# Supplementary material for: Generation of out-of-plane polarized spin current by spin swapping
Source: Nat Commun. 2023 Jul 28;14:4549. doi: 10.1038/s41467-023-39884-6 (PMC10382594; doi:10.1038/s41467-023-39884-6)
Supplement: Supplementary file 3 — Source data file [file 41467_2023_39884_MOESM3_ESM.zip]

Archive with 5 entries (4 files):
- Source data file/
- Source data file/Fig 1 data.xlsx
- Source data file/Fig 2 data.xlsx
- Source data file/Fig 3 data.xlsx
- Source data file/Fig 4 data.xlsx
