# Supplementary material for: Generation of out-of-plane polarized spin current by spin swapping
Source: Nat Commun. 2023 Jul 28;14:4549. doi: 10.1038/s41467-023-39884-6 (PMC10382594; doi:10.1038/s41467-023-39884-6)
Supplement: Supplementary file 3 — Source data file [file 41467_2023_39884_MOESM3_ESM.zip › Source data file/Fig 1 data.xlsx]

## Sheet: Fig. 1b
	3 nm		12 nm
25	225	25	2430
25.01	195	25.01	2470
25.02	202	25.02	2290
25.03	216	25.03	2260
25.04	213	25.04	2310
25.05	177	25.05	2030
25.06	179	25.06	2550
25.07	182	25.07	2090
25.08	202	25.08	2350
25.09	185	25.09	1940
25.1	202	25.1	2070
25.11	179	25.11	2170
25.12	189	25.12	2050
25.13	213	25.13	2330
25.14	203	25.14	2180
25.15	181	25.15	2110
25.16	188	25.16	2550
25.17	215	25.17	2380
25.18	185	25.18	2130
25.19	202	25.19	2310
25.2	213	25.2	2440
25.21	188	25.21	2160
25.22	186	25.22	2280
25.23	185	25.23	2420
25.24	191	25.24	2110
25.25	215	25.25	2250
25.26	189	25.26	2340
25.27	198	25.27	2200
25.28	188	25.28	2330
25.29	190	25.29	2350
25.3	183	25.3	2490
25.31	202	25.31	2400
25.32	203	25.32	1940
25.33	201	25.33	2290
25.34	208	25.34	2230
25.35	194	25.35	2330
25.36	170	25.36	2270
25.37	208	25.37	2240
25.38	192	25.38	2180
25.39	188	25.39	2180
25.4	190	25.4	2380
25.41	217	25.41	1950
25.42	193	25.42	2230
25.43	187	25.43	2040
25.44	195	25.44	2010
25.45	210	25.45	2210
25.46	162	25.46	2020
25.47	167	25.47	2310
25.48	213	25.48	2200
25.49	211	25.49	2100
25.5	168	25.5	2220
25.51	201	25.51	2410
25.52	197	25.52	2050
25.53	185	25.53	2070
25.54	203	25.54	1940
25.55	181	25.55	2210
25.56	184	25.56	2450
25.57	201	25.57	2050
25.58	182	25.58	2220
25.59	195	25.59	2500
25.6	196	25.6	2250
25.61	185	25.61	2210
25.62	181	25.62	2170
25.63	183	25.63	2150
25.64	172	25.64	2170
25.65	180	25.65	2350
25.66	198	25.66	2170
25.67	197	25.67	2140
25.68	201	25.68	1980
25.69	185	25.69	2240
25.7	193	25.7	2360
25.71	167	25.71	1810
25.72	191	25.72	2020
25.73	194	25.73	2100
25.74	186	25.74	2040
25.75	190	25.75	2180
25.76	191	25.76	2240
25.77	182	25.77	2050
25.78	206	25.78	2240
25.79	182	25.79	2090
25.8	185	25.8	1870
25.81	178	25.81	2010
25.82	183	25.82	2110
25.83	185	25.83	2450
25.84	182	25.84	1850
25.85	161	25.85	2120
25.86	192	25.86	2260
25.87	173	25.87	2300
25.88	188	25.88	2060
25.89	189	25.89	2270
25.9	198	25.9	2250
25.91	190	25.91	1940
25.92	180	25.92	1980
25.93	186	25.93	2010
25.94	206	25.94	2070
25.95	201	25.95	2080
25.96	181	25.96	1970
25.97	178	25.97	2180
25.98	209	25.98	2330
25.99	188	25.99	2080
26	202	26	2320
26.01	170	26.01	2200
26.02	164	26.02	1910
26.03	171	26.03	2020
26.04	177	26.04	2270
26.05	195	26.05	2080
26.06	193	26.06	2230
26.07	171	26.07	2030
26.08	160	26.08	1710
26.09	196	26.09	2260
26.1	170	26.1	2180
26.11	172	26.11	2060
26.12	186	26.12	2150
26.13	180	26.13	1970
26.14	182	26.14	2180
26.15	177	26.15	2270
26.16	168	26.16	2050
26.17	196	26.17	2180
26.18	187	26.18	2010
26.19	202	26.19	1980
26.2	195	26.2	2180
26.21	170	26.21	2080
26.22	200	26.22	2040
26.23	144	26.23	1970
26.24	185	26.24	2090
26.25	174	26.25	2260
26.26	172	26.26	2230
26.27	171	26.27	2090
26.28	155	26.28	2060
26.29	209	26.29	2010
26.3	166	26.3	2130
26.31	186	26.31	2090
26.32	162	26.32	2050
26.33	168	26.33	1870
26.34	180	26.34	1930
26.35	203	26.35	2170
26.36	179	26.36	1930
26.37	184	26.37	2000
26.38	184	26.38	2170
26.39	192	26.39	1980
26.4	165	26.4	2170
26.41	180	26.41	2040
26.42	161	26.42	1990
26.43	176	26.43	1980
26.44	178	26.44	2030
26.45	172	26.45	1950
26.46	150	26.46	1910
26.47	179	26.47	2200
26.48	180	26.48	2050
26.49	167	26.49	2100
26.5	171	26.5	1890
26.51	203	26.51	1830
26.52	173	26.52	1670
26.53	179	26.53	2000
26.54	157	26.54	2020
26.55	173	26.55	2000
26.56	203	26.56	1750
26.57	201	26.57	1880
26.58	185	26.58	1980
26.59	172	26.59	2020
26.6	163	26.6	1970
26.61	179	26.61	2300
26.62	177	26.62	1840
26.63	188	26.63	1720
26.64	203	26.64	1910
26.65	196	26.65	2040
26.66	167	26.66	1780
26.67	165	26.67	1660
26.68	167	26.68	1750
26.69	176	26.69	1780
26.7	189	26.7	1900
26.71	158	26.71	1820
26.72	150	26.72	1920
26.73	166	26.73	2060
26.74	206	26.74	1830
26.75	161	26.75	2130
26.76	153	26.76	2110
26.77	189	26.77	1810
26.78	178	26.78	2200
26.79	147	26.79	2150
26.8	158	26.8	2010
26.81	157	26.81	2210
26.82	174	26.82	2000
26.83	180	26.83	1790
26.84	161	26.84	1800
26.85	177	26.85	1850
26.86	194	26.86	1960
26.87	166	26.87	1880
26.88	159	26.88	1770
26.89	163	26.89	1780
26.9	168	26.9	1950
26.91	190	26.91	2040
26.92	168	26.92	1810
26.93	130	26.93	2080
26.94	178	26.94	1900
26.95	152	26.95	1650
26.96	179	26.96	1800
26.97	198	26.97	2150
26.98	169	26.98	1990
26.99	176	26.99	1830
27	180	27	1840
27.01	165	27.01	2050
27.02	163	27.02	2000
27.03	159	27.03	1940
27.04	150	27.04	2030
27.05	177	27.05	1790
27.06	169	27.06	1950
27.07	170	27.07	1930
27.08	188	27.08	1910
27.09	167	27.09	1780
27.1	167	27.1	1930
27.11	163	27.11	2160
27.12	180	27.12	1970
27.13	173	27.13	2060
27.14	192	27.14	2070
27.15	170	27.15	1930
27.16	177	27.16	1570
27.17	160	27.17	2040
27.18	161	27.18	1690
27.19	164	27.19	1680
27.2	175	27.2	1970
27.21	185	27.21	2030
27.22	155	27.22	1850
27.23	167	27.23	1690
27.24	168	27.24	1860
27.25	149	27.25	2010
27.26	159	27.26	1870
27.27	161	27.27	1870
27.28	147	27.28	1740
27.29	144	27.29	1980
27.3	149	27.3	1840
27.31	141	27.31	1840
27.32	166	27.32	1470
27.33	194	27.33	1900
27.34	163	27.34	1690
27.35	173	27.35	1920
27.36	158	27.36	1730
27.37	177	27.37	1750
27.38	146	27.38	1700
27.39	177	27.39	1970
27.4	162	27.4	1800
27.41	175	27.41	1890
27.42	140	27.42	1780
27.43	187	27.43	2070
27.44	160	27.44	1570
27.45	158	27.45	1950
27.46	173	27.46	1810
27.47	177	27.47	1850
27.48	182	27.48	1930
27.49	150	27.49	1690
27.5	184	27.5	1770
27.51	166	27.51	1690
27.52	159	27.52	1730
27.53	170	27.53	1760
27.54	167	27.54	1660
27.55	131	27.55	1660
27.56	148	27.56	1710
27.57	177	27.57	1660
27.58	161	27.58	2070
27.59	163	27.59	1830
27.6	147	27.6	1940
27.61	136	27.61	1950
27.62	148	27.62	1660
27.63	152	27.63	1730
27.64	179	27.64	1930
27.65	156	27.65	1740
27.66	171	27.66	1730
27.67	144	27.67	1450
27.68	169	27.68	1940
27.69	170	27.69	1840
27.7	156	27.7	1880
27.71	166	27.71	2000
27.72	158	27.72	1970
27.73	145	27.73	1890
27.74	163	27.74	1910
27.75	155	27.75	1810
27.76	158	27.76	1890
27.77	153	27.77	1670
27.78	143	27.78	1730
27.79	143	27.79	1800
27.8	173	27.8	1550
27.81	148	27.81	1680
27.82	154	27.82	1690
27.83	144	27.83	1600
27.84	144	27.84	1940
27.85	159	27.85	1830
27.86	157	27.86	1680
27.87	172	27.87	1870
27.88	143	27.88	1860
27.89	168	27.89	1800
27.9	158	27.9	1700
27.91	146	27.91	1860
27.92	159	27.92	1660
27.93	170	27.93	1780
27.94	154	27.94	1680
27.95	147	27.95	1790
27.96	166	27.96	1930
27.97	151	27.97	1750
27.98	145	27.98	1750
27.99	147	27.99	1740
28	152	28	1750
28.01	170	28.01	1750
28.02	175	28.02	1840
28.03	159	28.03	1910
28.04	152	28.04	1890
28.05	156	28.05	1750
28.06	178	28.06	1590
28.07	134	28.07	1770
28.08	143	28.08	1620
28.09	158	28.09	1810
28.1	171	28.1	1840
28.11	164	28.11	1730
28.12	161	28.12	1670
28.13	175	28.13	1890
28.14	167	28.14	1690
28.15	160	28.15	1630
28.16	159	28.16	1610
28.17	165	28.17	1690
28.18	145	28.18	2000
28.19	155	28.19	1840
28.2	163	28.2	1660
28.21	149	28.21	1690
28.22	153	28.22	1740
28.23	157	28.23	1610
28.24	150	28.24	1730
28.25	130	28.25	2100
28.26	187	28.26	1820
28.27	132	28.27	1680
28.28	160	28.28	1690
28.29	131	28.29	1860
28.3	185	28.3	1650
28.31	172	28.31	1780
28.32	151	28.32	1650
28.33	134	28.33	1520
28.34	140	28.34	1630
28.35	147	28.35	1760
28.36	151	28.36	1640
28.37	143	28.37	1780
28.38	153	28.38	1710
28.39	163	28.39	1740
28.4	125	28.4	1750
28.41	159	28.41	1650
28.42	152	28.42	1740
28.43	150	28.43	1600
28.44	141	28.44	1750
28.45	164	28.45	1790
28.46	168	28.46	1840
28.47	155	28.47	1680
28.48	154	28.48	1630
28.49	153	28.49	2040
28.5	153	28.5	1710
28.51	148	28.51	1570
28.52	149	28.52	1690
28.53	158	28.53	1650
28.54	144	28.54	1870
28.55	137	28.55	1730
28.56	136	28.56	1710
28.57	147	28.57	1660
28.58	136	28.58	1610
28.59	162	28.59	1830
28.6	137	28.6	1590
28.61	135	28.61	1690
28.62	152	28.62	1500
28.63	153	28.63	1630
28.64	154	28.64	1780
28.65	148	28.65	1700
28.66	157	28.66	1600
28.67	158	28.67	1850
28.68	150	28.68	1550
28.69	149	28.69	1750
28.7	163	28.7	1730
28.71	136	28.71	2020
28.72	153	28.72	1540
28.73	152	28.73	1470
28.74	140	28.74	1570
28.75	167	28.75	1510
28.76	141	28.76	1590
28.77	136	28.77	1700
28.78	146	28.78	1540
28.79	146	28.79	1550
28.8	158	28.8	1810
28.81	162	28.81	1570
28.82	143	28.82	1630
28.83	143	28.83	1600
28.84	135	28.84	1550
28.85	152	28.85	1550
28.86	136	28.86	1560
28.87	153	28.87	1870
28.88	148	28.88	1660
28.89	150	28.89	1560
28.9	143	28.9	1520
28.91	184	28.91	1590
28.92	146	28.92	1530
28.93	143	28.93	1800
28.94	144	28.94	1740
28.95	124	28.95	1900
28.96	153	28.96	1420
28.97	147	28.97	1650
28.98	161	28.98	1470
28.99	141	28.99	1620
29	160	29	1570
29.01	147	29.01	1400
29.02	154	29.02	1610
29.03	147	29.03	1840
29.04	158	29.04	1640
29.05	142	29.05	1540
29.06	135	29.06	1630
29.07	145	29.07	1840
29.08	149	29.08	1590
29.09	125	29.09	1630
29.1	143	29.1	1770
29.11	138	29.11	1760
29.12	147	29.12	1740
29.13	147	29.13	1580
29.14	134	29.14	1750
29.15	155	29.15	1340
29.16	142	29.16	1530
29.17	143	29.17	1760
29.18	138	29.18	1830
29.19	132	29.19	1540
29.2	128	29.2	1470
29.21	120	29.21	1630
29.22	143	29.22	1560
29.23	155	29.23	1740
29.24	153	29.24	1840
29.25	126	29.25	1380
29.26	141	29.26	1670
29.27	137	29.27	1580
29.28	134	29.28	1660
29.29	131	29.29	1510
29.3	149	29.3	1640
29.31	116	29.31	1590
29.32	137	29.32	1570
29.33	139	29.33	1710
29.34	125	29.34	1630
29.35	120	29.35	1760
29.36	143	29.36	1480
29.37	154	29.37	1560
29.38	149	29.38	1480
29.39	151	29.39	1660
29.4	149	29.4	1540
29.41	151	29.41	1560
29.42	136	29.42	1480
29.43	147	29.43	1720
29.44	138	29.44	1550
29.45	126	29.45	1550
29.46	144	29.46	1520
29.47	139	29.47	1500
29.48	141	29.48	1420
29.49	136	29.49	1550
29.5	137	29.5	1660
29.51	128	29.51	1510
29.52	149	29.52	1480
29.53	134	29.53	1640
29.54	153	29.54	1450
29.55	128	29.55	1400
29.56	116	29.56	1470
29.57	139	29.57	1470
29.58	130	29.58	1550
29.59	158	29.59	1650
29.6	121	29.6	1660
29.61	133	29.61	1730
29.62	137	29.62	1510
29.63	129	29.63	1640
29.64	141	29.64	1610
29.65	146	29.65	1550
29.66	126	29.66	1570
29.67	130	29.67	1490
29.68	149	29.68	1550
29.69	122	29.69	1600
29.7	118	29.7	1600
29.71	143	29.71	1560
29.72	122	29.72	1790
29.73	134	29.73	1280
29.74	145	29.74	1570
29.75	133	29.75	1380
29.76	154	29.76	1590
29.77	148	29.77	1550
29.78	173	29.78	1390
29.79	127	29.79	1640
29.8	153	29.8	1460
29.81	139	29.81	1520
29.82	143	29.82	1580
29.83	119	29.83	1480
29.84	127	29.84	1640
29.85	129	29.85	1650
29.86	127	29.86	1550
29.87	137	29.87	1580
29.88	142	29.88	1470
29.89	126	29.89	1800
29.9	133	29.9	1610
29.91	132	29.91	1460
29.92	136	29.92	1480
29.93	131	29.93	1590
29.94	159	29.94	1490
29.95	117	29.95	1490
29.96	150	29.96	1690
29.97	107	29.97	1340
29.98	151	29.98	1720
29.99	141	29.99	1470
30	135	30	1430
30.01	132	30.01	1620
30.02	118	30.02	1470
30.03	126	30.03	1410
30.04	172	30.04	1750
30.05	117	30.05	1500
30.06	134	30.06	1610
30.07	120	30.07	1430
30.08	142	30.08	1510
30.09	139	30.09	1470
30.1	129	30.1	1300
30.11	125	30.11	1710
30.12	140	30.12	1620
30.13	131	30.13	1430
30.14	136	30.14	1500
30.15	128	30.15	1580
30.16	131	30.16	1450
30.17	152	30.17	1460
30.18	121	30.18	1510
30.19	118	30.19	1570
30.2	127	30.2	1560
30.21	135	30.21	1610
30.22	136	30.22	1200
30.23	137	30.23	1350
30.24	135	30.24	1480
30.25	120	30.25	1330
30.26	138	30.26	1510
30.27	141	30.27	1820
30.28	117	30.28	1530
30.29	135	30.29	1490
30.3	130	30.3	1440
30.31	108	30.31	1510
30.32	121	30.32	1510
30.33	119	30.33	1580
30.34	122	30.34	1580
30.35	125	30.35	1440
30.36	129	30.36	1500
30.37	149	30.37	1620
30.38	125	30.38	1550
30.39	118	30.39	1630
30.4	119	30.4	1510
30.41	147	30.41	1450
30.42	113	30.42	1290
30.43	125	30.43	1520
30.44	127	30.44	1550
30.45	130	30.45	1670
30.46	127	30.46	1560
30.47	146	30.47	1630
30.48	131	30.48	1580
30.49	120	30.49	1620
30.5	125	30.5	1700
30.51	133	30.51	1460
30.52	149	30.52	1560
30.53	131	30.53	1410
30.54	118	30.54	1370
30.55	138	30.55	1530
30.56	118	30.56	1360
30.57	137	30.57	1450
30.58	145	30.58	1530
30.59	149	30.59	1710
30.6	143	30.6	1810
30.61	124	30.61	1440
30.62	147	30.62	1560
30.63	127	30.63	1520
30.64	131	30.64	1660
30.65	122	30.65	1330
30.66	135	30.66	1360
30.67	108	30.67	1490
30.68	120	30.68	1530
30.69	129	30.69	1340
30.7	121	30.7	1310
30.71	131	30.71	1350
30.72	113	30.72	1630
30.73	115	30.73	1400
30.74	118	30.74	1230
30.75	129	30.75	1270
30.76	124	30.76	1540
30.77	129	30.77	1490
30.78	135	30.78	1540
30.79	111	30.79	1350
30.8	121	30.8	1480
30.81	127	30.81	1460
30.82	114	30.82	1620
30.83	129	30.83	1640
30.84	139	30.84	1550
30.85	120	30.85	1530
30.86	110	30.86	1380
30.87	111	30.87	1330
30.88	112	30.88	1460
30.89	135	30.89	1440
30.9	138	30.9	1530
30.91	122	30.91	1540
30.92	140	30.92	1440
30.93	133	30.93	1410
30.94	135	30.94	1640
30.95	121	30.95	1410
30.96	135	30.96	1400
30.97	120	30.97	1560
30.98	127	30.98	1350
30.99	124	30.99	1600
31	127	31	1450
31.01	117	31.01	1510
31.02	121	31.02	1370
31.03	113	31.03	1480
31.04	129	31.04	1400
31.05	117	31.05	1450
31.06	120	31.06	1250
31.07	116	31.07	1260
31.08	109	31.08	1340
31.09	121	31.09	1480
31.1	135	31.1	1410
31.11	139	31.11	1200
31.12	143	31.12	1520
31.13	113	31.13	1400
31.14	134	31.14	1540
31.15	124	31.15	1420
31.16	147	31.16	1500
31.17	128	31.17	1510
31.18	130	31.18	1220
31.19	125	31.19	1380
31.2	130	31.2	1350
31.21	127	31.21	1560
31.22	137	31.22	1380
31.23	138	31.23	1490
31.24	114	31.24	1340
31.25	135	31.25	1000
31.26	108	31.26	1450
31.27	120	31.27	1330
31.28	136	31.28	1320
31.29	133	31.29	1320
31.3	127	31.3	1480
31.31	128	31.31	1280
31.32	105	31.32	1390
31.33	123	31.33	1400
31.34	115	31.34	1260
31.35	109	31.35	1340
31.36	126	31.36	1400
31.37	133	31.37	1470
31.38	121	31.38	1250
31.39	96	31.39	1550
31.4	118	31.4	1340
31.41	113	31.41	1160
31.42	125	31.42	1480
31.43	134	31.43	1290
31.44	124	31.44	1530
31.45	119	31.45	1380
31.46	121	31.46	1460
31.47	114	31.47	1230
31.48	127	31.48	1280
31.49	123	31.49	1180
31.5	120	31.5	1530
31.51	122	31.51	1350
31.52	129	31.52	1320
31.53	138	31.53	1450
31.54	118	31.54	1420
31.55	134	31.55	1460
31.56	109	31.56	1540
31.57	107	31.57	1260
31.58	121	31.58	1480
31.59	105	31.59	1550
31.6	145	31.6	1180
31.61	137	31.61	1440
31.62	127	31.62	1370
31.63	132	31.63	1390
31.64	117	31.64	1330
31.65	124	31.65	1360
31.66	117	31.66	1350
31.67	128	31.67	1330
31.68	118	31.68	1460
31.69	114	31.69	1460
31.7	142	31.7	1530
31.71	109	31.71	1510
31.72	128	31.72	1320
31.73	138	31.73	1270
31.74	135	31.74	1280
31.75	128	31.75	1330
31.76	137	31.76	1380
31.77	133	31.77	1520
31.78	106	31.78	1460
31.79	125	31.79	1440
31.8	129	31.8	1280
31.81	128	31.81	1350
31.82	131	31.82	1550
31.83	111	31.83	1360
31.84	126	31.84	1390
31.85	119	31.85	1480
31.86	106	31.86	1290
31.87	117	31.87	1490
31.88	113	31.88	1430
31.89	133	31.89	1180
31.9	105	31.9	1320
31.91	114	31.91	1260
31.92	111	31.92	1230
31.93	114	31.93	1250
31.94	121	31.94	1380
31.95	149	31.95	1390
31.96	132	31.96	1300
31.97	114	31.97	1330
31.98	140	31.98	1520
31.99	115	31.99	1430
32	108	32	1390
32.01	123	32.01	1440
32.02	121	32.02	1480
32.03	139	32.03	1280
32.04	116	32.04	1380
32.05	116	32.05	1360
32.06	125	32.06	1270
32.07	115	32.07	1130
32.08	123	32.08	1350
32.09	127	32.09	1490
32.1	110	32.1	1340
32.11	112	32.11	1470
32.12	110	32.12	1550
32.13	143	32.13	1300
32.14	126	32.14	1260
32.15	135	32.15	1270
32.16	115	32.16	1250
32.17	159	32.17	1400
32.18	138	32.18	1390
32.19	118	32.19	1370
32.2	137	32.2	1340
32.21	122	32.21	1500
32.22	113	32.22	1300
32.23	132	32.23	1370
32.24	118	32.24	1550
32.25	114	32.25	1350
32.26	148	32.26	1250
32.27	107	32.27	1330
32.28	109	32.28	1430
32.29	116	32.29	1270
32.3	102	32.3	1490
32.31	128	32.31	1420
32.32	116	32.32	1620
32.33	99	32.33	1310
32.34	135	32.34	1240
32.35	110	32.35	1150
32.36	108	32.36	1270
32.37	120	32.37	1560
32.38	111	32.38	1610
32.39	121	32.39	1130
32.4	110	32.4	1400
32.41	107	32.41	1270
32.42	111	32.42	1220
32.43	108	32.43	1250
32.44	96	32.44	1490
32.45	108	32.45	1260
32.46	120	32.46	1270
32.47	122	32.47	1250
32.48	122	32.48	1290
32.49	118	32.49	1360
32.5	122	32.5	1540
32.51	137	32.51	1130
32.52	134	32.52	1220
32.53	127	32.53	1320
32.54	109	32.54	1210
32.55	112	32.55	1200
32.56	111	32.56	1300
32.57	106	32.57	1320
32.58	98	32.58	1300
32.59	108	32.59	1370
32.6	131	32.6	1070
32.61	120	32.61	1490
32.62	117	32.62	1170
32.63	128	32.63	1340
32.64	123	32.64	1500
32.65	138	32.65	1250
32.66	123	32.66	1210
32.67	107	32.67	1310
32.68	113	32.68	1070
32.69	114	32.69	1360
32.7	86	32.7	1380
32.71	120	32.71	1240
32.72	134	32.72	1320
32.73	120	32.73	1340
32.74	119	32.74	1130
32.75	114	32.75	1290
32.76	113	32.76	1200
32.77	132	32.77	1490
32.78	112	32.78	1240
32.79	127	32.79	1100
32.8	118	32.8	1100
32.81	110	32.81	1310
32.82	117	32.82	1310
32.83	121	32.83	1310
32.84	106	32.84	1290
32.85	120	32.85	1190
32.86	105	32.86	1380
32.87	118	32.87	1220
32.88	129	32.88	1370
32.89	108	32.89	1260
32.9	111	32.9	1230
32.91	128	32.91	1180
32.92	126	32.92	1100
32.93	115	32.93	1390
32.94	119	32.94	1210
32.95	116	32.95	1150
32.96	93	32.96	1270
32.97	90	32.97	1130
32.98	113	32.98	1140
32.99	124	32.99	1240
33	106	33	1190
33.01	125	33.01	1140
33.02	113	33.02	1320
33.03	97	33.03	1310
33.04	117	33.04	1390
33.05	116	33.05	1170
33.06	126	33.06	1150
33.07	107	33.07	1170
33.08	132	33.08	1050
33.09	101	33.09	1370
33.1	116	33.1	1220
33.11	122	33.11	1330
33.12	111	33.12	1120
33.13	109	33.13	1170
33.14	123	33.14	1340
33.15	119	33.15	1040
33.16	109	33.16	1340
33.17	112	33.17	1100
33.18	130	33.18	1230
33.19	114	33.19	1110
33.2	116	33.2	1070
33.21	119	33.21	1390
33.22	107	33.22	1370
33.23	118	33.23	1190
33.24	120	33.24	1290
33.25	124	33.25	1250
33.26	109	33.26	1170
33.27	95	33.27	1010
33.28	106	33.28	1150
33.29	111	33.29	1300
33.3	98	33.3	1330
33.31	119	33.31	1270
33.32	102	33.32	1210
33.33	139	33.33	1230
33.34	104	33.34	1280
33.35	133	33.35	1280
33.36	115	33.36	1070
33.37	93	33.37	1370
33.38	101	33.38	1070
33.39	117	33.39	1140
33.4	120	33.4	1400
33.41	90	33.41	1260
33.42	110	33.42	1220
33.43	128	33.43	1330
33.44	119	33.44	1360
33.45	129	33.45	1280
33.46	102	33.46	1140
33.47	110	33.47	1160
33.48	113	33.48	1410
33.49	110	33.49	1130
33.5	112	33.5	1010
33.51	117	33.51	1000
33.52	115	33.52	1290
33.53	106	33.53	1400
33.54	121	33.54	1260
33.55	126	33.55	1340
33.56	135	33.56	1240
33.57	113	33.57	1370
33.58	109	33.58	1360
33.59	93	33.59	1170
33.6	95	33.6	1160
33.61	101	33.61	1260
33.62	110	33.62	1360
33.63	121	33.63	1050
33.64	107	33.64	1390
33.65	122	33.65	1330
33.66	100	33.66	1450
33.67	119	33.67	1120
33.68	109	33.68	1270
33.69	116	33.69	1150
33.7	124	33.7	1190
33.71	119	33.71	1240
33.72	131	33.72	1320
33.73	97	33.73	1300
33.74	118	33.74	1130
33.75	117	33.75	1270
33.76	118	33.76	1210
33.77	120	33.77	1150
33.78	124	33.78	1450
33.79	134	33.79	1190
33.8	115	33.8	1260
33.81	102	33.81	1280
33.82	100	33.82	1300
33.83	106	33.83	1090
33.84	110	33.84	1210
33.85	108	33.85	1470
33.86	109	33.86	1120
33.87	121	33.87	1280
33.88	127	33.88	1130
33.89	105	33.89	1240
33.9	101	33.9	1350
33.91	108	33.91	1200
33.92	121	33.92	1290
33.93	113	33.93	1350
33.94	132	33.94	1370
33.95	111	33.95	1460
33.96	126	33.96	1100
33.97	120	33.97	1260
33.98	118	33.98	1160
33.99	128	33.99	1070
34	110	34	1220
34.01	108	34.01	1270
34.02	115	34.02	1170
34.03	107	34.03	1220
34.04	110	34.04	1300
34.05	107	34.05	1310
34.06	110	34.06	1290
34.07	138	34.07	1150
34.08	132	34.08	1350
34.09	115	34.09	1130
34.1	114	34.1	1130
34.11	110	34.11	1360
34.12	119	34.12	1170
34.13	132	34.13	1110
34.14	108	34.14	1130
34.15	120	34.15	1350
34.16	120	34.16	1300
34.17	124	34.17	890
34.18	98	34.18	920
34.19	137	34.19	1300
34.2	100	34.2	1250
34.21	103	34.21	1360
34.22	105	34.22	1130
34.23	119	34.23	970
34.24	100	34.24	1140
34.25	123	34.25	1140
34.26	109	34.26	1250
34.27	99	34.27	1250
34.28	97	34.28	1130
34.29	106	34.29	1230
34.3	113	34.3	1290
34.31	118	34.31	1010
34.32	101	34.32	1380
34.33	92	34.33	1410
34.34	111	34.34	1200
34.35	106	34.35	1220
34.36	120	34.36	1500
34.37	105	34.37	1270
34.38	123	34.38	1130
34.39	110	34.39	1120
34.4	112	34.4	1020
34.41	118	34.41	1420
34.42	115	34.42	1480
34.43	110	34.43	1120
34.44	106	34.44	1140
34.45	105	34.45	1160
34.46	112	34.46	1380
34.47	110	34.47	1270
34.48	92	34.48	1260
34.49	97	34.49	1130
34.5	108	34.5	1420
34.51	105	34.51	1280
34.52	121	34.52	1250
34.53	109	34.53	1300
34.54	107	34.54	1180
34.55	103	34.55	1370
34.56	95	34.56	1290
34.57	100	34.57	1250
34.58	101	34.58	1260
34.59	102	34.59	1330
34.6	124	34.6	1310
34.61	114	34.61	1000
34.62	134	34.62	1190
34.63	100	34.63	990
34.64	116	34.64	1260
34.65	106	34.65	1180
34.66	117	34.66	1060
34.67	128	34.67	1150
34.68	104	34.68	1190
34.69	100	34.69	1300
34.7	110	34.7	1200
34.71	104	34.71	1190
34.72	106	34.72	1270
34.73	96	34.73	1080
34.74	120	34.74	1040
34.75	115	34.75	1200
34.76	117	34.76	1200
34.77	112	34.77	1270
34.78	103	34.78	1180
34.79	135	34.79	1190
34.8	94	34.8	1210
34.81	107	34.81	1030
34.82	122	34.82	1050
34.83	118	34.83	1110
34.84	110	34.84	1030
34.85	111	34.85	1200
34.86	90	34.86	1050
34.87	117	34.87	1180
34.88	94	34.88	1210
34.89	119	34.89	1190
34.9	118	34.9	1050
34.91	105	34.91	1120
34.92	121	34.92	1260
34.93	102	34.93	1020
34.94	113	34.94	1220
34.95	101	34.95	950
34.96	120	34.96	1220
34.97	109	34.97	1130
34.98	108	34.98	1080
34.99	106	34.99	1270
35	118	35	1080
35.01	106	35.01	1280
35.02	104	35.02	1290
35.03	110	35.03	1170
35.04	91	35.04	1080
35.05	121	35.05	1230
35.06	99	35.06	1270
35.07	106	35.07	1270
35.08	118	35.08	1180
35.09	108	35.09	1030
35.1	108	35.1	1260
35.11	94	35.11	1160
35.12	93	35.12	1350
35.13	118	35.13	1110
35.14	110	35.14	1030
35.15	91	35.15	1260
35.16	121	35.16	1280
35.17	90	35.17	1230
35.18	101	35.18	1170
35.19	102	35.19	1140
35.2	107	35.2	1270
35.21	101	35.21	1280
35.22	112	35.22	1290
35.23	112	35.23	1090
35.24	98	35.24	1250
35.25	110	35.25	1300
35.26	87	35.26	1360
35.27	94	35.27	1130
35.28	99	35.28	1070
35.29	117	35.29	1320
35.3	99	35.3	1170
35.31	115	35.31	1300
35.32	100	35.32	1260
35.33	108	35.33	1150
35.34	102	35.34	1290
35.35	118	35.35	1360
35.36	123	35.36	1230
35.37	102	35.37	1140
35.38	104	35.38	1190
35.39	115	35.39	1280
35.4	101	35.4	1360
35.41	111	35.41	1210
35.42	93	35.42	1300
35.43	105	35.43	1260
35.44	115	35.44	1250
35.45	104	35.45	1050
35.46	92	35.46	1150
35.47	101	35.47	1020
35.48	95	35.48	1100
35.49	119	35.49	1120
35.5	98	35.5	1290
35.51	114	35.51	1400
35.52	108	35.52	970
35.53	107	35.53	1260
35.54	124	35.54	1370
35.55	95	35.55	1030
35.56	113	35.56	1140
35.57	98	35.57	1190
35.58	116	35.58	1160
35.59	87	35.59	1180
35.6	108	35.6	1350
35.61	99	35.61	1080
35.62	109	35.62	1070
35.63	119	35.63	1240
35.64	114	35.64	1310
35.65	112	35.65	1130
35.66	117	35.66	1120
35.67	122	35.67	1020
35.68	114	35.68	1200
35.69	136	35.69	990
35.7	114	35.7	1410
35.71	121	35.71	1230
35.72	119	35.72	1110
35.73	123	35.73	1280
35.74	128	35.74	1030
35.75	117	35.75	1330
35.76	117	35.76	1070
35.77	103	35.77	1260
35.78	130	35.78	1240
35.79	121	35.79	1180
35.8	113	35.8	1270
35.81	110	35.81	1300
35.82	104	35.82	1340
35.83	121	35.83	1290
35.84	119	35.84	1480
35.85	121	35.85	1210
35.86	113	35.86	1390
35.87	124	35.87	1000
35.88	100	35.88	1130
35.89	113	35.89	1540
35.9	112	35.9	1230
35.91	113	35.91	1110
35.92	116	35.92	1280
35.93	124	35.93	1140
35.94	115	35.94	1390
35.95	102	35.95	1120
35.96	102	35.96	1420
35.97	137	35.97	1090
35.98	119	35.98	1310
35.99	111	35.99	1110
36	105	36	1210
36.01	140	36.01	1130
36.02	130	36.02	1020
36.03	101	36.03	1060
36.04	107	36.04	1040
36.05	104	36.05	1090
36.06	132	36.06	1170
36.07	101	36.07	1290
36.08	83	36.08	1080
36.09	105	36.09	1240
36.1	109	36.1	1180
36.11	110	36.11	1160
36.12	118	36.12	1150
36.13	93	36.13	1020
36.14	95	36.14	1220
36.15	111	36.15	990
36.16	108	36.16	1050
36.17	116	36.17	1150
36.18	111	36.18	1090
36.19	90	36.19	1270
36.2	102	36.2	1020
36.21	91	36.21	1140
36.22	93	36.22	1090
36.23	88	36.23	1190
36.24	97	36.24	1300
36.25	96	36.25	1110
36.26	98	36.26	1060
36.27	101	36.27	1100
36.28	106	36.28	1380
36.29	91	36.29	1230
36.3	90	36.3	1300
36.31	100	36.31	1250
36.32	105	36.32	1320
36.33	124	36.33	1200
36.34	85	36.34	1220
36.35	103	36.35	1070
36.36	100	36.36	990
36.37	109	36.37	1110
36.38	106	36.38	1270
36.39	95	36.39	1180
36.4	111	36.4	1220
36.41	82	36.41	1210
36.42	92	36.42	1100
36.43	103	36.43	1300
36.44	88	36.44	1230
36.45	86	36.45	1330
36.46	98	36.46	1240
36.47	96	36.47	1190
36.48	105	36.48	910
36.49	112	36.49	1060
36.5	119	36.5	1180
36.51	94	36.51	1100
36.52	92	36.52	1290
36.53	116	36.53	1040
36.54	105	36.54	1150
36.55	109	36.55	1200
36.56	132	36.56	1060
36.57	96	36.57	1200
36.58	101	36.58	1160
36.59	107	36.59	1020
36.6	88	36.6	1160
36.61	104	36.61	1280
36.62	108	36.62	1160
36.63	101	36.63	1270
36.64	107	36.64	1220
36.65	99	36.65	1230
36.66	94	36.66	1090
36.67	110	36.67	1090
36.68	97	36.68	1200
36.69	87	36.69	1110
36.7	103	36.7	1200
36.71	112	36.71	1230
36.72	76	36.72	950
36.73	91	36.73	1210
36.74	102	36.74	1070
36.75	94	36.75	1130
36.76	95	36.76	1210
36.77	93	36.77	1360
36.78	104	36.78	1140
36.79	110	36.79	1090
36.8	109	36.8	1000
36.81	82	36.81	1170
36.82	98	36.82	1130
36.83	87	36.83	1080
36.84	96	36.84	1130
36.85	108	36.85	1210
36.86	112	36.86	910
36.87	112	36.87	1030
36.88	107	36.88	1200
36.89	95	36.89	1000
36.9	97	36.9	960
36.91	106	36.91	1080
36.92	109	36.92	1060
36.93	114	36.93	960
36.94	113	36.94	1100
36.95	118	36.95	1340
36.96	88	36.96	1230
36.97	118	36.97	1230
36.98	121	36.98	1240
36.99	125	36.99	1380
37	116	37	1110
37.01	100	37.01	1100
37.02	111	37.02	1000
37.03	97	37.03	1010
37.04	121	37.04	1160
37.05	127	37.05	1150
37.06	96	37.06	1130
37.07	120	37.07	1290
37.08	121	37.08	1120
37.09	129	37.09	1090
37.1	135	37.1	1160
37.11	112	37.11	1180
37.12	130	37.12	1190
37.13	142	37.13	1180
37.14	144	37.14	1310
37.15	141	37.15	1130
37.16	151	37.16	1020
37.17	121	37.17	1300
37.18	135	37.18	1150
37.19	154	37.19	1230
37.2	154	37.2	1250
37.21	174	37.21	1320
37.22	134	37.22	1100
37.23	148	37.23	1250
37.24	169	37.24	1160
37.25	166	37.25	1250
37.26	158	37.26	1310
37.27	156	37.27	1070
37.28	167	37.28	1320
37.29	174	37.29	1420
37.3	165	37.3	1410
37.31	149	37.31	980
37.32	140	37.32	1180
37.33	163	37.33	1360
37.34	183	37.34	1380
37.35	177	37.35	1270
37.36	201	37.36	1250
37.37	170	37.37	1450
37.38	194	37.38	1430
37.39	190	37.39	1200
37.4	185	37.4	1390
37.41	183	37.41	1520
37.42	185	37.42	1360
37.43	189	37.43	1400
37.44	189	37.44	1310
37.45	201	37.45	1450
37.46	207	37.46	1410
37.47	172	37.47	1440
37.48	204	37.48	1800
37.49	180	37.49	1570
37.5	178	37.5	1660
37.51	219	37.51	1410
37.52	214	37.52	1720
37.53	210	37.53	2040
37.54	198	37.54	1750
37.55	197	37.55	1640
37.56	180	37.56	1650
37.57	199	37.57	1660
37.58	220	37.58	1660
37.59	176	37.59	1970
37.6	218	37.6	1790
37.61	235	37.61	1910
37.62	223	37.62	1880
37.63	216	37.63	1850
37.64	216	37.64	1950
37.65	222	37.65	2070
37.66	228	37.66	1740
37.67	219	37.67	2090
37.68	204	37.68	2140
37.69	203	37.69	1920
37.7	231	37.7	2360
37.71	229	37.71	2190
37.72	238	37.72	1680
37.73	196	37.73	2070
37.74	191	37.74	1910
37.75	207	37.75	2190
37.76	190	37.76	2280
37.77	181	37.77	2430
37.78	218	37.78	1920
37.79	199	37.79	2050
37.8	198	37.8	2300
37.81	186	37.81	2420
37.82	192	37.82	2230
37.83	194	37.83	2510
37.84	203	37.84	2210
37.85	207	37.85	2340
37.86	209	37.86	2450
37.87	215	37.87	2270
37.88	186	37.88	2470
37.89	172	37.89	2210
37.9	181	37.9	2490
37.91	204	37.91	2430
37.92	186	37.92	2310
37.93	189	37.93	2340
37.94	168	37.94	2560
37.95	179	37.95	2810
37.96	173	37.96	2660
37.97	188	37.97	2700
37.98	181	37.98	2640
37.99	180	37.99	3020
38	190	38	2680
38.01	175	38.01	2510
38.02	156	38.02	2800
38.03	168	38.03	3360
38.04	155	38.04	3080
38.05	191	38.05	2980
38.06	167	38.06	3230
38.07	171	38.07	3300
38.08	144	38.08	3170
38.09	160	38.09	3380
38.1	162	38.1	3390
38.11	149	38.11	3760
38.12	140	38.12	3480
38.13	134	38.13	3660
38.14	162	38.14	3950
38.15	155	38.15	4180
38.16	165	38.16	4250
38.17	174	38.17	4400
38.18	149	38.18	4050
38.19	133	38.19	4450
38.2	132	38.2	4550
38.21	157	38.21	4320
38.22	134	38.22	4850
38.23	149	38.23	4690
38.24	133	38.24	5200
38.25	141	38.25	5300
38.26	139	38.26	5450
38.27	148	38.27	5380
38.28	133	38.28	5610
38.29	146	38.29	5720
38.3	136	38.3	5280
38.31	151	38.31	5340
38.32	132	38.32	5740
38.33	126	38.33	5610
38.34	145	38.34	6500
38.35	134	38.35	6400
38.36	164	38.36	6620
38.37	128	38.37	6750
38.38	134	38.38	6860
38.39	144	38.39	7630
38.4	160	38.4	7180
38.41	131	38.41	7480
38.42	128	38.42	7740
38.43	138	38.43	7440
38.44	156	38.44	7450
38.45	158	38.45	7780
38.46	153	38.46	8020
38.47	146	38.47	8330
38.48	154	38.48	8490
38.49	143	38.49	8100
38.5	144	38.5	8720
38.51	165	38.51	8920
38.52	168	38.52	9540
38.53	156	38.53	9530
38.54	171	38.54	9500
38.55	151	38.55	9980
38.56	199	38.56	10370
38.57	177	38.57	10390
38.58	191	38.58	10530
38.59	205	38.59	10570
38.6	203	38.6	11290
38.61	188	38.61	10960
38.62	202	38.62	11330
38.63	193	38.63	11550
38.64	216	38.64	11990
38.65	196	38.65	12860
38.66	200	38.66	12460
38.67	234	38.67	12530
38.68	239	38.68	13160
38.69	231	38.69	13420
38.7	233	38.7	14450
38.71	246	38.71	14410
38.72	266	38.72	15360
38.73	253	38.73	14920
38.74	282	38.74	15390
38.75	306	38.75	15560
38.76	306	38.76	16230
38.77	283	38.77	15790
38.78	320	38.78	16530
38.79	305	38.79	16360
38.8	296	38.8	17280
38.81	347	38.81	18010
38.82	301	38.82	18170
38.83	316	38.83	18090
38.84	346	38.84	19540
38.85	350	38.85	19440
38.86	404	38.86	19690
38.87	377	38.87	20290
38.88	380	38.88	19650
38.89	366	38.89	20240
38.9	418	38.9	20530
38.91	415	38.91	21230
38.92	394	38.92	21840
38.93	420	38.93	21410
38.94	451	38.94	22450
38.95	451	38.95	22710
38.96	481	38.96	22480
38.97	460	38.97	23260
38.98	453	38.98	22060
38.99	458	38.99	22630
39	506	39	23180
39.01	479	39.01	22900
39.02	511	39.02	23150
39.03	549	39.03	24330
39.04	529	39.04	23420
39.05	520	39.05	23010
39.06	517	39.06	23590
39.07	538	39.07	23330
39.08	545	39.08	23840
39.09	555	39.09	23740
39.1	537	39.1	23300
39.11	560	39.11	23720
39.12	598	39.12	23980
39.13	540	39.13	23080
39.14	587	39.14	23070
39.15	562	39.15	22830
39.16	609	39.16	22130
39.17	594	39.17	22790
39.18	610	39.18	21980
39.19	616	39.19	21850
39.2	613	39.2	20950
39.21	624	39.21	21810
39.22	540	39.22	21150
39.23	656	39.23	20980
39.24	609	39.24	21630
39.25	612	39.25	20530
39.26	607	39.26	19820
39.27	559	39.27	19950
39.28	607	39.28	19200
39.29	610	39.29	19010
39.3	604	39.3	19270
39.31	617	39.31	18910
39.32	617	39.32	17510
39.33	566	39.33	17820
39.34	596	39.34	17190
39.35	645	39.35	17670
39.36	574	39.36	16250
39.37	583	39.37	15740
39.38	555	39.38	15850
39.39	583	39.39	15620
39.4	555	39.4	15190
39.41	565	39.41	14110
39.42	528	39.42	13970
39.43	574	39.43	14250
39.44	552	39.44	13600
39.45	540	39.45	13040
39.46	541	39.46	13680
39.47	519	39.47	12130
39.48	491	39.48	12800
39.49	553	39.49	12170
39.5	500	39.5	11510
39.51	496	39.51	11680
39.52	526	39.52	10800
39.53	511	39.53	10300
39.54	517	39.54	11160
39.55	479	39.55	9890
39.56	525	39.56	9660
39.57	491	39.57	9230
39.58	478	39.58	8630
39.59	488	39.59	8630
39.6	490	39.6	8500
39.61	451	39.61	8390
39.62	440	39.62	8490
39.63	446	39.63	8290
39.64	427	39.64	8060
39.65	427	39.65	8040
39.66	435	39.66	7800
39.67	420	39.67	7730
39.68	453	39.68	6610
39.69	396	39.69	6850
39.7	421	39.7	7060
39.71	409	39.71	6730
39.72	410	39.72	6440
39.73	369	39.73	6300
39.74	376	39.74	5830
39.75	429	39.75	5600
39.76	391	39.76	5980
39.77	345	39.77	5500
39.78	354	39.78	5550
39.79	351	39.79	5550
39.8	326	39.8	5080
39.81	351	39.81	5240
39.82	339	39.82	5120
39.83	354	39.83	4710
39.84	289	39.84	4340
39.85	320	39.85	4710
39.86	332	39.86	4460
39.87	340	39.87	4040
39.88	286	39.88	4180
39.89	317	39.89	4220
39.9	294	39.9	3710
39.91	310	39.91	4110
39.92	323	39.92	4060
39.93	289	39.93	4120
39.94	274	39.94	3670
39.95	284	39.95	3500
39.96	270	39.96	3590
39.97	268	39.97	3580
39.98	297	39.98	3610
39.99	255	39.99	4010
40	271	40	3310
40.01	266	40.01	3560
40.02	273	40.02	3680
40.03	276	40.03	3100
40.04	274	40.04	3330
40.05	275	40.05	3380
40.06	268	40.06	3520
40.07	292	40.07	3320
40.08	312	40.08	3310
40.09	314	40.09	3220
40.1	302	40.1	3080
40.11	278	40.11	3190
40.12	296	40.12	3260
40.13	302	40.13	3600
40.14	337	40.14	2980
40.15	302	40.15	3140
40.16	324	40.16	3300
40.17	301	40.17	3490
40.18	346	40.18	3350
40.19	366	40.19	3350
40.2	384	40.2	3340
40.21	359	40.21	3610
40.22	359	40.22	3630
40.23	391	40.23	3670
40.24	360	40.24	3570
40.25	397	40.25	3750
40.26	420	40.26	3940
40.27	390	40.27	3640
40.28	431	40.28	3870
40.29	450	40.29	3990
40.3	514	40.3	4160
40.31	492	40.31	3980
40.32	495	40.32	4060
40.33	504	40.33	3700
40.34	520	40.34	4100
40.35	533	40.35	4300
40.36	558	40.36	4350
40.37	547	40.37	4260
40.38	592	40.38	4480
40.39	634	40.39	4510
40.4	632	40.4	4580
40.41	693	40.41	4660
40.42	670	40.42	4550
40.43	717	40.43	4580
40.44	768	40.44	4860
40.45	807	40.45	5340
40.46	860	40.46	4760
40.47	848	40.47	5350
40.48	848	40.48	5000
40.49	832	40.49	5170
40.5	866	40.5	5050
40.51	903	40.51	5640
40.52	954	40.52	5440
40.53	919	40.53	5810
40.54	962	40.54	6030
40.55	1141	40.55	5740
40.56	1023	40.56	5810
40.57	1151	40.57	6060
40.58	1144	40.58	5990
40.59	1113	40.59	5920
40.6	1244	40.6	5920
40.61	1272	40.61	6260
40.62	1282	40.62	6100
40.63	1297	40.63	6960
40.64	1280	40.64	6680
40.65	1359	40.65	6500
40.66	1393	40.66	7350
40.67	1438	40.67	7320
40.68	1486	40.68	7590
40.69	1489	40.69	7530
40.7	1520	40.7	8170
40.71	1534	40.71	7320
40.72	1486	40.72	8200
40.73	1634	40.73	8300
40.74	1613	40.74	8450
40.75	1670	40.75	9860
40.76	1722	40.76	9190
40.77	1709	40.77	9420
40.78	1766	40.78	9090
40.79	1825	40.79	10100
40.8	1827	40.8	10000
40.81	1895	40.81	10510
40.82	1813	40.82	10790
40.83	1904	40.83	9790
40.84	1942	40.84	11100
40.85	1998	40.85	10400
40.86	1983	40.86	11650
40.87	1958	40.87	12000
40.88	2000	40.88	11530
40.89	1985	40.89	11820
40.9	1995	40.9	11710
40.91	2120	40.91	11860
40.92	2156	40.92	12260
40.93	2142	40.93	11580
40.94	2169	40.94	12970
40.95	2187	40.95	13130
40.96	2143	40.96	13030
40.97	2214	40.97	13560
40.98	2237	40.98	13110
40.99	2210	40.99	13420
41	2245	41	13700
41.01	2288	41.01	13630
41.02	2272	41.02	14260
41.03	2319	41.03	14020
41.04	2311	41.04	14160
41.05	2324	41.05	14440
41.06	2347	41.06	14100
41.07	2264	41.07	14630
41.08	2199	41.08	14460
41.09	2281	41.09	14540
41.1	2419	41.1	15220
41.11	2350	41.11	14750
41.12	2386	41.12	14300
41.13	2343	41.13	14980
41.14	2362	41.14	15320
41.15	2379	41.15	14420
41.16	2367	41.16	15130
41.17	2306	41.17	15940
41.18	2276	41.18	14790
41.19	2256	41.19	15200
41.2	2326	41.2	15760
41.21	2289	41.21	15540
41.22	2318	41.22	15270
41.23	2251	41.23	15420
41.24	2343	41.24	16450
41.25	2310	41.25	15860
41.26	2312	41.26	15820
41.27	2338	41.27	16550
41.28	2240	41.28	16770
41.29	2291	41.29	16750
41.3	2311	41.3	16840
41.31	2303	41.31	16670
41.32	2325	41.32	17380
41.33	2214	41.33	17050
41.34	2259	41.34	17750
41.35	2176	41.35	17500
41.36	2304	41.36	17680
41.37	2256	41.37	18400
41.38	2215	41.38	17890
41.39	2288	41.39	17680
41.4	2153	41.4	19160
41.41	2204	41.41	17930
41.42	2174	41.42	18890
41.43	2179	41.43	18630
41.44	2209	41.44	19010
41.45	2230	41.45	19440
41.46	2207	41.46	19630
41.47	2212	41.47	19340
41.48	2148	41.48	19360
41.49	2126	41.49	20020
41.5	2157	41.5	19410
41.51	2217	41.51	19360
41.52	2152	41.52	18830
41.53	2220	41.53	20800
41.54	2477	41.54	23240
41.55	2363	41.55	22490
41.56	2202	41.56	21150
41.57	2414	41.57	21240
41.58	2766	41.58	24460
41.59	5219	41.59	35620
41.6	120379	41.6	177270
41.61	1831310	41.61	5666950
41.62	1239880	41.62	16723900
41.63	108050	41.63	1916640
41.64	17705	41.64	250540
41.65	5550	41.65	64390
41.66	3981	41.66	42220
41.67	3519	41.67	36690
41.68	3284	41.68	32850
41.69	3059	41.69	31870
41.7	3079	41.7	29490
41.71	2837	41.71	28770
41.72	2856	41.72	29060
41.73	2795	41.73	29000
41.74	2758	41.74	26850
41.75	2728	41.75	26970
41.76	2651	41.76	26730
41.77	2534	41.77	27590
41.78	2509	41.78	26200
41.79	2587	41.79	25630
41.8	2654	41.8	25520
41.81	2652	41.81	25590
41.82	2527	41.82	25940
41.83	2407	41.83	25020
41.84	2547	41.84	25490
41.85	2455	41.85	24510
41.86	2473	41.86	26140
41.87	2359	41.87	25640
41.88	2296	41.88	25530
41.89	2300	41.89	25180
41.9	2299	41.9	24860
41.91	2263	41.91	24450
41.92	2344	41.92	25450
41.93	2333	41.93	25800
41.94	2362	41.94	24100
41.95	2329	41.95	24030
41.96	2277	41.96	23450
41.97	2258	41.97	24010
41.98	2140	41.98	24550
41.99	2188	41.99	24280
42	2200	42	24090
42.01	2101	42.01	23510
42.02	2170	42.02	23810
42.03	2082	42.03	24270
42.04	2125	42.04	24040
42.05	2104	42.05	23990
42.06	2019	42.06	24580
42.07	2084	42.07	23860
42.08	2140	42.08	23830
42.09	2042	42.09	23840
42.1	2072	42.1	23100
42.11	2044	42.11	22890
42.12	2050	42.12	23970
42.13	2015	42.13	24300
42.14	1968	42.14	24340
42.15	2052	42.15	22440
42.16	1944	42.16	23940
42.17	2015	42.17	23820
42.18	1927	42.18	23000
42.19	1989	42.19	23080
42.2	2008	42.2	24330
42.21	1942	42.21	22630
42.22	1999	42.22	24220
42.23	1986	42.23	23450
42.24	1937	42.24	22510
42.25	1924	42.25	23480
42.26	1959	42.26	23600
42.27	1962	42.27	23350
42.28	1906	42.28	23740
42.29	1996	42.29	22480
42.3	1972	42.3	23750
42.31	1982	42.31	22810
42.32	1966	42.32	23590
42.33	1976	42.33	23600
42.34	1979	42.34	23320
42.35	2026	42.35	22790
42.36	1920	42.36	22750
42.37	2059	42.37	23530
42.38	2034	42.38	22970
42.39	1998	42.39	23290
42.4	2121	42.4	21810
42.41	2028	42.41	22790
42.42	2088	42.42	21660
42.43	2110	42.43	22000
42.44	2117	42.44	21730
42.45	2199	42.45	21420
42.46	2191	42.46	21310
42.47	2169	42.47	21740
42.48	2153	42.48	20840
42.49	2168	42.49	20140
42.5	2175	42.5	20140
42.51	2282	42.51	20230
42.52	2326	42.52	19630
42.53	2309	42.53	19650
42.54	2311	42.54	19350
42.55	2380	42.55	19470
42.56	2335	42.56	18960
42.57	2424	42.57	17970
42.58	2341	42.58	18340
42.59	2480	42.59	18610
42.6	2504	42.6	18300
42.61	2486	42.61	18680
42.62	2617	42.62	17520
42.63	2545	42.63	17500
42.64	2552	42.64	17720
42.65	2630	42.65	17250
42.66	2614	42.66	16490
42.67	2612	42.67	17120
42.68	2687	42.68	17360
42.69	2718	42.69	16230
42.7	2612	42.7	16800
42.71	2807	42.71	16050
42.72	2692	42.72	17420
42.73	2707	42.73	16460
42.74	2800	42.74	16860
42.75	2710	42.75	16380
42.76	2811	42.76	16300
42.77	2761	42.77	16550
42.78	2812	42.78	15640
42.79	2872	42.79	16040
42.8	2796	42.8	17170
42.81	2908	42.81	16290
42.82	2904	42.82	16080
42.83	2750	42.83	16140
42.84	2822	42.84	16890
42.85	2795	42.85	16520
42.86	2873	42.86	16580
42.87	2734	42.87	16010
42.88	2867	42.88	16770
42.89	2806	42.89	16590
42.9	2778	42.9	16120
42.91	2854	42.91	15840
42.92	2743	42.92	15930
42.93	2665	42.93	15280
42.94	2726	42.94	16190
42.95	2693	42.95	16090
42.96	2685	42.96	15850
42.97	2673	42.97	15980
42.98	2702	42.98	15180
42.99	2659	42.99	15410
43	2609	43	15820
43.01	2524	43.01	14100
43.02	2711	43.02	15230
43.03	2522	43.03	15090
43.04	2477	43.04	13960
43.05	2504	43.05	14410
43.06	2335	43.06	13750
43.07	2295	43.07	13270
43.08	2255	43.08	13350
43.09	2330	43.09	13280
43.1	2223	43.1	13410
43.11	2157	43.11	12320
43.12	2171	43.12	12010
43.13	2083	43.13	11640
43.14	2053	43.14	11390
43.15	2040	43.15	12040
43.16	1990	43.16	11460
43.17	1930	43.17	10780
43.18	1902	43.18	10750
43.19	1811	43.19	10180
43.2	1787	43.2	10580
43.21	1805	43.21	10340
43.22	1757	43.22	10400
43.23	1716	43.23	9900
43.24	1628	43.24	10070
43.25	1603	43.25	9960
43.26	1595	43.26	9010
43.27	1522	43.27	10170
43.28	1417	43.28	9420
43.29	1388	43.29	9670
43.3	1310	43.3	9360
43.31	1340	43.31	9130
43.32	1301	43.32	9540
43.33	1178	43.33	9330
43.34	1192	43.34	9430
43.35	1180	43.35	9340
43.36	1161	43.36	8820
43.37	1064	43.37	9220
43.38	1018	43.38	9180
43.39	1003	43.39	8870
43.4	901	43.4	9130
43.41	921	43.41	9100
43.42	893	43.42	9280
43.43	828	43.43	9160
43.44	866	43.44	9270
43.45	822	43.45	9250
43.46	754	43.46	9040
43.47	762	43.47	8860
43.48	785	43.48	8850
43.49	719	43.49	9440
43.5	670	43.5	8890
43.51	665	43.51	8580
43.52	710	43.52	8150
43.53	677	43.53	8680
43.54	604	43.54	8200
43.55	627	43.55	8500
43.56	634	43.56	8810
43.57	610	43.57	8150
43.58	525	43.58	8420
43.59	593	43.59	8120
43.6	603	43.6	7790
43.61	597	43.61	7930
43.62	563	43.62	7400
43.63	561	43.63	7670
43.64	553	43.64	7300
43.65	530	43.65	7060
43.66	586	43.66	6540
43.67	572	43.67	7440
43.68	572	43.68	6380
43.69	564	43.69	6700
43.7	559	43.7	6560
43.71	592	43.71	6070
43.72	561	43.72	6160
43.73	583	43.73	5890
43.74	597	43.74	6510
43.75	595	43.75	5650
43.76	611	43.76	5610
43.77	585	43.77	5790
43.78	642	43.78	5480
43.79	577	43.79	5410
43.8	598	43.8	5450
43.81	673	43.81	5170
43.82	624	43.82	5460
43.83	628	43.83	4930
43.84	695	43.84	5120
43.85	677	43.85	5020
43.86	716	43.86	5140
43.87	670	43.87	5180
43.88	661	43.88	4740
43.89	734	43.89	5000
43.9	760	43.9	4950
43.91	700	43.91	5050
43.92	722	43.92	4850
43.93	760	43.93	4880
43.94	745	43.94	4640
43.95	745	43.95	5180
43.96	776	43.96	5110
43.97	758	43.97	5110
43.98	731	43.98	5130
43.99	809	43.99	4710
44	769	44	5080
44.01	810	44.01	4630
44.02	765	44.02	4670
44.03	760	44.03	5120
44.04	784	44.04	4830
44.05	778	44.05	4810
44.06	810	44.06	4730
44.07	781	44.07	4620
44.08	711	44.08	4890
44.09	763	44.09	4490
44.1	801	44.1	4980
44.11	777	44.11	4600
44.12	740	44.12	4350
44.13	751	44.13	4440
44.14	744	44.14	4360
44.15	703	44.15	4070
44.16	710	44.16	4420
44.17	755	44.17	4230
44.18	721	44.18	4200
44.19	786	44.19	4140
44.2	739	44.2	3720
44.21	765	44.21	3970
44.22	716	44.22	3740
44.23	652	44.23	3730
44.24	676	44.24	3590
44.25	694	44.25	3880
44.26	661	44.26	3800
44.27	689	44.27	3450
44.28	598	44.28	3480
44.29	599	44.29	3670
44.3	623	44.3	3150
44.31	617	44.31	3600
44.32	587	44.32	3030
44.33	558	44.33	3560
44.34	601	44.34	3270
44.35	579	44.35	3020
44.36	517	44.36	3240
44.37	494	44.37	3060
44.38	493	44.38	3630
44.39	526	44.39	3580
44.4	468	44.4	3090
44.41	509	44.41	3300
44.42	446	44.42	3290
44.43	465	44.43	3470
44.44	460	44.44	3540
44.45	454	44.45	3140
44.46	431	44.46	3510
44.47	411	44.47	3280
44.48	409	44.48	3320
44.49	362	44.49	3270
44.5	407	44.5	3510
44.51	409	44.51	3490
44.52	430	44.52	3140
44.53	429	44.53	3300
44.54	373	44.54	3180
44.55	359	44.55	3340
44.56	336	44.56	2890
44.57	392	44.57	3280
44.58	363	44.58	3190
44.59	348	44.59	2770
44.6	385	44.6	2890
44.61	343	44.61	2950
44.62	372	44.62	2700
44.63	351	44.63	2810
44.64	370	44.64	3170
44.65	353	44.65	2790
44.66	377	44.66	2660
44.67	355	44.67	2720
44.68	363	44.68	2900
44.69	336	44.69	2680
44.7	335	44.7	2590
44.71	340	44.71	2650
44.72	361	44.72	2400
44.73	357	44.73	2830
44.74	357	44.74	2700
44.75	333	44.75	2470
44.76	372	44.76	2400
44.77	346	44.77	2470
44.78	358	44.78	2360
44.79	349	44.79	2470
44.8	332	44.8	2310
44.81	380	44.81	2620
44.82	363	44.82	2300
44.83	389	44.83	2210
44.84	400	44.84	2600
44.85	370	44.85	2540
44.86	347	44.86	2650
44.87	359	44.87	2090
44.88	375	44.88	2540
44.89	394	44.89	2350
44.9	358	44.9	2800
44.91	390	44.91	2260
44.92	369	44.92	1990
44.93	373	44.93	2390
44.94	378	44.94	2330
44.95	370	44.95	2080
44.96	348	44.96	2480
44.97	362	44.97	2320
44.98	385	44.98	2480
[truncated: 5,502 more rows]

## Sheet: Fig. 1c
	Al2O3		Ru		Mn3Sn
-180	6.0266	-180	11.0727	-180	3.92737
-179.9	3.987	-179.9	9.9695	-179.9	3.30108
-179.8	4.103	-179.8	13.0267	-179.8	4.21002
-179.7	0	-179.7	14.4742	-179.7	7.313
-179.6	2.0222	-179.6	17.4973	-179.6	5.61335
-179.5	6.0834	-179.5	14.5159	-179.5	5.89152
-179.4	0	-179.4	12.9166	-179.4	6.40316
-179.3	2.0214	-179.3	21.8641	-179.3	4.86187
-179.2	1.9734	-179.2	17.532	-179.2	5.81273
-179.1	0	-179.1	20.9157	-179.1	6.52333
-179	3.9634	-179	16.9583	-179	5.92187
-178.9	6.0336	-178.9	20.4211	-178.9	5.82199
-178.8	1.936	-178.8	27.4247	-178.8	6.27579
-178.7	0	-178.7	23.4845	-178.7	6.88558
-178.6	4.0442	-178.6	--	-178.6	7.29706
-178.5	10.1084	-178.5	--	-178.5	4.6142
-178.4	0	-178.4	--	-178.4	4.51355
-178.3	2.0244	-178.3	--	-178.3	5.29831
-178.2	4.031	-178.2	13.9821	-178.2	5.2963
-178.1	0	-178.1	19.9109	-178.1	4.68972
-178	4.0264	-178	13.0055	-178	4.98877
-177.9	0	-177.9	11.5608	-177.9	5.54345
-177.8	0	-177.8	15.3912	-177.8	4.49563
-177.7	0	-177.7	12.0161	-177.7	4.69391
-177.6	1.9714	-177.6	11.0798	-177.6	3.91093
-177.5	0	-177.5	13.9256	-177.5	4.47399
-177.4	0	-177.4	7.5096	-177.4	3.49391
-177.3	6.0426	-177.3	12.0507	-177.3	4.10763
-177.2	0	-177.2	7.04015	-177.2	3.16723
-177.1	2.0252	-177.1	7.4965	-177.1	3.48283
-177	2.0942	-177	9.9754	-177	3.59557
-176.9	1.996	-176.9	5.43775	-176.9	3.20773
-176.8	6.0066	-176.8	8.4892	-176.8	3.27919
-176.7	5.9674	-176.7	6.4851	-176.7	3.86815
-176.6	0	-176.6	7.52495	-176.6	2.88909
-176.5	0	-176.5	4.0321	-176.5	3.19216
-176.4	0	-176.4	1.97105	-176.4	2.50258
-176.3	1.949	-176.3	4.9723	-176.3	2.88889
-176.2	0	-176.2	1.53395	-176.2	2.28595
-176.1	4.034	-176.1	4.01225	-176.1	2.82232
-176	1.938	-176	8.0745	-176	2.38996
-175.9	3.928	-175.9	5.45915	-175.9	1.80204
-175.8	2.0866	-175.8	6.0302	-175.8	1.9841
-175.7	1.9708	-175.7	2.47825	-175.7	1.78621
-175.6	2.083	-175.6	5.5048	-175.6	1.59032
-175.5	5.9716	-175.5	2.48345	-175.5	1.80122
-175.4	5.9846	-175.4	4.05525	-175.4	2.98675
-175.3	2.0302	-175.3	1.99755	-175.3	1.70838
-175.2	0	-175.2	2.0049	-175.2	1.8969
-175.1	4.0514	-175.1	2.5062	-175.1	2.30506
-175	5.9442	-175	3.50425	-175	2.28312
-174.9	0	-174.9	3.0181	-174.9	2.29128
-174.8	2.002	-174.8	1.4796	-174.8	2.18846
-174.7	2.0646	-174.7	2.0181	-174.7	1.59222
-174.6	1.9798	-174.6	3.00725	-174.6	2.39202
-174.5	4.0014	-174.5	1.50595	-174.5	2.12142
-174.4	0	-174.4	2.483	-174.4	1.80418
-174.3	1.967	-174.3	3.02545	-174.3	1.91223
-174.2	5.9358	-174.2	3.4912	-174.2	1.10023
-174.1	8.044	-174.1	0.4976	-174.1	2.195
-174	0	-174	2.48925	-174	1.40356
-173.9	6.0282	-173.9	0.98415	-173.9	1.89507
-173.8	3.974	-173.8	2.97035	-173.8	1.51791
-173.7	1.9528	-173.7	2.98155	-173.7	2.50719
-173.6	1.9562	-173.6	1.98405	-173.6	1.39894
-173.5	8.1216	-173.5	1.005	-173.5	1.69998
-173.4	1.969	-173.4	1.9966	-173.4	1.38456
-173.3	3.9724	-173.3	1.9836	-173.3	1.60531
-173.2	1.9638	-173.2	3.9813	-173.2	1.89091
-173.1	2.035	-173.1	1.5192	-173.1	2.20334
-173	0	-173	0.9919	-173	1.50867
-172.9	4.0324	-172.9	0.50695	-172.9	1.80374
-172.8	3.9426	-172.8	1.0192	-172.8	2.09744
-172.7	3.9644	-172.7	0.50715	-172.7	1.78871
-172.6	2.0062	-172.6	0.5023	-172.6	1.38894
-172.5	1.9878	-172.5	2.55445	-172.5	2.59698
-172.4	2.0146	-172.4	0.9932	-172.4	2.20659
-172.3	1.9704	-172.3	1.5001	-172.3	2.50231
-172.2	1.9952	-172.2	1.47775	-172.2	3.0987
-172.1	1.9386	-172.1	2.5108	-172.1	1.38942
-172	2.0192	-172	1.51115	-172	2.21233
-171.9	0	-171.9	1.01385	-171.9	1.4166
-171.8	2.008	-171.8	2.98775	-171.8	1.19213
-171.7	2.03	-171.7	0	-171.7	1.80043
-171.6	1.9972	-171.6	1.97855	-171.6	2.29503
-171.5	5.9436	-171.5	3.4461	-171.5	1.9975
-171.4	2.0182	-171.4	1.9825	-171.4	2.49483
-171.3	3.971	-171.3	0.50075	-171.3	1.40862
-171.2	3.993	-171.2	1.4987	-171.2	2.00927
-171.1	0	-171.1	1.99855	-171.1	2.38513
-171	8.0222	-171	2.488	-171	0.896017
-170.9	0	-170.9	0	-170.9	1.89582
-170.8	0	-170.8	1.48405	-170.8	1.41072
-170.7	1.9776	-170.7	0.9942	-170.7	1.60139
-170.6	4.0114	-170.6	1.5135	-170.6	1.79268
-170.5	7.969	-170.5	0.50055	-170.5	1.80002
-170.4	6.0054	-170.4	0.53085	-170.4	2.09857
-170.3	1.9896	-170.3	1.99395	-170.3	1.48878
-170.2	1.9438	-170.2	2.0129	-170.2	2.4082
-170.1	4.0004	-170.1	1.53355	-170.1	1.59652
-170	7.8808	-170	1.0066	-170	1.81421
-169.9	3.97	-169.9	0.4976	-169.9	2.39157
-169.8	0	-169.8	0.52225	-169.8	1.19252
-169.7	1.9608	-169.7	2.4955	-169.7	2.4018
-169.6	3.8802	-169.6	3.0009	-169.6	1.79123
-169.5	5.8762	-169.5	1.04865	-169.5	1.60293
-169.4	1.9912	-169.4	2.77045	-169.4	1.0992
-169.3	1.9672	-169.3	4.45185	-169.3	2.30436
-169.2	5.9596	-169.2	3.54775	-169.2	1.7967
-169.1	6.0714	-169.1	0.98945	-169.1	1.1118
-169	3.974	-169	0.5042	-169	1.98309
-168.9	1.9782	-168.9	1.4782	-168.9	1.89264
-168.8	4.0274	-168.8	0.4955	-168.8	0.98494
-168.7	3.9704	-168.7	1.4715	-168.7	1.88404
-168.6	5.9566	-168.6	1.5035	-168.6	2.00271
-168.5	0	-168.5	1.51555	-168.5	1.9106
-168.4	4.0974	-168.4	0.96875	-168.4	2.09235
-168.3	3.9026	-168.3	0.4944	-168.3	1.6916
-168.2	1.9952	-168.2	1.0132	-168.2	1.98646
-168.1	6.1656	-168.1	1.5152	-168.1	1.49701
-168	4.0004	-168	0.4988	-168	1.8042
-167.9	1.9998	-167.9	1.4959	-167.9	2.19049
-167.8	1.951	-167.8	2.49485	-167.8	2.19907
-167.7	4.0346	-167.7	2.00585	-167.7	1.11157
-167.6	2.0132	-167.6	2.0031	-167.6	1.49715
-167.5	2.006	-167.5	1.4913	-167.5	1.80037
-167.4	1.981	-167.4	2.0361	-167.4	1.70191
-167.3	4.175	-167.3	2.5104	-167.3	2.00698
-167.2	3.9372	-167.2	2.98355	-167.2	1.69366
-167.1	10.0946	-167.1	0.4839	-167.1	2.59146
-167	6.033	-167	1.48635	-167	2.1869
-166.9	0	-166.9	1.5093	-166.9	2.09996
-166.8	1.9554	-166.8	0.9778	-166.8	1.89707
-166.7	8.0226	-166.7	1.50095	-166.7	1.20218
-166.6	1.9966	-166.6	1.4939	-166.6	2.00535
-166.5	6.0218	-166.5	1.47185	-166.5	3.19249
-166.4	0	-166.4	1.49275	-166.4	1.49768
-166.3	3.8618	-166.3	3.0207	-166.3	1.91805
-166.2	2.0096	-166.2	0.9948	-166.2	1.87856
-166.1	3.9548	-166.1	0.50345	-166.1	1.30471
-166	3.93	-166	1.9845	-166	1.88455
-165.9	3.9586	-165.9	1.9985	-165.9	2.18833
-165.8	6.017	-165.8	1.98785	-165.8	1.69796
-165.7	3.991	-165.7	1.5387	-165.7	1.29827
-165.6	0	-165.6	2.01505	-165.6	1.40419
-165.5	3.9716	-165.5	1.50735	-165.5	1.4013
-165.4	0	-165.4	1.49425	-165.4	1.29475
-165.3	5.91	-165.3	1.50495	-165.3	1.59928
-165.2	1.9628	-165.2	1.99805	-165.2	1.40387
-165.1	0	-165.1	1.501	-165.1	1.89205
-165	0	-165	1.97585	-165	1.20829
-164.9	0	-164.9	0.508	-164.9	1.49008
-164.8	1.9348	-164.8	3.4961	-164.8	1.90342
-164.7	4.0384	-164.7	1.01815	-164.7	1.69098
-164.6	3.9658	-164.6	1.03815	-164.6	1.90003
-164.5	3.9782	-164.5	1.50205	-164.5	1.68705
-164.4	0	-164.4	0	-164.4	1.40233
-164.3	0	-164.3	1.9911	-164.3	2.1977
-164.2	2.0746	-164.2	0.98695	-164.2	1.60089
-164.1	2.0246	-164.1	2.473	-164.1	2.08625
-164	0	-164	2.95345	-164	2.40505
-163.9	3.9894	-163.9	2.4788	-163.9	1.60227
-163.8	1.921	-163.8	1.5291	-163.8	1.9082
-163.7	7.9438	-163.7	0.4884	-163.7	1.4414
-163.6	1.968	-163.6	0.5014	-163.6	2.80901
-163.5	2.0364	-163.5	0.49605	-163.5	1.9916
-163.4	4.0422	-163.4	1.9925	-163.4	1.69728
-163.3	0	-163.3	1.4798	-163.3	1.99775
-163.2	1.9846	-163.2	2.51545	-163.2	1.10536
-163.1	0	-163.1	1.0127	-163.1	2.48214
-163	2.0086	-163	0.5011	-163	1.6967
-162.9	0	-162.9	1.0026	-162.9	1.79285
-162.8	3.9002	-162.8	1.02525	-162.8	1.59414
-162.7	2.0878	-162.7	6.0096	-162.7	1.39555
-162.6	0	-162.6	0	-162.6	2.20748
-162.5	4.0666	-162.5	0.966	-162.5	1.3029
-162.4	5.8886	-162.4	2.9935	-162.4	1.20159
-162.3	5.9936	-162.3	1.52265	-162.3	1.48126
-162.2	5.9792	-162.2	2.01045	-162.2	1.19619
-162.1	0	-162.1	1.0029	-162.1	2.38251
-162	7.9726	-162	0.49265	-162	1.69161
-161.9	4.0414	-161.9	0.51165	-161.9	1.89849
-161.8	5.9162	-161.8	1.4979	-161.8	1.70442
-161.7	0	-161.7	2.4625	-161.7	2.20438
-161.6	2.003	-161.6	1.9835	-161.6	1.89671
-161.5	2.001	-161.5	1.9735	-161.5	2.18652
-161.4	6.0562	-161.4	1.50435	-161.4	1.20202
-161.3	3.9102	-161.3	2.03915	-161.3	2.50252
-161.2	0	-161.2	2.48195	-161.2	1.50036
-161.1	8.096	-161.1	1.99885	-161.1	1.22335
-161	1.9546	-161	1.9698	-161	1.30703
-160.9	3.9908	-160.9	0.9765	-160.9	1.78703
-160.8	6.0294	-160.8	0.97165	-160.8	1.39576
-160.7	2.0826	-160.7	2.50635	-160.7	1.38798
-160.6	3.9344	-160.6	1.4927	-160.6	1.59061
-160.5	0	-160.5	1.99465	-160.5	1.69171
-160.4	0	-160.4	1.988	-160.4	1.70913
-160.3	1.9774	-160.3	0.99565	-160.3	1.69407
-160.2	1.9572	-160.2	0.4835	-160.2	1.10744
-160.1	2.0044	-160.1	0.9986	-160.1	1.69804
-160	1.96	-160	1.47725	-160	1.90679
-159.9	4.022	-159.9	1.511	-159.9	1.68869
-159.8	0	-159.8	1.5133	-159.8	1.09196
-159.7	4.0214	-159.7	0.9988	-159.7	2.10002
-159.6	3.9924	-159.6	1.4979	-159.6	2.19186
-159.5	7.8324	-159.5	1.98575	-159.5	1.80204
-159.4	1.9846	-159.4	3.4997	-159.4	2.19114
-159.3	0	-159.3	0.9879	-159.3	1.79516
-159.2	3.956	-159.2	3.5094	-159.2	2.69602
-159.1	1.9918	-159.1	2.99195	-159.1	1.3032
-159	0	-159	0	-159	1.7147
-158.9	1.9928	-158.9	4.98975	-158.9	1.88928
-158.8	1.9718	-158.8	2.52345	-158.8	1.79341
-158.7	5.9738	-158.7	0.49285	-158.7	2.28885
-158.6	3.8852	-158.6	3.55955	-158.6	1.40171
-158.5	1.9388	-158.5	3.46105	-158.5	1.30922
-158.4	4.095	-158.4	2.002	-158.4	2.30468
-158.3	1.944	-158.3	1.0154	-158.3	1.79822
-158.2	0	-158.2	1.4834	-158.2	1.48901
-158.1	0	-158.1	0.4853	-158.1	1.50109
-158	2.0004	-158	1.5191	-158	2.28727
-157.9	3.9822	-157.9	0.98935	-157.9	2.30143
-157.8	5.9204	-157.8	1.5272	-157.8	1.48683
-157.7	1.968	-157.7	3.4893	-157.7	2.09383
-157.6	3.9844	-157.6	2.48555	-157.6	1.19657
-157.5	0	-157.5	1.0073	-157.5	1.88896
-157.4	0	-157.4	1.02105	-157.4	2.00284
-157.3	1.9824	-157.3	1.9938	-157.3	1.59566
-157.2	3.9738	-157.2	1.49475	-157.2	0.99896
-157.1	1.9614	-157.1	0.48805	-157.1	1.69803
-157	0	-157	1.0088	-157	1.09106
-156.9	0	-156.9	0.48835	-156.9	1.38442
-156.8	0	-156.8	1.50205	-156.8	1.49138
-156.7	4.057	-156.7	2.0365	-156.7	1.70307
-156.6	0	-156.6	0	-156.6	2.50261
-156.5	5.9124	-156.5	3.46115	-156.5	1.60182
-156.4	5.947	-156.4	0.4966	-156.4	1.88945
-156.3	8.1024	-156.3	0.9944	-156.3	1.31072
-156.2	1.9422	-156.2	1.54275	-156.2	1.40454
-156.1	0	-156.1	0.9787	-156.1	2.09801
-156	6.1586	-156	0.50225	-156	2.49617
-155.9	2.0498	-155.9	0.9889	-155.9	1.90162
-155.8	0	-155.8	2.0172	-155.8	2.09073
-155.7	0	-155.7	2.0321	-155.7	1.20007
-155.6	0	-155.6	0.9842	-155.6	1.39595
-155.5	0	-155.5	1.4794	-155.5	1.49463
-155.4	4.0482	-155.4	2.4997	-155.4	1.88683
-155.3	3.982	-155.3	1.47	-155.3	1.9842
-155.2	4.0362	-155.2	1.47245	-155.2	1.18457
-155.1	4.0804	-155.1	1.4776	-155.1	1.59665
-155	2.082	-155	1.0028	-155	2.28983
-154.9	6.028	-154.9	1.5023	-154.9	1.40366
-154.8	1.973	-154.8	2.52995	-154.8	2.00157
-154.7	6.0768	-154.7	1.99445	-154.7	1.61356
-154.6	0	-154.6	0.97425	-154.6	1.70648
-154.5	1.9794	-154.5	0.4973	-154.5	1.80443
-154.4	5.9778	-154.4	2.0083	-154.4	1.51254
-154.3	3.9306	-154.3	2.50135	-154.3	2.00731
-154.2	0	-154.2	0.48815	-154.2	1.70361
-154.1	3.9896	-154.1	0.49365	-154.1	2.41175
-154	0	-154	2.5018	-154	1.61747
-153.9	2.031	-153.9	1.98715	-153.9	2.2098
-153.8	2.0196	-153.8	0	-153.8	1.41213
-153.7	1.9358	-153.7	2.4565	-153.7	1.00195
-153.6	10.0992	-153.6	1.00315	-153.6	2.09409
-153.5	0	-153.5	0.49995	-153.5	0.790314
-153.4	0	-153.4	1.5079	-153.4	1.49993
-153.3	6.0886	-153.3	1.5141	-153.3	1.818
-153.2	4.074	-153.2	1.4942	-153.2	1.99814
-153.1	4.0322	-153.1	2.4923	-153.1	1.70024
-153	4.058	-153	2.49755	-153	1.68944
-152.9	2.0434	-152.9	0	-152.9	1.99152
-152.8	0	-152.8	1.4808	-152.8	1.60723
-152.7	0	-152.7	0.5139	-152.7	1.29298
-152.6	0	-152.6	1.0032	-152.6	3.12176
-152.5	1.9468	-152.5	0.9873	-152.5	2.00246
-152.4	1.9752	-152.4	1.9816	-152.4	1.19981
-152.3	0	-152.3	1.0115	-152.3	2.37503
-152.2	0	-152.2	1.48735	-152.2	2.18155
-152.1	2.0022	-152.1	0.99105	-152.1	2.19564
-152	3.8968	-152	0.5112	-152	1.89692
-151.9	2.0426	-151.9	1.4896	-151.9	1.20213
-151.8	0	-151.8	1.5011	-151.8	0.905207
-151.7	0	-151.7	0.9873	-151.7	1.7891
-151.6	0	-151.6	0.48595	-151.6	1.59887
-151.5	3.9324	-151.5	2.48625	-151.5	2.71016
-151.4	0	-151.4	2.9908	-151.4	1.49801
-151.3	2.0006	-151.3	2.48235	-151.3	1.31029
-151.2	4.0518	-151.2	2.9842	-151.2	1.60512
-151.1	0	-151.1	0.50325	-151.1	1.20947
-151	3.992	-151	2.05735	-151	1.80134
-150.9	3.9642	-150.9	1.98975	-150.9	1.58371
-150.8	3.9988	-150.8	1.49825	-150.8	1.58174
-150.7	1.9872	-150.7	1.006	-150.7	1.7963
-150.6	0	-150.6	1.99315	-150.6	2.29815
-150.5	4.06	-150.5	1.97935	-150.5	1.99737
-150.4	1.996	-150.4	1.4704	-150.4	1.78956
-150.3	0	-150.3	0.5018	-150.3	1.97885
-150.2	1.9936	-150.2	1.4834	-150.2	1.60015
-150.1	0	-150.1	1.48815	-150.1	1.60303
-150	2.0162	-150	1.0137	-150	1.70025
-149.9	6.061	-149.9	1.51185	-149.9	1.21056
-149.8	4.0356	-149.8	0.4876	-149.8	1.00021
-149.7	4.0542	-149.7	1.48365	-149.7	1.39737
-149.6	0	-149.6	0.5	-149.6	2.39185
-149.5	1.955	-149.5	1.49485	-149.5	1.91192
-149.4	1.9888	-149.4	1.5426	-149.4	1.39196
-149.3	2.0276	-149.3	0.9917	-149.3	1.39897
-149.2	3.9752	-149.2	1.01825	-149.2	1.7837
-149.1	0	-149.1	3.02125	-149.1	2.19473
-149	1.9402	-149	1.48005	-149	1.41816
-148.9	3.9578	-148.9	0.49125	-148.9	1.88889
-148.8	0	-148.8	1.49415	-148.8	2.28329
-148.7	1.9916	-148.7	1.48665	-148.7	1.70098
-148.6	3.9846	-148.6	0.5071	-148.6	1.59163
-148.5	0	-148.5	0.50145	-148.5	1.70989
-148.4	3.9392	-148.4	1.99915	-148.4	2.29241
-148.3	0	-148.3	1.51855	-148.3	1.20021
-148.2	2.0122	-148.2	0.49035	-148.2	1.99875
-148.1	3.9954	-148.1	1.0272	-148.1	1.38579
-148	0	-148	1.0332	-148	1.70614
-147.9	1.9938	-147.9	0.4903	-147.9	1.70433
-147.8	6.3764	-147.8	0.97175	-147.8	1.20332
-147.7	1.974	-147.7	2.00365	-147.7	1.68581
-147.6	3.9404	-147.6	2.9996	-147.6	1.59335
-147.5	2.0408	-147.5	0	-147.5	2.19368
-147.4	2.0664	-147.4	1.4796	-147.4	1.38496
-147.3	2.057	-147.3	3.4675	-147.3	2.02161
-147.2	0	-147.2	0.9839	-147.2	2.52162
-147.1	6.0072	-147.1	1.4797	-147.1	2.18924
-147	0	-147	1.5233	-147	1.90163
-146.9	0	-146.9	1.508	-146.9	1.50882
-146.8	0	-146.8	1.02395	-146.8	1.40275
-146.7	0	-146.7	1.99105	-146.7	2.08465
-146.6	0	-146.6	2.538	-146.6	1.98421
-146.5	0	-146.5	0	-146.5	1.69242
-146.4	0	-146.4	2.0072	-146.4	1.11318
-146.3	0	-146.3	1.99035	-146.3	1.88366
-146.2	2.045	-146.2	1.4869	-146.2	1.3089
-146.1	0	-146.1	2.4968	-146.1	2.60432
-146	2.0686	-146	1.49085	-146	1.39755
-145.9	0	-145.9	2.4873	-145.9	1.89303
-145.8	4.0914	-145.8	2.52185	-145.8	2.68358
-145.7	1.9698	-145.7	0.50835	-145.7	1.69476
-145.6	5.8896	-145.6	0.9948	-145.6	1.89525
-145.5	2.0194	-145.5	2.50725	-145.5	1.1004
-145.4	2.013	-145.4	0	-145.4	1.59402
-145.3	4.0658	-145.3	2.4603	-145.3	1.48692
-145.2	3.9854	-145.2	1.49245	-145.2	2.38817
-145.1	6.1062	-145.1	1.4966	-145.1	1.28976
-145	2.0356	-145	3.5127	-145	1.29201
-144.9	0	-144.9	1.5015	-144.9	1.692
-144.8	4.0418	-144.8	0.99095	-144.8	1.20073
-144.7	1.936	-144.7	1.5062	-144.7	1.81903
-144.6	1.998	-144.6	1.5085	-144.6	0.894387
-144.5	3.9716	-144.5	1.4902	-144.5	1.29615
-144.4	4.0234	-144.4	0.988	-144.4	1.39639
-144.3	0	-144.3	1.51635	-144.3	2.09309
-144.2	2.0114	-144.2	1.53505	-144.2	1.49208
-144.1	4.0428	-144.1	1.49505	-144.1	2.00615
-144	5.8898	-144	1.49985	-144	1.71088
-143.9	3.9962	-143.9	2.5054	-143.9	1.59738
-143.8	1.9504	-143.8	0.50335	-143.8	1.80522
-143.7	1.9692	-143.7	1.4884	-143.7	1.68751
-143.6	0	-143.6	2.49855	-143.6	1.58706
-143.5	0	-143.5	1.48255	-143.5	1.88044
-143.4	0	-143.4	0.5072	-143.4	2.07637
-143.3	2.051	-143.3	1.506	-143.3	1.92195
-143.2	0	-143.2	1.98585	-143.2	1.10322
-143.1	2.0098	-143.1	1.99575	-143.1	2.20412
-143	1.9248	-143	1.51	-143	1.89859
-142.9	6.004	-142.9	5.0103	-142.9	1.79525
-142.8	2.0146	-142.8	2.00045	-142.8	1.60415
-142.7	1.9826	-142.7	0.9926	-142.7	1.69092
-142.6	0	-142.6	0.498	-142.6	1.60225
-142.5	4.0752	-142.5	2.48125	-142.5	1.80648
-142.4	1.9646	-142.4	1.01545	-142.4	1.80637
-142.3	2.0398	-142.3	0.9831	-142.3	1.60441
-142.2	0	-142.2	0.4849	-142.2	1.59743
-142.1	3.95	-142.1	1.9997	-142.1	1.51033
-142	6.0812	-142	0.5133	-142	1.19465
-141.9	0	-141.9	2.03165	-141.9	1.70849
-141.8	1.994	-141.8	0	-141.8	1.18482
-141.7	2.0724	-141.7	1.48815	-141.7	1.89291
-141.6	2.012	-141.6	1.5021	-141.6	1.10169
-141.5	7.9206	-141.5	0.9943	-141.5	1.49279
-141.4	0	-141.4	0.5012	-141.4	1.79396
-141.3	4.0248	-141.3	2.97885	-141.3	1.8071
-141.2	14.0364	-141.2	0.99705	-141.2	1.60012
-141.1	3.9228	-141.1	2.9756	-141.1	1.29882
-141	6.0628	-141	0	-141	1.78669
-140.9	1.9564	-140.9	0	-140.9	1.40285
-140.8	0	-140.8	1.00275	-140.8	1.10169
-140.7	0	-140.7	1.4906	-140.7	1.09799
-140.6	3.8624	-140.6	1.02085	-140.6	1.78748
-140.5	2.0494	-140.5	2.02735	-140.5	1.50544
-140.4	4.0392	-140.4	1.99635	-140.4	1.49512
-140.3	2.0604	-140.3	1.0127	-140.3	1.28976
-140.2	2.0244	-140.2	2.96335	-140.2	1.70337
-140.1	10.0192	-140.1	1.51255	-140.1	1.69531
-140	3.9704	-140	1.9923	-140	1.60014
-139.9	3.9888	-139.9	3.48865	-139.9	1.89468
-139.8	3.9886	-139.8	1.49515	-139.8	1.90127
-139.7	1.9948	-139.7	0.9907	-139.7	1.59326
-139.6	0	-139.6	3.47585	-139.6	1.90067
-139.5	0	-139.5	2.98655	-139.5	2.01349
-139.4	1.976	-139.4	1.5035	-139.4	1.67925
-139.3	1.8914	-139.3	1.4818	-139.3	0.99068
-139.2	0	-139.2	0	-139.2	0.99516
-139.1	5.8542	-139.1	0	-139.1	2.20356
-139	6.0682	-139	0.97495	-139	1.50673
-138.9	3.9756	-138.9	2.05855	-138.9	1.58975
-138.8	7.9946	-138.8	2.99765	-138.8	1.51729
-138.7	2.0508	-138.7	0.4894	-138.7	1.71214
-138.6	2.0046	-138.6	1.9822	-138.6	2.29297
-138.5	4.025	-138.5	0.50885	-138.5	1.89321
-138.4	2.0336	-138.4	1.482	-138.4	2.70462
-138.3	1.9628	-138.3	4.9951	-138.3	1.10302
-138.2	0	-138.2	1.0074	-138.2	1.29451
-138.1	0	-138.1	2.50685	-138.1	2.19214
-138	4.0072	-138	3.01515	-138	2.29458
-137.9	2.0172	-137.9	1.969	-137.9	1.68837
-137.8	0	-137.8	1.5148	-137.8	1.60136
-137.7	2.0112	-137.7	0.4911	-137.7	2.08953
-137.6	0	-137.6	1.00445	-137.6	1.89199
-137.5	0	-137.5	1.9927	-137.5	2.09581
-137.4	3.9078	-137.4	0.4797	-137.4	2.18344
-137.3	3.9906	-137.3	0.97565	-137.3	1.69567
-137.2	4.0548	-137.2	0.983	-137.2	1.7054
-137.1	3.987	-137.1	1.00965	-137.1	1.81123
-137	1.9386	-137	1.9691	-137	2.19016
-136.9	0	-136.9	1.53235	-136.9	0.803964
-136.8	0	-136.8	1.4798	-136.8	2.81337
-136.7	0	-136.7	0.50865	-136.7	1.89717
-136.6	5.9508	-136.6	0	-136.6	2.11215
-136.5	3.9466	-136.5	1.49145	-136.5	2.19062
-136.4	4.0096	-136.4	1.98305	-136.4	1.79154
-136.3	1.9848	-136.3	1.99485	-136.3	1.40112
-136.2	3.9772	-136.2	2.97485	-136.2	2.40533
-136.1	1.9704	-136.1	1.98725	-136.1	1.88871
-136	0	-136	2.5136	-136	1.60435
-135.9	0	-135.9	1.972	-135.9	1.7008
-135.8	5.943	-135.8	1.5122	-135.8	2.80791
-135.7	1.9674	-135.7	2.01715	-135.7	1.78341
-135.6	2.0042	-135.6	1.5222	-135.6	1.48692
-135.5	1.9768	-135.5	1.4939	-135.5	1.3877
-135.4	2.008	-135.4	1.4976	-135.4	1.58613
-135.3	0	-135.3	1.97785	-135.3	2.19816
-135.2	4.0132	-135.2	0.9849	-135.2	2.33196
-135.1	0	-135.1	2.0072	-135.1	1.29664
-135	1.9624	-135	0	-135	1.71398
-134.9	0	-134.9	1.46685	-134.9	1.81123
-134.8	5.9812	-134.8	0.98385	-134.8	1.91211
-134.7	3.9856	-134.7	2.52155	-134.7	1.99479
-134.6	0	-134.6	1.97345	-134.6	2.10878
-134.5	2.0162	-134.5	0	-134.5	1.88458
-134.4	0	-134.4	1.53375	-134.4	2.28434
-134.3	2.017	-134.3	1.50285	-134.3	1.30809
-134.2	1.9512	-134.2	2.48615	-134.2	1.21497
-134.1	2.0072	-134.1	1.9795	-134.1	1.59764
-134	3.9216	-134	3.4601	-134	2.20676
-133.9	3.8862	-133.9	0.4939	-133.9	2.22059
-133.8	0	-133.8	0	-133.8	1.78402
-133.7	0	-133.7	0.51245	-133.7	1.59438
-133.6	0	-133.6	1.5115	-133.6	1.93487
-133.5	1.9544	-133.5	2.46825	-133.5	1.79402
-133.4	6.014	-133.4	2.00275	-133.4	1.79276
-133.3	2.047	-133.3	1.494	-133.3	1.88246
-133.2	0	-133.2	3.0034	-133.2	1.99983
-133.1	1.962	-133.1	1.00565	-133.1	0.796074
-133	3.9868	-133	3.5291	-133	1.60365
-132.9	0	-132.9	0	-132.9	1.60285
-132.8	4.0942	-132.8	0.49865	-132.8	1.79935
-132.7	3.9604	-132.7	1.00575	-132.7	1.59879
-132.6	2.0058	-132.6	1.98535	-132.6	2.59173
-132.5	5.9652	-132.5	0.5038	-132.5	2.19491
-132.4	4.0752	-132.4	0.4925	-132.4	2.1114
-132.3	5.965	-132.3	2.49575	-132.3	1.6894
-132.2	1.9948	-132.2	0.986	-132.2	1.40293
-132.1	10.0702	-132.1	0.4998	-132.1	2.18644
-132	0	-132	1.99535	-132	2.18983
-131.9	1.9588	-131.9	1.4887	-131.9	1.44597
-131.8	1.9612	-131.8	1.48505	-131.8	2.09782
-131.7	5.9646	-131.7	1.4803	-131.7	1.802
-131.6	2.0202	-131.6	0	-131.6	1.1929
-131.5	0	-131.5	2.50205	-131.5	1.99034
-131.4	8.0406	-131.4	1.99185	-131.4	1.38088
-131.3	1.9786	-131.3	1.52175	-131.3	1.7699
-131.2	5.9274	-131.2	0.49385	-131.2	1.90014
-131.1	0	-131.1	2.51705	-131.1	1.58812
-131	5.8986	-131	2.4941	-131	2.31921
-130.9	0	-130.9	1.52135	-130.9	1.30941
-130.8	5.7588	-130.8	1.03495	-130.8	2.09836
-130.7	0	-130.7	1.002	-130.7	1.09504
-130.6	4.0684	-130.6	2.46315	-130.6	1.81016
-130.5	1.9224	-130.5	1.97005	-130.5	1.90383
-130.4	1.9694	-130.4	0.9813	-130.4	1.40313
-130.3	4.0936	-130.3	0.992	-130.3	1.80028
-130.2	0	-130.2	0.9999	-130.2	2.59967
-130.1	0	-130.1	1.9937	-130.1	1.7063
-130	5.9684	-130	4.01775	-130	1.80206
-129.9	2.0196	-129.9	1.49345	-129.9	1.99102
-129.8	3.946	-129.8	1.4844	-129.8	1.79628
-129.7	3.8826	-129.7	0.9891	-129.7	2.08636
-129.6	4.0276	-129.6	3.03165	-129.6	1.48841
-129.5	3.9586	-129.5	2.0003	-129.5	1.60831
-129.4	2.011	-129.4	1.00125	-129.4	2.30404
-129.3	0	-129.3	1.4787	-129.3	1.39761
-129.2	0	-129.2	0.50735	-129.2	1.89099
-129.1	8.0346	-129.1	2.49135	-129.1	1.59048
-129	0	-129	3.526	-129	1.99413
-128.9	1.9358	-128.9	2.03575	-128.9	1.99598
-128.8	6.0144	-128.8	4.53085	-128.8	2.20451
-128.7	6.0108	-128.7	1.50655	-128.7	1.38954
-128.6	3.9222	-128.6	1.0128	-128.6	1.7035
-128.5	6.0478	-128.5	0	-128.5	1.59691
-128.4	0	-128.4	2.5228	-128.4	1.83697
-128.3	0	-128.3	0.9946	-128.3	1.59773
-128.2	10.0796	-128.2	2.0118	-128.2	1.19161
-128.1	0	-128.1	0.9993	-128.1	1.19589
-128	1.9394	-128	2.51345	-128	1.51786
-127.9	1.9956	-127.9	1.4995	-127.9	1.59957
-127.8	2.0084	-127.8	1.50585	-127.8	1.30348
-127.7	3.9176	-127.7	2.0296	-127.7	1.71128
-127.6	6.0358	-127.6	0.96635	-127.6	1.81178
-127.5	2.0058	-127.5	0.9874	-127.5	1.39583
-127.4	1.9334	-127.4	1.9889	-127.4	1.88894
-127.3	0	-127.3	1.508	-127.3	1.19292
-127.2	0	-127.2	2.00195	-127.2	1.79295
-127.1	0	-127.1	1.0067	-127.1	0.797894
-127	0	-127	0	-127	1.82756
-126.9	0	-126.9	1.96865	-126.9	1.89731
-126.8	2.0448	-126.8	2.97345	-126.8	1.014
-126.7	1.9534	-126.7	2.50665	-126.7	1.39776
-126.6	2.011	-126.6	1.9748	-126.6	2.1998
-126.5	1.981	-126.5	1.51985	-126.5	2.20028
-126.4	0	-126.4	3.07845	-126.4	1.09754
-126.3	3.982	-126.3	1.97215	-126.3	1.80305
-126.2	0	-126.2	3.0322	-126.2	2.41831
-126.1	3.9162	-126.1	1.9744	-126.1	2.68776
-126	1.9248	-126	3.9973	-126	2.18666
-125.9	4.0432	-125.9	0.5025	-125.9	2.19087
-125.8	1.9626	-125.8	1.46925	-125.8	1.49679
-125.7	8.0768	-125.7	1.50225	-125.7	1.70045
-125.6	0	-125.6	2.02855	-125.6	2.29467
-125.5	6.0296	-125.5	0.9873	-125.5	1.09139
-125.4	4.038	-125.4	3.4696	-125.4	1.69638
-125.3	0	-125.3	2.0496	-125.3	1.69233
-125.2	0	-125.2	1.47245	-125.2	1.90477
-125.1	0	-125.1	1.4818	-125.1	1.21296
-125	2.0126	-125	0.4977	-125	1.88026
-124.9	1.9764	-124.9	2.9529	-124.9	1.98658
-124.8	0	-124.8	0.9754	-124.8	1.99981
-124.7	0	-124.7	1.5137	-124.7	1.4074
-124.6	0	-124.6	2.0274	-124.6	1.69982
-124.5	0	-124.5	0.49245	-124.5	2.4
-124.4	4.069	-124.4	1.02975	-124.4	2.30863
-124.3	1.9928	-124.3	1.97385	-124.3	2.40733
-124.2	7.9812	-124.2	2.995	-124.2	1.29712
-124.1	0	-124.1	1.51695	-124.1	2.62091
-124	1.9708	-124	1.48445	-124	2.99388
-123.9	10.064	-123.9	3.4863	-123.9	1.88908
-123.8	1.9914	-123.8	2.0177	-123.8	1.70092
-123.7	5.9944	-123.7	1.5135	-123.7	1.80858
-123.6	0	-123.6	1.49355	-123.6	2.39598
-123.5	1.944	-123.5	1.985	-123.5	1.99635
-123.4	1.9046	-123.4	0.9864	-123.4	2.78714
-123.3	2.0246	-123.3	2.52635	-123.3	2.17786
-123.2	1.9692	-123.2	2.9862	-123.2	2.49508
-123.1	5.9984	-123.1	3.044	-123.1	2.30769
-123	4.0038	-123	1.97955	-123	3.00441
-122.9	2.0372	-122.9	3.50015	-122.9	2.30145
-122.8	5.959	-122.8	3.0045	-122.8	1.2004
-122.7	3.9922	-122.7	3.49895	-122.7	2.30169
-122.6	0	-122.6	1.97895	-122.6	2.88769
-122.5	1.9144	-122.5	3.48275	-122.5	1.51553
-122.4	0	-122.4	1.49915	-122.4	1.98309
-122.3	0	-122.3	2.5204	-122.3	2.21486
-122.2	3.9662	-122.2	1.4918	-122.2	1.99
-122.1	5.8862	-122.1	2.961	-122.1	2.2998
-122	1.9664	-122	3.9992	-122	2.81835
-121.9	5.829	-121.9	1.50545	-121.9	3.1073
-121.8	3.9468	-121.8	5.99685	-121.8	2.77921
-121.7	8.1416	-121.7	6.02125	-121.7	1.70208
-121.6	2.0522	-121.6	6.9231	-121.6	2.28039
-121.5	3.9766	-121.5	6.01785	-121.5	3.62691
-121.4	5.9684	-121.4	5.51225	-121.4	2.33413
-121.3	4.0174	-121.3	6.43405	-121.3	3.71899
-121.2	0	-121.2	5.00195	-121.2	3.28486
-121.1	0	-121.1	3.52825	-121.1	2.71187
-121	2.0434	-121	6.5054	-121	4.38943
-120.9	4.0204	-120.9	7.52125	-120.9	2.3
-120.8	1.9748	-120.8	2.48135	-120.8	3.5307
-120.7	2.0136	-120.7	6.5075	-120.7	3.69522
-120.6	4.031	-120.6	9.95105	-120.6	3.09994
-120.5	0	-120.5	5.5319	-120.5	3.9043
-120.4	0	-120.4	7.49045	-120.4	3.28601
-120.3	4.0126	-120.3	13.4897	-120.3	4.09692
-120.2	3.9548	-120.2	10.0045	-120.2	5.69113
-120.1	0	-120.1	7.9788	-120.1	4.6918
-120	1.9712	-120	8.00585	-120	5.08899
-119.9	3.9672	-119.9	12.7729	-119.9	4.59517
-119.8	4.0176	-119.8	12.9286	-119.8	4.40322
-119.7	3.9302	-119.7	15.448	-119.7	6.38711
-119.6	7.8882	-119.6	15.4847	-119.6	6.19614
-119.5	1.9334	-119.5	8.5136	-119.5	5.06324
-119.4	1.9784	-119.4	15.43	-119.4	5.8758
-119.3	0	-119.3	20.4205	-119.3	6.30283
-119.2	0	-119.2	18.0778	-119.2	5.71008
-119.1	3.9834	-119.1	18.482	-119.1	7.21057
-119	3.9594	-119	20.9825	-119	7.31482
-118.9	4.0018	-118.9	26.6452	-118.9	6.91807
-118.8	4.0818	-118.8	22.3408	-118.8	5.19743
-118.7	5.9524	-118.7	21.4934	-118.7	6.97763
-118.6	1.9556	-118.6	25.1558	-118.6	6.5999
-118.5	0	-118.5	--	-118.5	5.62892
-118.4	0	-118.4	--	-118.4	5.21916
-118.3	8.0124	-118.3	--	-118.3	6.39165
-118.2	1.96	-118.2	--	-118.2	5.5858
-118.1	7.9936	-118.1	26.9286	-118.1	7.07888
-118	2.0022	-118	17.0951	-118	4.91899
-117.9	3.9724	-117.9	15.471	-117.9	4.48027
-117.8	4.053	-117.8	17.9054	-117.8	4.07993
-117.7	1.9796	-117.7	15.9417	-117.7	4.48771
-117.6	5.964	-117.6	12.9602	-117.6	4.77017
-117.5	3.944	-117.5	13.4479	-117.5	3.1932
-117.4	2.0498	-117.4	6.4997	-117.4	2.80039
-117.3	3.9768	-117.3	9.51425	-117.3	5.50436
-117.2	2.001	-117.2	9.50055	-117.2	3.88731
-117.1	7.8652	-117.1	10.939	-117.1	4.71109
-117	2.0028	-117	12.9794	-117	3.3083
-116.9	0	-116.9	8.0214	-116.9	3.78951
-116.8	2.0464	-116.8	8.5025	-116.8	3.80444
-116.7	5.9484	-116.7	5.97735	-116.7	2.3889
-116.6	3.9484	-116.6	3.52035	-116.6	3.01847
-116.5	0	-116.5	5.51775	-116.5	2.91955
-116.4	4.0774	-116.4	7.95135	-116.4	2.30258
-116.3	0	-116.3	7.52365	-116.3	2.09043
-116.2	0	-116.2	3.9582	-116.2	2.51268
-116.1	6.0178	-116.1	4.49815	-116.1	2.79622
-116	3.9286	-116	5.96975	-116	2.92371
-115.9	0	-115.9	3.5035	-115.9	1.7845
-115.8	0	-115.8	3.5083	-115.8	2.29612
-115.7	0	-115.7	1.9711	-115.7	2.49276
-115.6	0	-115.6	2.50255	-115.6	2.30504
-115.5	5.9068	-115.5	0.9919	-115.5	1.89582
-115.4	0	-115.4	2.96775	-115.4	2.3042
-115.3	3.9882	-115.3	3.0241	-115.3	2.59961
-115.2	0	-115.2	4.0033	-115.2	2.09783
-115.1	0	-115.1	3.0218	-115.1	2.06603
-115	0	-115	6.0194	-115	1.98983
-114.9	0	-114.9	4.5685	-114.9	1.29408
-114.8	2.0254	-114.8	2.4589	-114.8	2.20623
-114.7	6.1128	-114.7	1.97805	-114.7	2.40618
-114.6	5.9868	-114.6	2.0456	-114.6	1.59139
-114.5	1.926	-114.5	4.4734	-114.5	2.30367
-114.4	3.9714	-114.4	1.98765	-114.4	2.0915
-114.3	2.0292	-114.3	2.9732	-114.3	1.55889
-114.2	0	-114.2	0.48835	-114.2	1.49166
-114.1	4.0306	-114.1	0.98315	-114.1	1.60896
-114	0	-114	2.4726	-114	2.51917
-113.9	8.2502	-113.9	1.99495	-113.9	1.98397
-113.8	2.0292	-113.8	0.99695	-113.8	1.78479
-113.7	0	-113.7	3.7013	-113.7	1.383
-113.6	0	-113.6	4.986	-113.6	1.60057
-113.5	7.959	-113.5	0.48495	-113.5	1.80058
-113.4	2.023	-113.4	4.50475	-113.4	1.10516
-113.3	0	-113.3	1.46825	-113.3	1.79854
-113.2	3.9606	-113.2	1.0035	-113.2	1.08914
-113.1	2.0244	-113.1	0.99595	-113.1	1.69589
-113	0	-113	1.456	-113	2.21556
-112.9	0	-112.9	0.9867	-112.9	1.70205
-112.8	2.0238	-112.8	1.9889	-112.8	1.88584
-112.7	1.9888	-112.7	0.9944	-112.7	1.39669
-112.6	0	-112.6	2.0233	-112.6	1.89598
-112.5	0	-112.5	0.4974	-112.5	1.58616
-112.4	3.9422	-112.4	0.98265	-112.4	1.20113
-112.3	3.9098	-112.3	1.5224	-112.3	2.60164
-112.2	2.047	-112.2	2.51415	-112.2	1.70489
-112.1	2.0152	-112.1	1.9689	-112.1	2.59618
-112	1.9604	-112	1.49655	-112	1.60912
-111.9	2.0128	-111.9	1.978	-111.9	1.90269
-111.8	4.019	-111.8	2.5151	-111.8	1.40016
-111.7	0	-111.7	2.50445	-111.7	1.91689
-111.6	6.0164	-111.6	0.99845	-111.6	1.50698
-111.5	3.0986	-111.5	1.4901	-111.5	1.20232
-111.4	8.06	-111.4	1.47775	-111.4	1.891
-111.3	2.016	-111.3	1.0056	-111.3	1.79967
-111.2	3.9666	-111.2	1.0106	-111.2	2.1924
-111.1	5.979	-111.1	0	-111.1	1.49042
-111	3.9772	-111	1.52855	-111	1.9959
-110.9	0	-110.9	1.47055	-110.9	2.39794
-110.8	0	-110.8	3.4954	-110.8	1.69628
-110.7	0	-110.7	1.49715	-110.7	1.8087
-110.6	0	-110.6	1.50375	-110.6	2.01336
-110.5	0	-110.5	1.98405	-110.5	1.09308
-110.4	3.9642	-110.4	1.00035	-110.4	1.70206
-110.3	2.075	-110.3	2.51055	-110.3	1.79431
-110.2	2.04	-110.2	1.0194	-110.2	1.69804
-110.1	4.063	-110.1	1.4876	-110.1	1.31047
-110	4.0504	-110	3.01895	-110	1.11249
-109.9	1.9748	-109.9	2.4955	-109.9	1.39829
-109.8	2.0226	-109.8	1.03225	-109.8	1.60432
-109.7	3.947	-109.7	2.5041	-109.7	1.78038
-109.6	5.9104	-109.6	2.49565	-109.6	1.61204
-109.5	6.008	-109.5	0.50025	-109.5	2.59921
-109.4	0	-109.4	2.5075	-109.4	1.697
-109.3	5.9758	-109.3	1.4899	-109.3	2.11702
-109.2	2.0078	-109.2	2.48435	-109.2	1.31285
-109.1	2.0426	-109.1	0.9709	-109.1	1.49647
-109	0	-109	1.50775	-109	1.5864
-108.9	1.9828	-108.9	0.5013	-108.9	1.98656
-108.8	0	-108.8	0.4889	-108.8	1.20301
-108.7	0	-108.7	1.513	-108.7	0.99936
-108.6	2.0036	-108.6	1.9999	-108.6	1.59476
-108.5	3.9458	-108.5	1.488	-108.5	2.10643
-108.4	0	-108.4	1.5172	-108.4	2.09944
-108.3	0	-108.3	2.9851	-108.3	1.20879
-108.2	0	-108.2	2.5026	-108.2	2.39728
-108.1	3.938	-108.1	1.0066	-108.1	1.49756
-108	1.9996	-108	2.5005	-108	1.70066
-107.9	1.977	-107.9	0.50095	-107.9	2.20167
-107.8	6.0592	-107.8	2.0214	-107.8	1.3993
-107.7	4.0932	-107.7	1.9945	-107.7	1.29275
-107.6	2.0066	-107.6	2.00415	-107.6	1.80934
-107.5	2.024	-107.5	1.01345	-107.5	1.89957
-107.4	2.0656	-107.4	2.4319	-107.4	1.59612
-107.3	0	-107.3	3.01825	-107.3	1.29125
-107.2	0	-107.2	2.9669	-107.2	2.18857
-107.1	4.0738	-107.1	0.4842	-107.1	1.8823
-107	3.9618	-107	0.9934	-107	1.19454
-106.9	0	-106.9	2.4833	-106.9	0.796524
-106.8	0	-106.8	2.51795	-106.8	1.3982
-106.7	4.0062	-106.7	0.5055	-106.7	1.59484
-106.6	0	-106.6	1.4887	-106.6	2.70347
-106.5	0	-106.5	0.99655	-106.5	1.08723
-106.4	0	-106.4	3.01085	-106.4	1.00065
-106.3	2.0076	-106.3	1.48665	-106.3	1.90363
-106.2	0	-106.2	1.48045	-106.2	1.39636
-106.1	6.0396	-106.1	0.49575	-106.1	2.21369
-106	4.0224	-106	1.00125	-106	1.41317
-105.9	1.9862	-105.9	2.4998	-105.9	2.4898
-105.8	2.011	-105.8	0.5092	-105.8	2.19719
-105.7	0	-105.7	2.4871	-105.7	1.99583
-105.6	2.007	-105.6	0.9978	-105.6	2.0057
-105.5	6.1314	-105.5	0.5156	-105.5	1.58812
-105.4	4.0078	-105.4	3.48705	-105.4	1.88628
-105.3	1.9524	-105.3	0.9904	-105.3	1.69208
-105.2	0	-105.2	1.0054	-105.2	1.19075
-105.1	2.0352	-105.1	0.4976	-105.1	1.29802
-105	1.9764	-105	0.50205	-105	0.899207
-104.9	0	-104.9	1.4758	-104.9	1.91391
-104.8	7.9724	-104.8	0	-104.8	1.91408
-104.7	11.7738	-104.7	1.6843	-104.7	1.80365
-104.6	2.0282	-104.6	1.00455	-104.6	1.7025
-104.5	1.9794	-104.5	1.5	-104.5	1.98965
-104.4	7.971	-104.4	1.5124	-104.4	1.68134
-104.3	1.9976	-104.3	1.49485	-104.3	1.19092
-104.2	1.9906	-104.2	0.9958	-104.2	1.39529
-104.1	3.8892	-104.1	2.00305	-104.1	1.39314
-104	3.8974	-104	0.9689	-104	1.90023
-103.9	2.101	-103.9	2.54235	-103.9	2.19008
-103.8	0	-103.8	0.4899	-103.8	1.69319
-103.7	1.967	-103.7	1.0206	-103.7	1.30058
-103.6	4.0564	-103.6	1.99215	-103.6	1.78748
-103.5	0	-103.5	0.49295	-103.5	1.39487
-103.4	2.0056	-103.4	1.03335	-103.4	1.89435
-103.3	6.0624	-103.3	2.48235	-103.3	1.58519
-103.2	3.9012	-103.2	2.0226	-103.2	1.30366
-103.1	3.966	-103.1	2.53275	-103.1	1.60873
-103	3.954	-103	1.97445	-103	1.80818
-102.9	3.9564	-102.9	0.9895	-102.9	1.79701
-102.8	1.9976	-102.8	1.0158	-102.8	1.90648
-102.7	7.8548	-102.7	1.4715	-102.7	1.2098
-102.6	3.9808	-102.6	1.0058	-102.6	1.15029
-102.5	5.9476	-102.5	1.0114	-102.5	1.59787
-102.4	3.9564	-102.4	0.5002	-102.4	1.69564
-102.3	1.9924	-102.3	0	-102.3	1.29589
-102.2	0	-102.2	1.5322	-102.2	1.69138
-102.1	2.0324	-102.1	2.9806	-102.1	1.60645
-102	1.9722	-102	1.97235	-102	1.90148
-101.9	0	-101.9	1.49285	-101.9	1.58541
-101.8	2.018	-101.8	1.99075	-101.8	1.80178
-101.7	0	-101.7	2.502	-101.7	1.89355
-101.6	3.926	-101.6	1.9822	-101.6	1.19734
-101.5	3.9502	-101.5	0	-101.5	2.1885
-101.4	0	-101.4	1.4869	-101.4	1.6943
-101.3	3.907	-101.3	2.46575	-101.3	1.79107
-101.2	1.9676	-101.2	1.0088	-101.2	1.18898
-101.1	3.9816	-101.1	0.9955	-101.1	1.29586
-101	0	-101	1.0127	-101	2.50118
-100.9	0	-100.9	2.5174	-100.9	2.2117
-100.8	2.0386	-100.8	3.97815	-100.8	1.50113
-100.7	7.995	-100.7	0.99975	-100.7	2.49693
-100.6	1.9836	-100.6	0.4989	-100.6	1.79264
-100.5	4.0236	-100.5	1.51655	-100.5	2.09049
-100.4	7.9872	-100.4	1.4982	-100.4	1.79725
-100.3	2.0624	-100.3	1.48665	-100.3	1.28294
-100.2	1.981	-100.2	2.4719	-100.2	1.38324
-100.1	3.923	-100.1	1.016	-100.1	1.60669
-100	0	-100	1.50605	-100	0.792944
-99.9	3.9664	-99.9	1.00725	-99.9	1.79845
-99.8	0	-99.8	3.52605	-99.8	2.08445
-99.7	2.0008	-99.7	2.00495	-99.7	1.69461
-99.6	1.9378	-99.6	2.02665	-99.6	1.6062
-99.5	0	-99.5	0.99045	-99.5	1.89557
-99.4	3.9236	-99.4	0.4987	-99.4	1.79364
-99.3	0	-99.3	1.9913	-99.3	1.40672
-99.2	3.927	-99.2	2.5169	-99.2	1.20464
-99.1	3.9894	-99.1	0.99595	-99.1	1.5935
-99	0	-99	1.97185	-99	1.29193
-98.9	1.995	-98.9	2.9253	-98.9	1.89973
-98.8	1.9686	-98.8	1.5089	-98.8	2.70695
-98.7	0	-98.7	0.4946	-98.7	1.59556
-98.6	1.9876	-98.6	1.49315	-98.6	2.39385
-98.5	0	-98.5	2.002	-98.5	1.89252
-98.4	1.9834	-98.4	1.9481	-98.4	1.19884
-98.3	3.9336	-98.3	0.99815	-98.3	1.09678
-98.2	4.0098	-98.2	2.00815	-98.2	1.99108
-98.1	0	-98.1	2.48285	-98.1	1.80855
-98	7.8776	-98	3.01	-98	1.59217
-97.9	4.0798	-97.9	0	-97.9	1.49727
-97.8	0	-97.8	0.4898	-97.8	2.08986
-97.7	3.9312	-97.7	0.49155	-97.7	2.09997
-97.6	2.046	-97.6	1.50905	-97.6	0.99621
-97.5	7.9748	-97.5	0.99255	-97.5	1.89692
-97.4	0	-97.4	1.00735	-97.4	1.50848
-97.3	0	-97.3	1.50415	-97.3	1.60003
-97.2	1.9912	-97.2	0.997	-97.2	2.20606
-97.1	2.0574	-97.1	1.97795	-97.1	1.9842
-97	0	-97	1.5074	-97	2.09325
-96.9	0	-96.9	2.48785	-96.9	2.19918
-96.8	2.036	-96.8	0.4851	-96.8	1.49568
-96.7	4.0378	-96.7	1.48465	-96.7	1.79583
-96.6	0	-96.6	1.48685	-96.6	2.0109
-96.5	1.9784	-96.5	1.4993	-96.5	1.18709
-96.4	0	-96.4	3.02435	-96.4	1.89511
-96.3	1.974	-96.3	0	-96.3	1.48545
-96.2	4.0878	-96.2	1.4962	-96.2	1.39909
-96.1	0	-96.1	0.9774	-96.1	2.09141
-96	4.0722	-96	3.4773	-96	1.29003
-95.9	1.9348	-95.9	1.51045	-95.9	0.803604
-95.8	3.9462	-95.8	2.0125	-95.8	1.61224
-95.7	2.0716	-95.7	0.9742	-95.7	1.11036
-95.6	1.9674	-95.6	2.03285	-95.6	1.99846
-95.5	6.0198	-95.5	0	-95.5	1.29036
-95.4	0	-95.4	2.98205	-95.4	2.09961
-95.3	4.0122	-95.3	3.5186	-95.3	1.69128
-95.2	1.9838	-95.2	2.9931	-95.2	1.20411
-95.1	0	-95.1	1.54465	-95.1	1.98968
-95	0	-95	1.5245	-95	1.38874
-94.9	0	-94.9	1.0067	-94.9	1.87866
-94.8	3.9742	-94.8	1.018	-94.8	1.90308
-94.7	2.0688	-94.7	2.0001	-94.7	1.79682
-94.6	1.9766	-94.6	0.98175	-94.6	1.0985
-94.5	4.0034	-94.5	0.4871	-94.5	2.08717
-94.4	2.0458	-94.4	0.52	-94.4	1.5076
-94.3	5.9644	-94.3	2.9528	-94.3	1.49028
-94.2	1.9626	-94.2	1.0185	-94.2	1.59785
-94.1	6.1346	-94.1	1.01255	-94.1	1.58872
-94	0	-94	2.0165	-94	1.69258
-93.9	2.029	-93.9	0.9954	-93.9	0.706271
-93.8	1.9734	-93.8	2.47915	-93.8	2.20638
-93.7	3.961	-93.7	2.04295	-93.7	2.99933
-93.6	4.0504	-93.6	1.03635	-93.6	1.71875
-93.5	2.0004	-93.5	1.98665	-93.5	1.90521
-93.4	3.9744	-93.4	0.5119	-93.4	1.70138
-93.3	2.0332	-93.3	1.01165	-93.3	2.20718
-93.2	1.9414	-93.2	0.48995	-93.2	1.90415
-93.1	1.9632	-93.1	1.00255	-93.1	1.78752
-93	5.9502	-93	2.015	-93	1.90888
-92.9	0	-92.9	0.51065	-92.9	1.3973
-92.8	4.006	-92.8	2.9824	-92.8	1.22986
-92.7	5.9902	-92.7	2.0155	-92.7	1.69112
-92.6	4.0002	-92.6	1.9997	-92.6	1.59294
-92.5	0	-92.5	2.9892	-92.5	1.09093
-92.4	10.019	-92.4	1.47755	-92.4	0.895727
-92.3	4.1728	-92.3	1.50675	-92.3	1.99389
-92.2	6.0478	-92.2	1.9885	-92.2	2.28857
-92.1	6.025	-92.1	2.9769	-92.1	1.70487
-92	8.1478	-92	2.5149	-92	2.0877
-91.9	4.177	-91.9	1.48865	-91.9	0.888877
-91.8	1.944	-91.8	1.00675	-91.8	1.19525
-91.7	3.9164	-91.7	2.0149	-91.7	2.11767
-91.6	1.9862	-91.6	0.97285	-91.6	2.01059
-91.5	6.083	-91.5	2.5109	-91.5	2.51019
-91.4	4.0724	-91.4	2.0049	-91.4	2.00771
-91.3	8.0114	-91.3	0.4959	-91.3	1.70104
-91.2	3.9144	-91.2	2.0003	-91.2	1.79411
-91.1	3.8896	-91.1	1.49565	-91.1	1.49984
-91	2.0678	-91	0.5046	-91	1.50376
-90.9	5.9882	-90.9	1.56045	-90.9	1.29709
-90.8	4.0416	-90.8	1.47865	-90.8	1.91115
-90.7	8.0394	-90.7	2.5056	-90.7	1.59711
-90.6	0	-90.6	1.5112	-90.6	1.40276
-90.5	9.9824	-90.5	2.4967	-90.5	1.98925
-90.4	6.036	-90.4	1.9737	-90.4	1.40508
-90.3	4.0312	-90.3	0	-90.3	1.39755
-90.2	9.8696	-90.2	2.5019	-90.2	1.00508
-90.1	8.0344	-90.1	1.4831	-90.1	1.59114
-90	7.8958	-90	1.53925	-90	1.40311
-89.9	7.9652	-89.9	2.5311	-89.9	0.889377
-89.8	1.9796	-89.8	2.0131	-89.8	2.1891
-89.7	6.0626	-89.7	2.53855	-89.7	2.09492
-89.6	10.0838	-89.6	2.95905	-89.6	1.69461
-89.5	1.9758	-89.5	2.523	-89.5	1.69328
-89.4	4.03	-89.4	1.4841	-89.4	2.20598
-89.3	12.0902	-89.3	1.5119	-89.3	1.10268
-89.2	4.0336	-89.2	1.0321	-89.2	1.39504
-89.1	5.9258	-89.1	1.9888	-89.1	2.21277
-89	23.9024	-89	2.008	-89	1.90148
-88.9	116.425	-88.9	1.01205	-88.9	2.10983
-88.8	44702.1	-88.8	1.01875	-88.8	2.08617
-88.7	87.0432	-88.7	1.4955	-88.7	1.30014
-88.6	31.9092	-88.6	1.5125	-88.6	1.70262
-88.5	15.9972	-88.5	0.98415	-88.5	1.99921
-88.4	5.859	-88.4	0.99965	-88.4	0.901677
-88.3	2.041	-88.3	1.4984	-88.3	1.98436
-88.2	5.9638	-88.2	0.51805	-88.2	1.59898
-88.1	5.8946	-88.1	2.00965	-88.1	1.88764
-88	7.9722	-88	0.9972	-88	2.49745
-87.9	8.0284	-87.9	1.48285	-87.9	1.19263
-87.8	7.9918	-87.8	1.00355	-87.8	1.19783
-87.7	6.0476	-87.7	0	-87.7	1.40417
-87.6	3.9336	-87.6	0.9974	-87.6	1.3902
-87.5	3.9748	-87.5	0.9963	-87.5	1.49404
-87.4	6.011	-87.4	1.0032	-87.4	1.80455
-87.3	3.9426	-87.3	1.48475	-87.3	1.69559
-87.2	7.9676	-87.2	2.5002	-87.2	2.00385
-87.1	0	-87.1	1.5199	-87.1	1.90723
-87	1.9964	-87	0.9854	-87	1.80572
-86.9	0	-86.9	3.0095	-86.9	2.08139
-86.8	10.0072	-86.8	1.48105	-86.8	2.21356
-86.7	0	-86.7	0	-86.7	1.19555
-86.6	4.1352	-86.6	1.47025	-86.6	2.2815
-86.5	1.985	-86.5	1.0074	-86.5	1.70611
-86.4	5.9292	-86.4	2.47765	-86.4	1.70323
-86.3	4.026	-86.3	0.98575	-86.3	1.49687
-86.2	0	-86.2	1.4968	-86.2	1.90338
-86.1	5.8902	-86.1	1.4785	-86.1	1.58216
-86	0	-86	1.9987	-86	2.00647
-85.9	0	-85.9	2.0026	-85.9	1.29346
-85.8	2.0058	-85.8	1.97065	-85.8	1.81209
-85.7	4.0638	-85.7	2.51825	-85.7	1.30123
-85.6	4.0522	-85.6	0.99745	-85.6	1.60008
-85.5	0	-85.5	0.9773	-85.5	2.08305
-85.4	2.014	-85.4	2.0844	-85.4	1.80318
-85.3	1.9706	-85.3	0	-85.3	1.8021
-85.2	3.9504	-85.2	1.01515	-85.2	1.49039
-85.1	1.9562	-85.1	1.5135	-85.1	1.10816
-85	4.0122	-85	0.4964	-85	1.39818
-84.9	7.9212	-84.9	2.02125	-84.9	1.70311
-84.8	1.9502	-84.8	1.9944	-84.8	1.49607
-84.7	0	-84.7	0.99505	-84.7	1.90879
-84.6	3.9378	-84.6	0.9991	-84.6	2.39439
-84.5	7.9278	-84.5	2.4786	-84.5	2.01272
-84.4	4.143	-84.4	0.9906	-84.4	1.79501
-84.3	0	-84.3	0.98915	-84.3	1.30642
-84.2	0	-84.2	2.06545	-84.2	1.39485
-84.1	0	-84.1	3.50695	-84.1	2.42769
-84	1.9482	-84	3.5144	-84	1.11384
-83.9	6.0042	-83.9	1.47935	-83.9	1.30617
-83.8	7.8704	-83.8	1.98295	-83.8	2.60464
-83.7	7.9746	-83.7	1.4872	-83.7	1.60227
-83.6	1.9892	-83.6	3.50915	-83.6	1.50322
-83.5	0	-83.5	1.4843	-83.5	1.39965
-83.4	7.9314	-83.4	1.5177	-83.4	1.60213
-83.3	4.0644	-83.3	0.9805	-83.3	1.39378
-83.2	3.9904	-83.2	0.98445	-83.2	1.51242
-83.1	6.0594	-83.1	0.5026	-83.1	1.09579
-83	0	-83	1.49955	-83	1.69862
-82.9	0	-82.9	4.01475	-82.9	2.59116
-82.8	2.0548	-82.8	1.46135	-82.8	2.10088
-82.7	1.9748	-82.7	2.00805	-82.7	1.70027
-82.6	1.9538	-82.6	1.97595	-82.6	2.20394
-82.5	5.9424	-82.5	2.46945	-82.5	1.50494
-82.4	1.9252	-82.4	3.5277	-82.4	2.41075
-82.3	2.0106	-82.3	0.4952	-82.3	1.80951
-82.2	0	-82.2	1.4864	-82.2	1.79336
-82.1	3.9344	-82.1	3.0463	-82.1	1.49537
-82	1.964	-82	2.98705	-82	1.70345
-81.9	8.047	-81.9	1.00335	-81.9	2.01196
-81.8	1.9694	-81.8	1.9796	-81.8	1.68075
-81.7	4.037	-81.7	0.9994	-81.7	1.19871
-81.6	1.9932	-81.6	2.50985	-81.6	2.3834
-81.5	0	-81.5	2.50835	-81.5	1.79209
-81.4	4.0264	-81.4	1.9946	-81.4	1.49891
-81.3	3.9768	-81.3	0.98195	-81.3	1.50088
-81.2	2.0992	-81.2	2.01495	-81.2	1.79944
-81.1	2.0166	-81.1	0.9809	-81.1	1.90509
-81	4.0368	-81	1.00055	-81	2.40501
-80.9	3.9972	-80.9	2.53575	-80.9	1.70505
-80.8	0	-80.8	0.49845	-80.8	2.10209
-80.7	3.9476	-80.7	0.48785	-80.7	1.8049
-80.6	2.0164	-80.6	1.49495	-80.6	1.70124
-80.5	5.9428	-80.5	2.95585	-80.5	1.66665
-80.4	6.009	-80.4	2.99405	-80.4	1.78661
-80.3	0	-80.3	2.4963	-80.3	2.5843
-80.2	0	-80.2	1.48975	-80.2	1.29475
-80.1	1.9908	-80.1	1.0005	-80.1	1.49459
-80	1.9624	-80	1.50795	-80	1.58946
-79.9	9.8848	-79.9	0.98965	-79.9	1.70633
-79.8	3.944	-79.8	1.5105	-79.8	2.08581
-79.7	10.0144	-79.7	0.98975	-79.7	2.27812
-79.6	3.9638	-79.6	1.5052	-79.6	2.39863
-79.5	0	-79.5	0.9861	-79.5	2.38883
-79.4	1.9482	-79.4	0.99955	-79.4	2.88686
-79.3	0	-79.3	1.49895	-79.3	1.11233
-79.2	2.0126	-79.2	0	-79.2	1.49599
-79.1	0	-79.1	1.482	-79.1	1.88556
-79	2.0012	-79	0.5248	-79	1.19383
-78.9	0	-78.9	1.01665	-78.9	2.31142
-78.8	2.0078	-78.8	2.0224	-78.8	2.20476
-78.7	2.0654	-78.7	3.4563	-78.7	1.88976
-78.6	7.8906	-78.6	1.011	-78.6	2.40133
-78.5	0	-78.5	2.524	-78.5	2.00729
-78.4	0	-78.4	2.5428	-78.4	1.50129
-78.3	0	-78.3	2.0036	-78.3	1.99007
-78.2	2.0572	-78.2	0.49245	-78.2	2.21542
-78.1	3.9666	-78.1	0.9972	-78.1	1.2948
-78	2.0524	-78	0.98995	-78	1.59929
-77.9	4.0824	-77.9	3.4616	-77.9	1.41135
-77.8	1.9704	-77.8	0.98135	-77.8	0.99598
-77.7	2.0002	-77.7	0.505	-77.7	1.60419
-77.6	1.9336	-77.6	2.01935	-77.6	1.50714
-77.5	8.017	-77.5	1.0067	-77.5	1.70487
-77.4	3.9506	-77.4	2.50095	-77.4	1.51421
-77.3	5.8888	-77.3	2.49445	-77.3	2.51164
-77.2	5.9382	-77.2	2.996	-77.2	2.18831
-77.1	2.0002	-77.1	1.0133	-77.1	1.1049
-77	3.9928	-77	2.50445	-77	1.09896
-76.9	1.9954	-76.9	0	-76.9	1.50432
-76.8	1.9774	-76.8	2.00355	-76.8	1.392
-76.7	1.9602	-76.7	0.99905	-76.7	1.90357
-76.6	3.9932	-76.6	2.51265	-76.6	1.69064
-76.5	0	-76.5	0.4906	-76.5	1.69806
-76.4	4.0006	-76.4	0.5013	-76.4	1.5892
-76.3	4.0568	-76.3	2.47085	-76.3	1.4145
-76.2	2.0124	-76.2	1.47895	-76.2	1.50762
-76.1	4.0516	-76.1	1.04345	-76.1	1.69324
-76	1.9274	-76	1.9782	-76	2.24987
-75.9	1.9908	-75.9	1.48425	-75.9	1.79271
-75.8	1.965	-75.8	1.9843	-75.8	1.19367
-75.7	0	-75.7	2.46435	-75.7	1.29977
-75.6	5.9972	-75.6	0.99005	-75.6	1.90031
-75.5	2.0148	-75.5	1.0012	-75.5	1.72149
-75.4	2.0156	-75.4	0.99955	-75.4	1.19971
-75.3	1.969	-75.3	1.487	-75.3	2.31773
-75.2	5.8414	-75.2	1.5046	-75.2	1.80458
-75.1	4.0468	-75.1	1.0042	-75.1	1.60446
-75	1.9978	-75	1.52075	-75	2.58487
-74.9	0	-74.9	0.48925	-74.9	1.40488
-74.8	6.005	-74.8	2.9889	-74.8	1.60177
-74.7	1.9536	-74.7	0.48445	-74.7	1.89964
-74.6	0	-74.6	0	-74.6	1.78079
-74.5	2.0292	-74.5	0.48165	-74.5	1.99808
-74.4	5.9344	-74.4	1.5218	-74.4	1.50771
-74.3	3.984	-74.3	1.48785	-74.3	1.59008
-74.2	3.9224	-74.2	0.4984	-74.2	1.40313
-74.1	4.0036	-74.1	1.96725	-74.1	1.50932
-74	3.9752	-74	2.4815	-74	1.5982
-73.9	0	-73.9	3.52325	-73.9	1.49298
-73.8	1.9932	-73.8	0.50665	-73.8	1.61844
-73.7	6.0558	-73.7	0	-73.7	1.60955
-73.6	1.968	-73.6	0.4886	-73.6	2.20797
-73.5	0	-73.5	2.47895	-73.5	1.30245
-73.4	1.9628	-73.4	0.9819	-73.4	1.79902
-73.3	2.0342	-73.3	1.98975	-73.3	1.49634
-73.2	6.049	-73.2	0.51555	-73.2	1.80181
-73.1	2.0392	-73.1	0.9975	-73.1	2.39402
-73	2.057	-73	0	-73	2.09579
-72.9	4.0218	-72.9	0.48885	-72.9	1.28951
-72.8	1.9864	-72.8	0.9914	-72.8	1.7938
-72.7	2.02	-72.7	2.0057	-72.7	1.39483
-72.6	1.979	-72.6	0.50715	-72.6	2.30711
-72.5	5.9732	-72.5	2.98995	-72.5	1.88838
-72.4	3.915	-72.4	2.9603	-72.4	1.71368
-72.3	3.9596	-72.3	1.99975	-72.3	1.59931
-72.2	1.9782	-72.2	3.0118	-72.2	2.80367
-72.1	3.941	-72.1	3.51275	-72.1	1.59288
-72	2.1234	-72	2.0184	-72	2.68413
-71.9	2.0414	-71.9	1.0181	-71.9	1.80398
-71.8	3.932	-71.8	1.55745	-71.8	1.88628
-71.7	1.9752	-71.7	0.48445	-71.7	1.30866
-71.6	1.9992	-71.6	1.4779	-71.6	1.19494
-71.5	0	-71.5	2.52165	-71.5	1.7891
-71.4	5.9188	-71.4	0	-71.4	1.80376
-71.3	0	-71.3	1.99805	-71.3	1.60584
-71.2	1.984	-71.2	1.0002	-71.2	2.00708
-71.1	0	-71.1	1.4842	-71.1	1.60317
-71	2.0162	-71	0	-71	2.69064
-70.9	2.0052	-70.9	0.99835	-70.9	1.78696
-70.8	8.015	-70.8	2.4576	-70.8	1.19204
-70.7	2.0086	-70.7	1.51165	-70.7	1.29535
-70.6	0	-70.6	0	-70.6	0.979529
-70.5	0	-70.5	1.49505	-70.5	2.19479
-70.4	6.0492	-70.4	2.48675	-70.4	1.59677
-70.3	0	-70.3	1.5303	-70.3	1.59095
-70.2	1.9908	-70.2	1.49725	-70.2	1.87549
-70.1	1.966	-70.1	3.9831	-70.1	1.60948
-70	2.004	-70	0.9829	-70	0.808354
-69.9	1.9686	-69.9	1.9771	-69.9	0.812864
-69.8	0	-69.8	0	-69.8	2.2873
-69.7	1.931	-69.7	0.984	-69.7	1.81098
-69.6	2.006	-69.6	1.00125	-69.6	1.90771
-69.5	4.0752	-69.5	0.5164	-69.5	2.697
-69.4	1.9666	-69.4	3.4941	-69.4	2.20549
-69.3	0	-69.3	0.49335	-69.3	1.99086
-69.2	6.0822	-69.2	2.01625	-69.2	1.28952
-69.1	0	-69.1	1.4754	-69.1	1.49823
-69	2.0218	-69	0.49435	-69	1.90532
-68.9	0	-68.9	3.5141	-68.9	2.4916
-68.8	0	-68.8	3.98425	-68.8	2.00306
-68.7	7.9492	-68.7	1.9812	-68.7	1.19507
-68.6	2.0152	-68.6	2.488	-68.6	1.40299
-68.5	3.9522	-68.5	0.99695	-68.5	1.29228
-68.4	0	-68.4	2.95695	-68.4	1.29516
-68.3	5.9596	-68.3	1.51095	-68.3	1.70314
-68.2	1.9428	-68.2	0.4962	-68.2	1.69936
-68.1	1.9954	-68.1	0.9734	-68.1	2.67269
-68	6.0128	-68	2.02535	-68	1.89597
-67.9	4.0142	-67.9	1.48345	-67.9	1.9016
-67.8	6.1096	-67.8	0.5007	-67.8	1.59833
-67.7	5.8584	-67.7	0.97625	-67.7	1.99613
-67.6	3.9606	-67.6	1.0117	-67.6	2.0006
-67.5	6.0538	-67.5	1.9695	-67.5	2.19131
-67.4	0	-67.4	1.482	-67.4	0.992
-67.3	8.0606	-67.3	1.99975	-67.3	0.596908
-67.2	3.971	-67.2	0.49045	-67.2	1.78963
-67.1	4.0172	-67.1	0.4936	-67.1	1.89448
-67	5.898	-67	0	-67	1.69016
-66.9	2.0412	-66.9	1.48775	-66.9	1.51628
-66.8	1.9496	-66.8	1.9998	-66.8	1.78957
-66.7	1.9934	-66.7	1.48525	-66.7	2.39754
-66.6	1.9986	-66.6	2.4997	-66.6	2.09558
-66.5	0	-66.5	1.5185	-66.5	1.80096
-66.4	6.0016	-66.4	0.97505	-66.4	1.60519
-66.3	0	-66.3	0.4929	-66.3	1.38825
-66.2	0	-66.2	1.52865	-66.2	1.90542
-66.1	4.0348	-66.1	1.9764	-66.1	1.09009
-66	4.0026	-66	1.4911	-66	1.79929
-65.9	3.8398	-65.9	0.51605	-65.9	2.10351
-65.8	2.1552	-65.8	1.51965	-65.8	1.90145
-65.7	0	-65.7	2.48645	-65.7	0.99234
-65.6	1.982	-65.6	0.4832	-65.6	2.19221
-65.5	6.0932	-65.5	2.00445	-65.5	2.20314
-65.4	1.9234	-65.4	2.51835	-65.4	1.49629
-65.3	2.0142	-65.3	1.46955	-65.3	1.88116
-65.2	0	-65.2	1.0096	-65.2	2.20547
-65.1	0	-65.1	2.4836	-65.1	1.61641
-65	2.0748	-65	0.4953	-65	1.78756
-64.9	3.9528	-64.9	1.48255	-64.9	1.69655
-64.8	1.9886	-64.8	1.97955	-64.8	1.69109
-64.7	0	-64.7	0.9993	-64.7	2.31261
-64.6	1.9658	-64.6	0.50005	-64.6	2.41188
-64.5	0	-64.5	1.0088	-64.5	2.41011
-64.4	0	-64.4	2.48505	-64.4	1.59542
-64.3	0	-64.3	1.49	-64.3	1.29359
-64.2	2.023	-64.2	2.01975	-64.2	2.38794
-64.1	1.995	-64.1	2.0048	-64.1	1.90049
-64	1.9378	-64	2.9873	-64	1.69111
-63.9	3.9544	-63.9	2.98445	-63.9	2.29505
-63.8	3.9836	-63.8	1.51145	-63.8	1.5974
-63.7	0	-63.7	4.4569	-63.7	1.70223
-63.6	0	-63.6	2.90775	-63.6	2.29061
-63.5	5.9482	-63.5	2.4762	-63.5	1.39883
-63.4	0	-63.4	1.97775	-63.4	1.6983
-63.3	1.9734	-63.3	1.4906	-63.3	1.69526
-63.2	0	-63.2	3.56245	-63.2	2.49005
-63.1	0	-63.1	4.5244	-63.1	2.19695
-63	0	-63	2.00795	-63	1.50528
-62.9	0	-62.9	1.4913	-62.9	1.60353
-62.8	4.0286	-62.8	3.0062	-62.8	1.91085
-62.7	3.9656	-62.7	2.4668	-62.7	1.49037
-62.6	0	-62.6	3.0123	-62.6	1.61018
-62.5	1.9592	-62.5	3.0187	-62.5	1.89157
-62.4	7.903	-62.4	2.9773	-62.4	2.28524
-62.3	0	-62.3	2.46885	-62.3	2.20023
-62.2	0	-62.2	3.0314	-62.2	1.8033
-62.1	0	-62.1	4.97125	-62.1	1.48933
-62	0	-62	3.9902	-62	2.29816
-61.9	5.956	-61.9	3.98345	-61.9	2.29199
-61.8	1.9788	-61.8	6.9917	-61.8	2.88866
-61.7	4.0308	-61.7	0.9939	-61.7	2.08991
-61.6	6.0806	-61.6	5.5007	-61.6	2.79233
-61.5	3.9188	-61.5	3.4831	-61.5	2.01957
-61.4	5.981	-61.4	6.4623	-61.4	2.48869
-61.3	5.8844	-61.3	7.0274	-61.3	2.40462
-61.2	0	-61.2	5.00565	-61.2	1.98559
-61.1	1.9564	-61.1	3.9407	-61.1	2.50447
-61	3.978	-61	5.5996	-61	2.81419
-60.9	3.9198	-60.9	6.5022	-60.9	3.30297
-60.8	4.0168	-60.8	6.99405	-60.8	2.7935
-60.7	2.027	-60.7	5.4703	-60.7	2.78624
-60.6	4.0062	-60.6	7.5495	-60.6	4.79407
-60.5	4.0516	-60.5	15.9896	-60.5	2.39696
-60.4	4.0548	-60.4	5.00445	-60.4	2.7054
-60.3	0	-60.3	8.44105	-60.3	4.70035
-60.2	4.0568	-60.2	11.4883	-60.2	5.10472
-60.1	2.017	-60.1	13.5025	-60.1	4.3707
-60	3.9838	-60	8.9532	-60	4.71195
-59.9	5.9118	-59.9	8.989	-59.9	4.40065
-59.8	0	-59.8	8.9989	-59.8	4.58297
-59.7	3.9702	-59.7	14.0198	-59.7	5.00579
-59.6	2.0254	-59.6	12.0384	-59.6	7.71756
-59.5	2.0056	-59.5	10.405	-59.5	4.70423
-59.4	2.0058	-59.4	11.9915	-59.4	6.46465
-59.3	1.999	-59.3	12.6035	-59.3	4.41937
-59.2	2.0308	-59.2	15.5487	-59.2	6.89952
-59.1	0	-59.1	16.0584	-59.1	5.5972
-59	2.0818	-59	17.9904	-59	4.80476
-58.9	2.0762	-58.9	17.4215	-58.9	6.39868
-58.8	0	-58.8	20.5086	-58.8	4.92735
-58.7	1.921	-58.7	12.9419	-58.7	6.513
-58.6	0	-58.6	23.4535	-58.6	6.19178
-58.5	3.9114	-58.5	27.079	-58.5	4.48608
-58.4	3.9732	-58.4	24.921	-58.4	5.21333
-58.3	1.986	-58.3	--	-58.3	5.27179
-58.2	0	-58.2	--	-58.2	5.08338
-58.1	1.9764	-58.1	--	-58.1	5.28975
-58	1.9808	-58	25.4679	-58	4.39824
-57.9	0	-57.9	23.6268	-57.9	5.17863
-57.8	4.0768	-57.8	20.4489	-57.8	6.71387
-57.7	5.9902	-57.7	16.4663	-57.7	4.80442
-57.6	0	-57.6	10.4651	-57.6	4.79569
-57.5	1.9498	-57.5	13.9797	-57.5	3.98869
-57.4	0	-57.4	12.5276	-57.4	5.78685
-57.3	2.018	-57.3	10.0468	-57.3	4.98672
-57.2	1.95	-57.2	13.4515	-57.2	2.70419
-57.1	4.0282	-57.1	11.9643	-57.1	3.79376
-57	0	-57	6.51535	-57	4.50202
-56.9	3.9308	-56.9	11.4703	-56.9	4.00171
-56.8	4.209	-56.8	5.45545	-56.8	2.49737
-56.7	0	-56.7	9.9917	-56.7	3.84773
-56.6	0	-56.6	10.5075	-56.6	2.39089
-56.5	3.9548	-56.5	8.9795	-56.5	3.10148
-56.4	0	-56.4	7.93455	-56.4	2.6898
-56.3	0	-56.3	7.5197	-56.3	2.00397
-56.2	4.0442	-56.2	7.58425	-56.2	1.47821
-56.1	2.0238	-56.1	6.0178	-56.1	1.50345
-56	0	-56	6.5254	-56	2.00383
-55.9	3.974	-55.9	5.4676	-55.9	3.30316
-55.8	0	-55.8	2.47385	-55.8	2.90816
-55.7	8.1318	-55.7	5.9972	-55.7	1.88389
-55.6	3.9394	-55.6	1.49635	-55.6	2.09691
-55.5	1.9416	-55.5	2.00215	-55.5	1.995
-55.4	0	-55.4	2.97975	-55.4	2.297
-55.3	3.9174	-55.3	3.0116	-55.3	2.29461
-55.2	1.9918	-55.2	4.4914	-55.2	2.10409
-55.1	0	-55.1	2.96555	-55.1	3.10714
-55	0	-55	2.53005	-55	1.61961
-54.9	1.9834	-54.9	3.5021	-54.9	2.20159
-54.8	0	-54.8	2.014	-54.8	1.9903
-54.7	0	-54.7	3.05495	-54.7	1.99627
-54.6	5.9548	-54.6	2.47895	-54.6	1.91267
-54.5	0	-54.5	5.44585	-54.5	2.18838
-54.4	0	-54.4	3.46965	-54.4	2.59328
-54.3	5.9496	-54.3	2.0409	-54.3	1.89927
-54.2	3.8658	-54.2	2.5096	-54.2	1.59456
-54.1	2.0144	-54.1	1.49075	-54.1	1.792
-54	0	-54	2.98335	-54	1.60386
-53.9	3.9208	-53.9	4.0193	-53.9	1.48673
-53.8	1.967	-53.8	2.44135	-53.8	2.39077
-53.7	0	-53.7	2.4818	-53.7	1.21028
-53.6	2.0412	-53.6	1.9903	-53.6	1.88689
-53.5	4.0288	-53.5	3.4864	-53.5	2.10532
-53.4	2.0398	-53.4	0.99655	-53.4	1.69129
-53.3	6.0428	-53.3	2.44935	-53.3	2.51605
-53.2	1.9642	-53.2	0.9889	-53.2	1.58428
-53.1	4.1734	-53.1	1.48315	-53.1	2.60731
-53	0	-53	0.97545	-53	1.39073
-52.9	3.9988	-52.9	2.03	-52.9	1.69046
-52.8	7.9732	-52.8	2.0031	-52.8	1.59431
-52.7	2.0834	-52.7	3.01585	-52.7	2.09892
-52.6	0	-52.6	1.9858	-52.6	0.900767
-52.5	2.0062	-52.5	0.97945	-52.5	1.79727
-52.4	0	-52.4	1.4927	-52.4	1.30239
-52.3	2.0298	-52.3	1.98245	-52.3	2.3025
-52.2	2.0124	-52.2	2.01025	-52.2	2.09637
-52.1	4.0386	-52.1	0	-52.1	2.29214
-52	5.9082	-52	0.4967	-52	1.90543
-51.9	0	-51.9	4.5464	-51.9	2.11024
-51.8	3.9708	-51.8	2.52195	-51.8	2.19796
-51.7	4.025	-51.7	2.9541	-51.7	1.39985
-51.6	1.9644	-51.6	2.5069	-51.6	1.70092
-51.5	4.0254	-51.5	2.4814	-51.5	2.58979
-51.4	3.9996	-51.4	1.5066	-51.4	1.40023
-51.3	0	-51.3	1.9936	-51.3	2.20347
-51.2	0	-51.2	0	-51.2	1.90676
-51.1	1.9654	-51.1	2.01305	-51.1	1.60199
-51	2.0136	-51	1.03135	-51	1.58816
-50.9	5.9682	-50.9	0.98275	-50.9	2.19527
-50.8	3.9834	-50.8	0.49735	-50.8	2.09072
-50.7	0	-50.7	0.9821	-50.7	1.69925
-50.6	2.0092	-50.6	2.47555	-50.6	1.78785
-50.5	1.959	-50.5	0.5158	-50.5	1.49639
-50.4	6.0462	-50.4	0.98165	-50.4	0.897507
-50.3	8.0226	-50.3	1.00165	-50.3	1.99183
-50.2	3.9388	-50.2	1.51555	-50.2	1.60244
-50.1	3.9794	-50.1	2.4882	-50.1	1.51773
-50	0	-50	1.495	-50	1.59867
-49.9	0	-49.9	0	-49.9	1.89815
-49.8	0	-49.8	0.9916	-49.8	1.48685
-49.7	3.9746	-49.7	1.00865	-49.7	1.50413
-49.6	0	-49.6	1.4778	-49.6	1.99056
-49.5	4.0026	-49.5	1.99835	-49.5	1.59885
-49.4	3.9886	-49.4	1.5157	-49.4	1.68514
-49.3	3.9818	-49.3	1.98615	-49.3	1.79673
-49.2	3.9982	-49.2	2.50695	-49.2	0.98693
-49.1	1.944	-49.1	0.50605	-49.1	1.205
-49	3.967	-49	1.52945	-49	1.99827
-48.9	1.9974	-48.9	4.97595	-48.9	2.21168
-48.8	1.959	-48.8	2.52185	-48.8	1.49434
-48.7	5.9518	-48.7	3.0474	-48.7	1.49154
-48.6	1.9934	-48.6	1.02165	-48.6	1.29604
-48.5	4.1054	-48.5	0.98365	-48.5	1.8978
-48.4	5.9412	-48.4	1.9904	-48.4	1.19837
-48.3	3.9616	-48.3	1.0011	-48.3	1.40539
-48.2	6.0266	-48.2	5.00925	-48.2	1.30807
-48.1	3.8822	-48.1	1.0116	-48.1	1.49243
-48	1.9786	-48	1.56025	-48	1.59803
-47.9	0	-47.9	1.0199	-47.9	2.09181
-47.8	6.0696	-47.8	2.5006	-47.8	1.3911
-47.7	1.9896	-47.7	1.9999	-47.7	1.80348
-47.6	0	-47.6	1.5146	-47.6	2.09408
-47.5	1.9782	-47.5	1.0065	-47.5	1.89521
-47.4	2.0086	-47.4	1.0018	-47.4	2.39961
-47.3	2.0224	-47.3	3.5116	-47.3	1.00322
-47.2	5.9534	-47.2	2.98365	-47.2	1.8867
-47.1	5.9188	-47.1	2.48565	-47.1	2.38276
-47	8.115	-47	2.5046	-47	1.7029
-46.9	0	-46.9	2.02085	-46.9	1.09784
-46.8	1.9538	-46.8	1.4793	-46.8	2.002
-46.7	0	-46.7	1.98465	-46.7	1.91361
-46.6	3.9864	-46.6	1.0125	-46.6	2.08968
-46.5	0	-46.5	0.4859	-46.5	1.40745
-46.4	0	-46.4	0.99705	-46.4	1.70486
-46.3	1.9544	-46.3	1.98195	-46.3	1.39593
-46.2	0	-46.2	0.99655	-46.2	2.68063
-46.1	0	-46.1	1.4932	-46.1	1.70133
-46	4.0486	-46	0.9776	-46	1.70641
-45.9	3.9766	-45.9	1.4785	-45.9	1.79879
-45.8	1.982	-45.8	0	-45.8	1.88318
-45.7	1.9292	-45.7	2.0176	-45.7	2.19699
-45.6	1.9688	-45.6	2.4977	-45.6	1.90168
-45.5	2.0064	-45.5	1.02215	-45.5	1.71116
-45.4	1.9874	-45.4	0	-45.4	1.39206
-45.3	1.9482	-45.3	2.61825	-45.3	1.18969
-45.2	1.996	-45.2	2.9906	-45.2	2.00506
-45.1	4.0254	-45.1	2.4982	-45.1	1.4947
-45	1.9948	-45	1.5416	-45	1.797
-44.9	0	-44.9	0	-44.9	2.88796
-44.8	0	-44.8	2.5004	-44.8	2.40101
-44.7	0	-44.7	0.99615	-44.7	2.49701
-44.6	6.141	-44.6	1.0124	-44.6	0.98972
-44.5	0	-44.5	2.49815	-44.5	1.20195
-44.4	1.9868	-44.4	3.48305	-44.4	1.98967
-44.3	3.9428	-44.3	0.99135	-44.3	1.79777
-44.2	7.9002	-44.2	1.51395	-44.2	1.49475
-44.1	0	-44.1	1.97635	-44.1	2.10126
-44	5.9534	-44	0.51585	-44	2.00356
-43.9	1.9856	-43.9	1.4796	-43.9	1.78833
-43.8	0	-43.8	1.50635	-43.8	2.10083
-43.7	4.025	-43.7	1.5051	-43.7	1.60626
-43.6	1.9928	-43.6	0.99015	-43.6	2.40699
-43.5	4.0356	-43.5	0.49775	-43.5	2.191
-43.4	0	-43.4	1.00455	-43.4	1.49606
-43.3	4.0388	-43.3	0.99185	-43.3	2.09888
-43.2	8.0516	-43.2	0	-43.2	1.59391
-43.1	0	-43.1	0.50805	-43.1	1.69501
-43	1.9702	-43	0	-43	1.89434
-42.9	4.0474	-42.9	0.9722	-42.9	1.8942
-42.8	4.0108	-42.8	0.5022	-42.8	1.79171
-42.7	5.9396	-42.7	0.9965	-42.7	2.29377
-42.6	0	-42.6	0.4891	-42.6	2.21485
-42.5	1.9782	-42.5	1.4917	-42.5	2.08676
-42.4	0	-42.4	1.50245	-42.4	1.60604
-42.3	0	-42.3	2.00075	-42.3	1.09861
-42.2	1.9416	-42.2	2.48905	-42.2	1.70357
-42.1	0	-42.1	0.9889	-42.1	1.88848
-42	5.9986	-42	2.5026	-42	2.4791
-41.9	8.039	-41.9	1.9919	-41.9	2.50712
-41.8	0	-41.8	0.495	-41.8	1.10055
-41.7	0	-41.7	0	-41.7	1.49938
-41.6	1.9936	-41.6	0.50355	-41.6	3.18886
-41.5	1.9236	-41.5	2.0211	-41.5	1.58938
-41.4	4.0672	-41.4	0.492	-41.4	1.89453
-41.3	2.013	-41.3	1.014	-41.3	1.92143
-41.2	2.003	-41.2	0.97995	-41.2	1.49672
-41.1	6.0144	-41.1	0.50005	-41.1	1.30236
-41	3.9928	-41	1.4924	-41	1.59282
-40.9	0	-40.9	2.00415	-40.9	1.70108
-40.8	2.004	-40.8	0.4964	-40.8	1.99216
-40.7	0	-40.7	0	-40.7	1.50463
-40.6	2.0006	-40.6	0.9948	-40.6	2.4909
-40.5	1.9768	-40.5	0.502	-40.5	1.30145
-40.4	7.886	-40.4	0.49695	-40.4	1.09886
-40.3	2.0132	-40.3	1.0066	-40.3	2.00587
-40.2	2.0062	-40.2	1.4804	-40.2	1.30128
-40.1	4.1308	-40.1	1.98515	-40.1	2.11341
-40	3.9474	-40	2.5211	-40	1.99104
-39.9	3.9774	-39.9	2.99135	-39.9	1.27427
-39.8	2.0082	-39.8	2.47705	-39.8	1.50311
-39.7	0	-39.7	1.48735	-39.7	2.39594
-39.6	2.1308	-39.6	0.50675	-39.6	1.51711
-39.5	2.0106	-39.5	1.5143	-39.5	1.29979
-39.4	1.995	-39.4	1.9967	-39.4	2.8015
-39.3	0	-39.3	1.51475	-39.3	1.70525
-39.2	0	-39.2	1.5078	-39.2	1.89624
-39.1	1.9304	-39.1	1.5	-39.1	1.0053
-39	3.9588	-39	1.97595	-39	2.00581
-38.9	1.956	-38.9	0.50965	-38.9	1.40967
-38.8	2.0132	-38.8	1.50545	-38.8	1.39916
-38.7	2.0088	-38.7	1.9677	-38.7	2.00067
-38.6	2.0478	-38.6	0.98885	-38.6	1.5088
-38.5	6.051	-38.5	1.9965	-38.5	1.40784
-38.4	0	-38.4	1.49605	-38.4	1.19908
-38.3	3.9678	-38.3	1.98565	-38.3	1.70089
-38.2	3.8638	-38.2	1.50275	-38.2	2.30569
-38.1	4.0802	-38.1	2.94945	-38.1	1.49991
-38	3.9696	-38	2.0065	-38	1.89383
-37.9	0	-37.9	1.99745	-37.9	1.01789
-37.8	2.041	-37.8	1.4913	-37.8	1.6855
-37.7	5.9826	-37.7	0.4946	-37.7	1.9102
-37.6	1.9628	-37.6	2.0039	-37.6	1.5106
-37.5	2.0632	-37.5	2.0207	-37.5	1.89653
-37.4	3.9198	-37.4	1.5112	-37.4	2.00081
-37.3	3.9946	-37.3	1.98225	-37.3	1.38561
-37.2	1.9472	-37.2	1.513	-37.2	1.09639
-37.1	4.0418	-37.1	3.0401	-37.1	1.29537
-37	0	-37	0.99435	-37	1.10016
-36.9	1.9884	-36.9	0.49195	-36.9	1.29218
-36.8	0	-36.8	0.51995	-36.8	2.29963
-36.7	10.1472	-36.7	1.0011	-36.7	1.89209
-36.6	1.9804	-36.6	2.4919	-36.6	1.89776
-36.5	3.9334	-36.5	2.0245	-36.5	1.58631
-36.4	10.0892	-36.4	0.50415	-36.4	1.4917
-36.3	3.9858	-36.3	0.98675	-36.3	1.7947
-36.2	1.978	-36.2	0.99375	-36.2	2.08616
-36.1	1.9614	-36.1	1.4841	-36.1	1.58903
-36	2.0754	-36	1.45745	-36	1.3863
-35.9	6.061	-35.9	2.51905	-35.9	1.19911
-35.8	6.0068	-35.8	2.5148	-35.8	2.08711
-35.7	2.0792	-35.7	1.6883	-35.7	1.09811
-35.6	4.0934	-35.6	1.01295	-35.6	1.70011
-35.5	1.985	-35.5	1.01975	-35.5	1.80276
-35.4	0	-35.4	1.50285	-35.4	1.40437
-35.3	4.0184	-35.3	1.50735	-35.3	0.806244
-35.2	4.028	-35.2	0.48915	-35.2	1.79866
-35.1	1.9932	-35.1	0.49305	-35.1	2.20395
-35	5.9754	-35	0.99795	-35	1.50251
-34.9	1.9404	-34.9	0.49135	-34.9	1.20213
-34.8	0	-34.8	0.49125	-34.8	2.49494
-34.7	2.0156	-34.7	1.48775	-34.7	1.78092
-34.6	0	-34.6	0.51375	-34.6	2.01813
-34.5	3.9856	-34.5	0.49305	-34.5	2.18236
-34.4	0	-34.4	2.97455	-34.4	1.10189
-34.3	2.0484	-34.3	0.48205	-34.3	3.18031
-34.2	1.977	-34.2	1.0008	-34.2	1.98858
-34.1	2.0464	-34.1	3.0088	-34.1	2.23309
-34	3.9882	-34	2.03715	-34	1.89775
-33.9	1.9404	-33.9	1.9875	-33.9	1.08992
-33.8	3.9856	-33.8	2.0123	-33.8	1.59619
-33.7	4.0328	-33.7	0.49245	-33.7	2.49329
-33.6	2.0062	-33.6	0.99635	-33.6	2.39124
-33.5	2.0084	-33.5	0.98605	-33.5	1.59203
-33.4	3.9998	-33.4	0.4915	-33.4	1.409
-33.3	0	-33.3	1.4878	-33.3	2.12156
-33.2	5.9996	-33.2	1.52325	-33.2	3.10414
-33.1	0	-33.1	1.016	-33.1	1.89881
-33	6.0842	-33	0	-33	1.69116
-32.9	0	-32.9	1.51465	-32.9	1.39018
-32.8	4.0214	-32.8	0.50275	-32.8	1.79223
-32.7	5.9906	-32.7	2.99555	-32.7	2.39929
-32.6	4.0004	-32.6	0.9977	-32.6	1.5028
-32.5	0	-32.5	1.9936	-32.5	2.19024
-32.4	4.0064	-32.4	0.99055	-32.4	1.79586
-32.3	2.0346	-32.3	0.50225	-32.3	1.51812
-32.2	5.9316	-32.2	1.51245	-32.2	1.79241
-32.1	1.941	-32.1	0	-32.1	1.40048
-32	0	-32	1.01125	-32	1.8053
-31.9	1.947	-31.9	0	-31.9	2.08845
-31.8	9.9588	-31.8	1.00415	-31.8	2.00135
-31.7	1.9724	-31.7	2.53205	-31.7	1.99221
-31.6	2.0276	-31.6	0.48895	-31.6	1.69896
-31.5	2.0198	-31.5	0.49615	-31.5	1.904
-31.4	3.9574	-31.4	1.50425	-31.4	1.50909
-31.3	0	-31.3	1.50025	-31.3	1.29601
-31.2	0	-31.2	1.4698	-31.2	2.59071
-31.1	2.0026	-31.1	3.4422	-31.1	1.60285
-31	6.0454	-31	3.48195	-31	2.01158
-30.9	0	-30.9	2.97745	-30.9	1.30888
-30.8	3.971	-30.8	0.503	-30.8	1.70413
-30.7	0	-30.7	3.5269	-30.7	2.19711
-30.6	1.9638	-30.6	1.0144	-30.6	1.80325
-30.5	2.0504	-30.5	1.9849	-30.5	2.70175
-30.4	1.9364	-30.4	3.4993	-30.4	1.40292
-30.3	2.0112	-30.3	1.50315	-30.3	1.39639
-30.2	1.9948	-30.2	0.99655	-30.2	1.58252
-30.1	2.0048	-30.1	1.9781	-30.1	1.50088
-30	4.0988	-30	1.9923	-30	0.99942
-29.9	3.993	-29.9	1.49275	-29.9	2.09733
-29.8	1.9662	-29.8	2.0024	-29.8	1.09937
-29.7	4.0768	-29.7	0.49525	-29.7	1.09995
-29.6	5.9294	-29.6	2.95605	-29.6	1.6948
-29.5	4.0384	-29.5	0.4956	-29.5	1.90725
-29.4	0	-29.4	1.9891	-29.4	2.20897
-29.3	2.1364	-29.3	1.49545	-29.3	1.10137
-29.2	2.0472	-29.2	0.9824	-29.2	1.59687
-29.1	4.003	-29.1	0.5038	-29.1	1.50032
-29	0	-29	2.01455	-29	1.88314
-28.9	5.893	-28.9	1.9996	-28.9	1.39527
-28.8	10.2192	-28.8	1.009	-28.8	1.61835
-28.7	1.9376	-28.7	1.9909	-28.7	1.08415
-28.6	3.9168	-28.6	2.48445	-28.6	1.47711
-28.5	3.9552	-28.5	0.49355	-28.5	1.09472
-28.4	4.0328	-28.4	2.51845	-28.4	1.29936
-28.3	1.9848	-28.3	1.998	-28.3	1.60746
-28.2	2.0012	-28.2	0.49675	-28.2	1.89487
-28.1	6.0834	-28.1	0.9986	-28.1	1.4032
-28	0	-28	1.00785	-28	1.48315
-27.9	7.9424	-27.9	1.5129	-27.9	1.89396
-27.8	7.8262	-27.8	1.5135	-27.8	2.21004
-27.7	2.0078	-27.7	2.51465	-27.7	1.80538
-27.6	3.9184	-27.6	3.0069	-27.6	1.90315
-27.5	3.9422	-27.5	1.49355	-27.5	2.30252
-27.4	2.0198	-27.4	0.50905	-27.4	2.50549
-27.3	1.9866	-27.3	0.9945	-27.3	2.10853
-27.2	0	-27.2	0.486	-27.2	1.50023
-27.1	3.9584	-27.1	0.99645	-27.1	1.89024
-27	1.9372	-27	2.04625	-27	1.11806
-26.9	1.999	-26.9	1.49735	-26.9	0.99078
-26.8	6.0738	-26.8	2.5378	-26.8	1.09519
-26.7	1.9178	-26.7	0.49435	-26.7	1.5972
-26.6	4.0106	-26.6	1.49635	-26.6	1.69367
-26.5	0	-26.5	1.49465	-26.5	1.69661
-26.4	1.9614	-26.4	0.5059	-26.4	1.99422
-26.3	0	-26.3	0	-26.3	1.79049
-26.2	3.9248	-26.2	2.48245	-26.2	1.79023
-26.1	0	-26.1	0.49165	-26.1	1.20153
-26	0	-26	0.98505	-26	1.60835
-25.9	2.03	-25.9	1.505	-25.9	1.99133
-25.8	2.047	-25.8	0.9856	-25.8	1.3026
-25.7	0	-25.7	4.05615	-25.7	1.29657
-25.6	1.9928	-25.6	2.01625	-25.6	1.20308
-25.5	2.0882	-25.5	1.4802	-25.5	1.70905
-25.4	5.985	-25.4	1.5196	-25.4	1.20783
-25.3	0	-25.3	0.9959	-25.3	2.08534
-25.2	2.0264	-25.2	0.47855	-25.2	1.51553
-25.1	0	-25.1	0.9963	-25.1	2.30798
-25	6.0386	-25	2.5121	-25	2.19401
-24.9	0	-24.9	0.9965	-24.9	1.69565
-24.8	1.9866	-24.8	1.50035	-24.8	1.8979
-24.7	4.0204	-24.7	1.4979	-24.7	1.794
-24.6	2.0496	-24.6	1.503	-24.6	1.60234
-24.5	2.0324	-24.5	3.04445	-24.5	1.89161
-24.4	1.9932	-24.4	0	-24.4	1.74495
-24.3	0	-24.3	1.99135	-24.3	1.69768
-24.2	3.8872	-24.2	0.52145	-24.2	1.80279
-24.1	2.0996	-24.1	0	-24.1	1.51979
-24	4.036	-24	0.9833	-24	1.29836
-23.9	2.0184	-23.9	0.49675	-23.9	1.09603
-23.8	4.0236	-23.8	0.5141	-23.8	1.99185
-23.7	1.9902	-23.7	0.9826	-23.7	1.50655
-23.6	4.0456	-23.6	0.9893	-23.6	1.187
-23.5	4.0482	-23.5	1.97775	-23.5	1.59015
-23.4	0	-23.4	1.49305	-23.4	1.60707
-23.3	0	-23.3	1.00195	-23.3	1.9938
-23.2	2.0058	-23.2	4.0057	-23.2	2.08698
-23.1	1.9532	-23.1	1.472	-23.1	1.19768
-23	5.9686	-23	1.49	-23	1.59552
-22.9	2.0788	-22.9	2.50615	-22.9	1.6996
-22.8	1.9526	-22.8	2.98635	-22.8	1.9976
-22.7	0	-22.7	0	-22.7	1.79842
-22.6	2.0282	-22.6	2.97805	-22.6	0.902427
-22.5	3.9334	-22.5	1.963	-22.5	1.99239
-22.4	1.9824	-22.4	0.9909	-22.4	1.69721
-22.3	3.9646	-22.3	1.99835	-22.3	2.39301
-22.2	3.932	-22.2	2.0011	-22.2	1.18895
-22.1	0	-22.1	0.48615	-22.1	2.69547
-22	0	-22	0.9942	-22	2.204
-21.9	0	-21.9	2.50685	-21.9	1.44265
-21.8	4.0032	-21.8	0.4896	-21.8	0.99529
-21.7	3.9636	-21.7	1.46765	-21.7	1.92409
-21.6	1.9542	-21.6	2.5384	-21.6	1.39548
-21.5	2.0334	-21.5	0.49515	-21.5	1.91116
-21.4	0	-21.4	0.5057	-21.4	2.21276
-21.3	3.8914	-21.3	0.47715	-21.3	1.88279
-21.2	0	-21.2	1.5009	-21.2	1.20866
-21.1	4.039	-21.1	0	-21.1	1.40177
-21	0	-21	0.5003	-21	1.98292
-20.9	2.0394	-20.9	0.99215	-20.9	1.70567
-20.8	2.0056	-20.8	2.5091	-20.8	1.59748
-20.7	2.0774	-20.7	1.0105	-20.7	1.0973
-20.6	3.9978	-20.6	1.01595	-20.6	1.58659
-20.5	0	-20.5	1.99325	-20.5	0.906467
-20.4	6.056	-20.4	0.50355	-20.4	1.5899
-20.3	0	-20.3	1.49705	-20.3	0.909147
-20.2	2.0596	-20.2	0.98705	-20.2	1.68002
-20.1	7.9206	-20.1	1.00865	-20.1	1.97501
-20	0	-20	1.473	-20	1.31176
-19.9	3.8662	-19.9	1.9628	-19.9	1.40996
-19.8	2.0194	-19.8	2.5089	-19.8	1.20322
-19.7	1.9566	-19.7	0.9942	-19.7	1.5791
-19.6	1.9854	-19.6	0.49685	-19.6	1.80181
-19.5	3.9268	-19.5	2.5064	-19.5	1.10265
-19.4	1.9622	-19.4	2.47905	-19.4	1.49552
-19.3	3.9752	-19.3	0	-19.3	1.30196
-19.2	4.0124	-19.2	0.99895	-19.2	1.29197
-19.1	3.9374	-19.1	4.522	-19.1	1.49224
-19	2.0024	-19	0.5183	-19	1.50011
-18.9	6.016	-18.9	1.493	-18.9	2.01444
-18.8	1.9828	-18.8	3.4743	-18.8	1.71147
-18.7	7.7452	-18.7	1.01445	-18.7	1.39969
-18.6	1.9446	-18.6	2.00725	-18.6	1.19654
-18.5	0	-18.5	0	-18.5	1.90167
-18.4	0	-18.4	3.0031	-18.4	2.00583
-18.3	1.934	-18.3	3.54855	-18.3	2.09375
-18.2	3.9518	-18.2	1.50805	-18.2	0.805824
-18.1	7.9314	-18.1	0.98965	-18.1	2.00566
-18	2.0202	-18	3.024	-18	2.59941
-17.9	0	-17.9	3.5339	-17.9	1.9118
-17.8	0	-17.8	0.9894	-17.8	1.39879
-17.7	2	-17.7	0.9835	-17.7	1.19844
-17.6	0	-17.6	0.99445	-17.6	1.91129
-17.5	4.0424	-17.5	3.00665	-17.5	1.40783
-17.4	4.058	-17.4	0.9923	-17.4	1.392
-17.3	7.948	-17.3	1.4995	-17.3	2.603
-17.2	1.9372	-17.2	3.0091	-17.2	1.90951
-17.1	8.007	-17.1	1.4847	-17.1	1.39549
-17	1.9806	-17	0.4944	-17	1.00357
-16.9	1.9428	-16.9	1.4825	-16.9	0.99543
-16.8	3.9894	-16.8	1.9731	-16.8	1.09031
-16.7	1.9878	-16.7	2.49215	-16.7	1.60967
-16.6	4.0312	-16.6	1.4867	-16.6	1.71395
-16.5	0	-16.5	0.5154	-16.5	2.18659
-16.4	0	-16.4	1.57755	-16.4	1.79381
-16.3	4.0644	-16.3	1.48185	-16.3	1.39859
-16.2	1.9902	-16.2	0.99725	-16.2	2.20581
-16.1	0	-16.1	0	-16.1	1.70739
-16	3.9976	-16	1.5038	-16	1.60112
-15.9	0	-15.9	3.00965	-15.9	1.99477
-15.8	7.9342	-15.8	1.00235	-15.8	2.00218
-15.7	0	-15.7	1.494	-15.7	2.19903
-15.6	2.0662	-15.6	1.4797	-15.6	2.50358
-15.5	2.0922	-15.5	0.97475	-15.5	1.28668
-15.4	4.0454	-15.4	3.0568	-15.4	1.79531
-15.3	3.9494	-15.3	0	-15.3	1.31001
-15.2	2.0226	-15.2	0.50585	-15.2	1.5043
-15.1	1.9928	-15.1	1.4825	-15.1	1.02769
-15	0	-15	1.98085	-15	1.59282
-14.9	1.991	-14.9	2.49685	-14.9	1.89323
-14.8	2.0198	-14.8	0.9908	-14.8	1.70005
-14.7	1.9976	-14.7	1.9891	-14.7	0.98882
-14.6	0	-14.6	2.0017	-14.6	2.19297
-14.5	1.9884	-14.5	0.4967	-14.5	1.50343
-14.4	1.9794	-14.4	1.514	-14.4	1.60375
-14.3	0	-14.3	1.9862	-14.3	1.89681
-14.2	1.9724	-14.2	0.50195	-14.2	1.60235
-14.1	5.916	-14.1	0	-14.1	2.59125
-14	0	-14	0.99825	-14	2.39942
-13.9	2.0008	-13.9	0.51555	-13.9	1.19317
-13.8	4.0054	-13.8	1.47115	-13.8	2.70242
-13.7	0	-13.7	0.50755	-13.7	1.1076
-13.6	7.954	-13.6	2.0057	-13.6	1.59747
-13.5	0	-13.5	0.50495	-13.5	0.809194
-13.4	3.9998	-13.4	2.52355	-13.4	1.28983
-13.3	1.9126	-13.3	0.99875	-13.3	1.50016
-13.2	0	-13.2	2.0149	-13.2	1.51151
-13.1	3.9596	-13.1	1.96935	-13.1	2.31003
-13	5.8998	-13	0.9883	-13	1.58763
-12.9	0	-12.9	0.99735	-12.9	1.88319
-12.8	6.0148	-12.8	1.4876	-12.8	1.51126
-12.7	0	-12.7	1.4911	-12.7	2.00197
-12.6	4.0654	-12.6	1.51	-12.6	2.00143
-12.5	3.9698	-12.5	3.51775	-12.5	2.31035
-12.4	0	-12.4	0.4947	-12.4	1.99801
-12.3	2.0416	-12.3	2.0337	-12.3	2.20793
-12.2	0	-12.2	2.49005	-12.2	1.70696
-12.1	8.0358	-12.1	1.0071	-12.1	1.98985
-12	4.02	-12	1.48835	-12	2.19891
-11.9	0	-11.9	1.00015	-11.9	1.79627
-11.8	5.9836	-11.8	2.9928	-11.8	2.00583
-11.7	5.9222	-11.7	1.98445	-11.7	1.90538
-11.6	2.0164	-11.6	0.9712	-11.6	1.78835
-11.5	4.0282	-11.5	3.49135	-11.5	2.70082
-11.4	3.9652	-11.4	0.9955	-11.4	1.62209
-11.3	2.0204	-11.3	0.98905	-11.3	1.00369
-11.2	4.0438	-11.2	2.4792	-11.2	1.89704
-11.1	0	-11.1	1.98325	-11.1	1.29915
-11	4.0308	-11	1.4896	-11	1.70571
-10.9	2.0004	-10.9	2.48805	-10.9	3.08422
-10.8	1.9566	-10.8	0	-10.8	1.80164
-10.7	6.0752	-10.7	2.025	-10.7	1.60429
-10.6	1.9608	-10.6	2.50685	-10.6	1.12796
-10.5	6.0894	-10.5	0.4989	-10.5	2.18405
-10.4	0	-10.4	0.98015	-10.4	1.10924
-10.3	1.9596	-10.3	2.4901	-10.3	2.4142
-10.2	5.9634	-10.2	2.4817	-10.2	1.80156
-10.1	4.1038	-10.1	1.4819	-10.1	1.30531
-10	0	-10	0.9912	-10	3.29589
-9.9	3.99	-9.9	2.00555	-9.9	1.603
-9.8	0	-9.8	1.0013	-9.8	1.69968
-9.7	2.0584	-9.7	0.5	-9.7	2.08667
-9.6	3.9956	-9.6	0.99895	-9.6	1.60512
-9.5	1.9916	-9.5	2.9659	-9.5	1.30702
-9.4	2.0272	-9.4	0.49395	-9.4	2.30352
-9.3	1.988	-9.3	1.48095	-9.3	2.49765
-9.2	0	-9.2	0.50165	-9.2	1.29136
-9.1	3.9658	-9.1	1.4842	-9.1	1.58575
-9	1.95	-9	2.01955	-9	1.50928
-8.9	0	-8.9	2.98935	-8.9	1.40285
-8.8	0	-8.8	1.48925	-8.8	1.21289
-8.7	2.053	-8.7	1.51045	-8.7	2.47609
-8.6	3.964	-8.6	0.49625	-8.6	1.51323
-8.5	3.9758	-8.5	2.48155	-8.5	1.49259
-8.4	4.0654	-8.4	0.49465	-8.4	2.2932
-8.3	4.0374	-8.3	1.98685	-8.3	1.39151
-8.2	4.027	-8.2	2.5003	-8.2	1.3844
-8.1	4.0506	-8.1	1.4764	-8.1	1.78892
-8	0	-8	0.4969	-8	1.69406
-7.9	2.0534	-7.9	0	-7.9	1.69743
-7.8	1.937	-7.8	1.5101	-7.8	1.20613
-7.7	1.978	-7.7	2.01825	-7.7	1.29015
-7.6	2.0142	-7.6	1.97855	-7.6	1.20316
-7.5	0	-7.5	1.99115	-7.5	1.00303
-7.4	1.9772	-7.4	0	-7.4	2.09707
-7.3	1.9654	-7.3	2.0217	-7.3	1.90887
-7.2	0	-7.2	1.4689	-7.2	1.59536
-7.1	0	-7.1	3.4922	-7.1	2.19521
-7	0	-7	2.0046	-7	2.18509
-6.9	0	-6.9	1.00815	-6.9	1.71318
-6.8	6.0504	-6.8	2.48945	-6.8	0.99316
-6.7	6.097	-6.7	0.48095	-6.7	1.79347
-6.6	4.0146	-6.6	0.4976	-6.6	1.58833
-6.5	4.0308	-6.5	1.51385	-6.5	2.30382
-6.4	6.0404	-6.4	2.53095	-6.4	2.19206
-6.3	4.0708	-6.3	2.4839	-6.3	2.11368
-6.2	2.0236	-6.2	0.98935	-6.2	1.49973
-6.1	1.9848	-6.1	2.0195	-6.1	1.49423
-6	3.98	-6	1.9865	-6	1.30609
-5.9	2.0076	-5.9	2.9685	-5.9	2.28589
-5.8	3.9382	-5.8	0.9743	-5.8	1.99693
-5.7	2.022	-5.7	2.52785	-5.7	2.21148
-5.6	2.033	-5.6	1.49815	-5.6	2.30765
-5.5	2.0316	-5.5	1.4877	-5.5	1.87939
-5.4	2.0342	-5.4	2.4842	-5.4	1.77946
-5.3	0	-5.3	1.0134	-5.3	1.8873
-5.2	5.9196	-5.2	0	-5.2	2.00982
-5.1	1.9856	-5.1	2.97885	-5.1	2.00775
-5	0	-5	1.4982	-5	1.60536
-4.9	2.049	-4.9	1.5133	-4.9	2.18902
-4.8	4.0332	-4.8	1.53915	-4.8	1.90132
-4.7	4.0564	-4.7	1.018	-4.7	1.7878
-4.6	4.0138	-4.6	0.4976	-4.6	1.90696
-4.5	3.9522	-4.5	2.0047	-4.5	1.2077
-4.4	0	-4.4	1.99695	-4.4	1.73135
-4.3	3.9648	-4.3	1.98485	-4.3	1.70156
-4.2	0	-4.2	2.49295	-4.2	2.09086
-4.1	3.9702	-4.1	0.9947	-4.1	1.50142
-4	3.9254	-4	1.49425	-4	2.0822
-3.9	0	-3.9	1.9852	-3.9	1.80303
-3.8	0	-3.8	1.5116	-3.8	2.09859
-3.7	0	-3.7	1.99455	-3.7	2.29417
-3.6	1.9208	-3.6	2.0266	-3.6	1.0943
-3.5	0	-3.5	1.02275	-3.5	2.49103
-3.4	2.0288	-3.4	2.55085	-3.4	2.60334
-3.3	3.9936	-3.3	3.98325	-3.3	1.40508
-3.2	6.093	-3.2	2.96945	-3.2	1.2074
-3.1	5.9694	-3.1	2.00395	-3.1	1.60429
-3	2.0258	-3	2.00425	-3	1.48209
-2.9	0	-2.9	2.96625	-2.9	1.80352
-2.8	0	-2.8	4.0081	-2.8	2.49997
-2.7	3.9892	-2.7	1.9981	-2.7	2.00487
-2.6	1.9328	-2.6	1.9852	-2.6	1.20498
-2.5	1.9824	-2.5	3.51	-2.5	2.50826
-2.4	5.98	-2.4	1.9952	-2.4	1.89787
-2.3	0	-2.3	3.98005	-2.3	2.09229
-2.2	0	-2.2	2.47	-2.2	1.98686
-2.1	3.9632	-2.1	3.0086	-2.1	2.79037
-2	4.0464	-2	4.01105	-2	2.79872
-1.9	6.147	-1.9	3.9697	-1.9	1.9998
-1.8	0	-1.8	3.4473	-1.8	1.58895
-1.7	2.0436	-1.7	3.96515	-1.7	3.39342
-1.6	0	-1.6	1.4775	-1.6	2.59912
-1.5	4.0882	-1.5	4.98105	-1.5	3.09939
-1.4	2.0062	-1.4	2.49755	-1.4	2.29881
-1.3	1.9398	-1.3	2.51295	-1.3	2.1015
-1.2	0	-1.2	5.9616	-1.2	1.59286
-1.1	3.9974	-1.1	3.50465	-1.1	4.21626
-0.999997	1.9956	-0.999997	3.48685	-0.999997	2.9081
-0.899997	3.9498	-0.899997	7.98305	-0.899997	3.00665
-0.799997	1.9868	-0.799997	6.99805	-0.799997	2.30014
-0.699997	0	-0.699997	4.0423	-0.699997	3.09454
-0.599997	0	-0.599997	5.0205	-0.599997	2.28437
-0.499997	0	-0.499997	5.4853	-0.499997	2.39704
-0.399997	3.9926	-0.399997	8.4536	-0.399997	2.49639
-0.299997	2.0024	-0.299997	5.5275	-0.299997	3.53263
-0.199997	4.0098	-0.199997	7.50535	-0.199997	4.0169
-0.0999973	1.9452	-0.0999973	6.59415	-0.0999973	4.73718
2.68221e-06	0	2.68221e-06	7.56765	2.68221e-06	4.79251
0.100003	0	0.100003	10.4964	0.100003	4.21316
0.200003	0	0.200003	10.9734	0.200003	4.09268
0.300003	0	0.300003	13.0263	0.300003	4.42052
0.400003	0	0.400003	13.4982	0.400003	6.60228
0.500003	0	0.500003	13.3715	0.500003	4.29059
0.600003	0	0.600003	9.55045	0.600003	4.80308
0.700003	2.1406	0.700003	12.4696	0.700003	5.10499
0.800003	6.0782	0.800003	12.4385	0.800003	6.30534
0.900003	2.019	0.900003	16.0286	0.900003	5.38028
1	2.0204	1	14.9192	1	4.28041
1.1	0	1.1	17.9878	1.1	5.78022
1.2	1.9724	1.2	17.9866	1.2	4.69786
1.3	4.0032	1.3	17.5733	1.3	4.39516
1.4	1.9866	1.4	22.0055	1.4	4.88849
1.5	3.9816	1.5	16.5201	1.5	5.08033
1.6	0	1.6	20.0143	1.6	6.07305
1.7	1.9942	1.7	18.3961	1.7	4.1104
1.8	2.0288	1.8	--	1.8	6.21879
1.9	4.0018	1.9	--	1.9	5.1062
2	4.0332	2	--	2	4.31214
2.1	1.965	2.1	26.5421	2.1	5.01024
2.2	2.013	2.2	21.4478	2.2	3.38677
2.3	0	2.3	13.5364	2.3	4.82012
2.4	0	2.4	9.53895	2.4	3.99392
2.5	3.8984	2.5	12.5714	2.5	3.69608
2.6	0	2.6	14.0297	2.6	3.70895
2.7	0	2.7	11.5236	2.7	3.49824
2.8	5.92	2.8	10.5579	2.8	5.07959
2.9	0	2.9	8.01225	2.9	4.40212
3	0	3	8.9302	3	2.99729
3.1	1.9364	3.1	7.0513	3.1	2.21015
3.2	5.9476	3.2	8.4932	3.2	2.69864
3.3	8.142	3.3	12.456	3.3	2.08772
3.4	1.9606	3.4	5.4722	3.4	2.98993
3.5	4.0162	3.5	3.50435	3.5	3.10512
3.6	7.9532	3.6	6.06715	3.6	2.9006
3.7	2.0076	3.7	8.48015	3.7	2.593
3.8	0	3.8	7.49315	3.8	2.49861
3.9	0	3.9	3.49955	3.9	2.59947
4	0	4	2.46585	4	1.6994
4.1	1.964	4.1	2.96515	4.1	2.60481
4.2	3.9292	4.2	4.49205	4.2	2.59082
4.3	1.9754	4.3	6.9965	4.3	2.30596
4.4	0	4.4	4.51125	4.4	1.88341
4.5	1.9872	4.5	2.5074	4.5	2.11
4.6	3.9852	4.6	3.45255	4.6	2.19002
4.7	4.077	4.7	4.53	4.7	1.69832
4.8	0	4.8	3.44785	4.8	1.88703
4.9	0	4.9	2.5187	4.9	3.40533
5	0	5	3.9763	5	1.20449
5.1	0	5.1	4.4687	5.1	1.70261
5.2	4.1036	5.2	2.98315	5.2	1.71001
5.3	2.007	5.3	4.501	5.3	2.31114
5.4	2.0364	5.4	4.48055	5.4	1.29501
5.5	3.9262	5.5	2.9876	5.5	2.19162
5.6	1.9304	5.6	3.9494	5.6	2.30182
5.7	2.025	5.7	3.00395	5.7	1.60512
5.8	3.9958	5.8	2.99245	5.8	1.29112
5.9	0	5.9	1.50495	5.9	1.6856
6	0	6	2.99585	6	2.49102
6.1	4.0066	6.1	2.991	6.1	1.59554
6.2	0	6.2	1.00795	6.2	1.20591
6.3	2.0614	6.3	1.4678	6.3	1.79511
6.4	6.0766	6.4	0.9819	6.4	1.80508
6.5	2.0142	6.5	1.00425	6.5	1.18921
6.6	1.9626	6.6	2.96165	6.6	1.80075
6.7	2.0236	6.7	3.03185	6.7	2.20429
6.8	0	6.8	1.47855	6.8	1.39819
6.9	3.9364	6.9	3.02695	6.9	1.78853
7	1.9576	7	0.4981	7	1.09522
7.1	2.0304	7.1	3.9901	7.1	1.51113
7.2	5.9802	7.2	1.9963	7.2	2.3949
7.3	8.0506	7.3	1.51785	7.3	1.78941
7.4	3.9382	7.4	2.007	7.4	2.28923
7.5	7.9886	7.5	0.98155	7.5	1.68968
7.6	0	7.6	1.4987	7.6	1.38924
7.7	5.938	7.7	0.985	7.7	2.01169
7.8	0	7.8	0.9951	7.8	1.58473
7.9	3.9442	7.9	0.49075	7.9	1.40203
8	1.991	8	1.98905	8	2.10407
8.1	3.9452	8.1	0.9822	8.1	1.49032
8.2	0	8.2	1.47535	8.2	1.80246
8.3	4.0648	8.3	1.47445	8.3	1.09379
8.4	2.0344	8.4	0.50685	8.4	1.4999
8.5	1.992	8.5	1.526	8.5	1.49874
8.6	1.927	8.6	0.50725	8.6	1.59609
8.7	3.9094	8.7	1.49295	8.7	1.42127
8.8	5.9764	8.8	1.4773	8.8	1.09225
8.9	2.0424	8.9	0.992	8.9	0.803564
9	4.0044	9	1.50585	9	1.97942
9.1	7.9456	9.1	1.46745	9.1	1.78828
9.2	0	9.2	1.4829	9.2	1.40674
9.3	3.9622	9.3	2.9748	9.3	1.50573
9.4	0	9.4	1.97225	9.4	1.7049
9.5	2.0236	9.5	1.50765	9.5	1.40312
9.6	7.958	9.6	0.49235	9.6	1.60804
9.7	1.9866	9.7	1.9629	9.7	1.81283
9.8	3.9414	9.8	0.9922	9.8	1.79829
9.9	4.0968	9.9	2.4966	9.9	1.2951
10	6.0632	10	0.9799	10	1.30499
10.1	1.9598	10.1	0.5053	10.1	2.10136
10.2	0	10.2	2.50625	10.2	1.60103
10.3	2.0174	10.3	0.4922	10.3	1.19423
10.4	0	10.4	2.9966	10.4	1.09471
10.5	1.9868	10.5	0.50185	10.5	1.19455
10.6	2.0142	10.6	0.51815	10.6	1.49533
10.7	4.0072	10.7	0.4919	10.7	0.794734
10.8	0	10.8	0.9906	10.8	1.30014
10.9	0	10.9	1.4871	10.9	1.29115
11	0	11	0.5113	11	1.30346
11.1	2.0058	11.1	0	11.1	1.41076
11.2	0	11.2	0.99935	11.2	0.593398
11.3	0	11.3	0.4905	11.3	2.40069
11.4	1.959	11.4	0.99975	11.4	1.00345
11.5	5.9338	11.5	1.0084	11.5	0.793894
11.6	0	11.6	0	11.6	0.798214
11.7	2.0714	11.7	1.02125	11.7	1.60528
11.8	0	11.8	2.48795	11.8	1.80138
11.9	1.9874	11.9	0.49335	11.9	1.78882
12	3.8906	12	0.49965	12	1.09958
12.1	2.0324	12.1	0.4903	12.1	1.29699
12.2	2.0292	12.2	1.5129	12.2	1.30219
12.3	1.9964	12.3	2.0155	12.3	1.20612
12.4	0	12.4	0	12.4	1.00028
12.5	2.013	12.5	1.00205	12.5	1.49358
12.6	3.999	12.6	1.4732	12.6	1.10173
12.7	0	12.7	1.0061	12.7	1.21035
12.8	1.952	12.8	2.47035	12.8	0.99959
12.9	3.8614	12.9	0.49375	12.9	1.39508
13	4.0714	13	0.9893	13	2.00012
13.1	4.0076	13.1	0.9896	13.1	1.3952
13.2	0	13.2	2.48105	13.2	1.77662
13.3	1.976	13.3	0.4881	13.3	1.29277
13.4	5.9026	13.4	1.48785	13.4	2.40488
13.5	3.9342	13.5	1.50865	13.5	1.09662
13.6	1.989	13.6	0.9967	13.6	1.39542
13.7	0	13.7	1.01775	13.7	1.20321
13.8	5.9476	13.8	1.0241	13.8	1.30368
13.9	6.0608	13.9	0	13.9	1.40386
14	4.0726	14	2.00945	14	1.19508
14.1	2.0292	14.1	1.50535	14.1	1.68914
14.2	1.9158	14.2	0.5072	14.2	1.49427
14.3	3.951	14.3	1.00065	14.3	1.39057
14.4	0	14.4	0.5025	14.4	1.09007
14.5	2.0178	14.5	1.97775	14.5	1.0967
14.6	2.0916	14.6	1.51685	14.6	0.800194
14.7	3.9312	14.7	0	14.7	0.801234
14.8	2.074	14.8	1.52715	14.8	1.47956
14.9	0	14.9	1.50455	14.9	1.19811
15	2.1084	15	0.4991	15	0.99028
15.1	1.9794	15.1	0.503	15.1	0.504775
15.2	6.0118	15.2	1.4917	15.2	0.99953
15.3	3.976	15.3	0.5034	15.3	0.99461
15.4	3.991	15.4	0.9964	15.4	1.09352
15.5	3.9456	15.5	0	15.5	1.60346
15.6	6.0266	15.6	1.00925	15.6	1.20231
15.7	3.9982	15.7	0.9764	15.7	0.708661
15.8	0	15.8	2.5572	15.8	1.299
15.9	0	15.9	2.4679	15.9	1.10312
16	5.998	16	1.00635	16	1.2985
16.1	0	16.1	0.4804	16.1	1.49248
16.2	0	16.2	0	16.2	1.69268
16.3	2.0062	16.3	2.0052	16.3	2.00747
16.4	3.8972	16.4	1.00405	16.4	0.903247
16.5	2.0044	16.5	0.50025	16.5	1.2054
16.6	0	16.6	0	16.6	1.39937
16.7	4.1284	16.7	0.4961	16.7	1.59003
16.8	3.9286	16.8	2.00215	16.8	1.471
16.9	6.0612	16.9	0.9824	16.9	1.39428
17	1.947	17	0.99545	17	1.10026
17.1	3.988	17.1	1.0005	17.1	1.08856
17.2	1.9456	17.2	1.0497	17.2	1.40408
17.3	0	17.3	1.0223	17.3	0.99704
17.4	4.016	17.4	0.9669	17.4	1.00166
17.5	7.9724	17.5	1.49675	17.5	1.71334
17.6	0	17.6	1.0004	17.6	0.599188
17.7	4.038	17.7	2.48325	17.7	1.40281
17.8	0	17.8	0	17.8	0.891587
17.9	1.9968	17.9	2.48225	17.9	0.792374
18	2.0304	18	0	18	0.711791
18.1	0	18.1	0.5193	18.1	1.49704
18.2	4.055	18.2	0.9889	18.2	0.706111
18.3	4.032	18.3	1.0099	18.3	0.698321
18.4	1.974	18.4	1.00355	18.4	2.40843
18.5	2.0122	18.5	1.4876	18.5	0.702961
18.6	1.9538	18.6	0.98985	18.6	1.0002
18.7	2.0036	18.7	1.0072	18.7	1.20224
18.8	0	18.8	0.99555	18.8	1.70251
18.9	0	18.9	0.48835	18.9	1.30747
19	1.9296	19	1.48675	19	1.10333
19.1	1.9816	19.1	1.4895	19.1	0.909957
19.2	0	19.2	1.49705	19.2	1.0988
19.3	0	19.3	0.99805	19.3	2.01079
19.4	4.038	19.4	2.0369	19.4	1.59733
19.5	6.1794	19.5	2.0032	19.5	1.49935
19.6	4.0078	19.6	0.98795	19.6	1.30251
19.7	5.987	19.7	0.4784	19.7	1.28572
19.8	2.0508	19.8	1.52575	19.8	2.08786
[truncated: 1,602 more rows]
