# Supplementary material for: Generation of out-of-plane polarized spin current by spin swapping
Source: Nat Commun. 2023 Jul 28;14:4549. doi: 10.1038/s41467-023-39884-6 (PMC10382594; doi:10.1038/s41467-023-39884-6)
Supplement: Supplementary file 3 — Source data file [file 41467_2023_39884_MOESM3_ESM.zip › Source data file/Fig 2 data.xlsx]

## Sheet: Fig. 1a
angle	Raw data	angle	Fit	angle	Vs	angle	VA
1100	3.70061e-05	352	-3.91984e-07	350	4.31455e-07	350	-1.94926e-05
1096	3.83722e-05	356	-5.94897e-07	350.701	4.33009e-07	350.701	-1.95267e-05
1092	3.7971e-05	360	-8.01456e-07	351.401	4.34571e-07	351.401	-1.95608e-05
1088	3.81016e-05	364	-1.01176e-06	352.102	4.36142e-07	352.102	-1.95951e-05
1084	3.8689e-05	368	-1.22592e-06	352.803	4.37721e-07	352.803	-1.96295e-05
1080	3.90271e-05	372	-1.44403e-06	353.504	4.39308e-07	353.504	-1.9664e-05
1076	3.88043e-05	376	-1.66621e-06	354.204	4.40904e-07	354.204	-1.96986e-05
1072	3.8731e-05	380	-1.89258e-06	354.905	4.42509e-07	354.905	-1.97333e-05
1068	3.96618e-05	384	-2.12326e-06	355.606	4.44123e-07	355.606	-1.97682e-05
1064	3.89094e-05	388	-2.35837e-06	356.306	4.45745e-07	356.306	-1.98031e-05
1060	4.00178e-05	392	-2.59804e-06	357.007	4.47376e-07	357.007	-1.98382e-05
1056	4.01247e-05	396	-2.8424e-06	357.708	4.49016e-07	357.708	-1.98734e-05
1052	4.01616e-05	400	-3.09159e-06	358.408	4.50665e-07	358.408	-1.99088e-05
1048	4.02811e-05	404	-3.34575e-06	359.109	4.52323e-07	359.109	-1.99442e-05
1044	4.11932e-05	408	-3.60504e-06	359.81	4.53989e-07	359.81	-1.99798e-05
1040	4.10763e-05	412	-3.8696e-06	360.511	4.55665e-07	360.511	-2.00155e-05
1036	4.18413e-05	416	-4.13959e-06	361.211	4.57351e-07	361.211	-2.00513e-05
1032	4.12673e-05	420	-4.41519e-06	361.912	4.59045e-07	361.912	-2.00873e-05
1028	4.20111e-05	424	-4.69655e-06	362.613	4.60749e-07	362.613	-2.01234e-05
1024	4.25834e-05	425.377	-4.7948e-06	363.313	4.62462e-07	363.313	-2.01596e-05
1020	4.17979e-05	426.126	-4.84851e-06	364.014	4.64185e-07	364.014	-2.01959e-05
1016	4.28757e-05	426.875	-4.90243e-06	364.715	4.65917e-07	364.715	-2.02323e-05
1012	4.31691e-05	427.624	-4.95656e-06	365.415	4.67659e-07	365.415	-2.02689e-05
1008	4.38988e-05	428	-4.98386e-06	366.116	4.69411e-07	366.116	-2.03056e-05
1004	4.38212e-05	428.372	-5.01091e-06	366.817	4.71172e-07	366.817	-2.03425e-05
1000	4.45921e-05	429.121	-5.06548e-06	367.518	4.72943e-07	367.518	-2.03794e-05
996	4.40077e-05	429.87	-5.12025e-06	368.218	4.74724e-07	368.218	-2.04165e-05
992	4.51786e-05	430.619	-5.17525e-06	368.919	4.76515e-07	368.919	-2.04537e-05
988	4.54027e-05	431.367	-5.23047e-06	369.62	4.78317e-07	369.62	-2.04911e-05
984	4.62054e-05	432	-5.27729e-06	370.32	4.80128e-07	370.32	-2.05286e-05
980	4.60159e-05	432.116	-5.28591e-06	371.021	4.81949e-07	371.021	-2.05662e-05
976	4.6832e-05	432.865	-5.34156e-06	371.722	4.83781e-07	371.722	-2.0604e-05
972	4.69949e-05	433.614	-5.39745e-06	372.422	4.85623e-07	372.422	-2.06418e-05
968	4.71438e-05	434.362	-5.45355e-06	373.123	4.87475e-07	373.123	-2.06799e-05
964	4.80263e-05	435.111	-5.50988e-06	373.824	4.89338e-07	373.824	-2.0718e-05
960	4.81597e-05	435.86	-5.56644e-06	374.525	4.91212e-07	374.525	-2.07563e-05
956	4.90014e-05	436	-5.57705e-06	375.225	4.93096e-07	375.225	-2.07947e-05
952	4.90552e-05	436.609	-5.62322e-06	375.926	4.94991e-07	375.926	-2.08333e-05
948	4.95428e-05	437.357	-5.68024e-06	376.627	4.96896e-07	376.627	-2.0872e-05
944	4.92841e-05	438.106	-5.73748e-06	377.327	4.98813e-07	377.327	-2.09109e-05
940	5.11634e-05	438.855	-5.79496e-06	378.028	5.0074e-07	378.028	-2.09498e-05
936	5.06156e-05	439.604	-5.85267e-06	378.729	5.02679e-07	378.729	-2.0989e-05
932	5.16591e-05	440	-5.88332e-06	379.429	5.04629e-07	379.429	-2.10282e-05
928	5.26543e-05	440.352	-5.91062e-06	380.13	5.0659e-07	380.13	-2.10676e-05
924	5.31268e-05	441.101	-5.9688e-06	380.831	5.08562e-07	380.831	-2.11072e-05
920	5.33863e-05	441.85	-6.02722e-06	381.532	5.10546e-07	381.532	-2.11469e-05
916	5.38131e-05	442.599	-6.08587e-06	382.232	5.12541e-07	382.232	-2.11867e-05
912	5.49761e-05	443.347	-6.14477e-06	382.933	5.14548e-07	382.933	-2.12267e-05
908	5.51843e-05	444	-6.19631e-06	383.634	5.16567e-07	383.634	-2.12668e-05
904	5.6069e-05	444.096	-6.20391e-06	384.334	5.18597e-07	384.334	-2.13071e-05
900	5.62985e-05	444.845	-6.26329e-06	385.035	5.20639e-07	385.035	-2.13475e-05
896	5.81894e-05	445.594	-6.32292e-06	385.736	5.22693e-07	385.736	-2.1388e-05
892	5.81677e-05	446.342	-6.38279e-06	386.436	5.24759e-07	386.436	-2.14288e-05
888	5.92825e-05	447.091	-6.44291e-06	387.137	5.26837e-07	387.137	-2.14696e-05
884	5.98854e-05	447.84	-6.50328e-06	387.838	5.28928e-07	387.838	-2.15106e-05
880	6.12566e-05	448	-6.51622e-06	388.539	5.31031e-07	388.539	-2.15518e-05
876	6.20641e-05	448.589	-6.56389e-06	389.239	5.33146e-07	389.239	-2.15931e-05
872	6.27905e-05	449.337	-6.62476e-06	389.94	5.35274e-07	389.94	-2.16346e-05
868	6.35215e-05	450.086	-6.68589e-06	390.641	5.37414e-07	390.641	-2.16762e-05
864	6.52022e-05	450.835	-6.74726e-06	391.341	5.39567e-07	391.341	-2.17179e-05
860	6.55719e-05	451.584	-6.80889e-06	392.042	5.41733e-07	392.042	-2.17599e-05
856	6.63347e-05	452	-6.84328e-06	392.743	5.43911e-07	392.743	-2.18019e-05
852	6.83363e-05	452.332	-6.87078e-06	393.443	5.46103e-07	393.443	-2.18442e-05
848	6.85195e-05	453.081	-6.93293e-06	394.144	5.48308e-07	394.144	-2.18866e-05
844	7.00626e-05	453.83	-6.99534e-06	394.845	5.50526e-07	394.845	-2.19291e-05
840	7.06826e-05	454.579	-7.05801e-06	395.546	5.52757e-07	395.546	-2.19718e-05
836	7.25293e-05	455.327	-7.12095e-06	396.246	5.55002e-07	396.246	-2.20147e-05
832	7.33985e-05	456	-7.17771e-06	396.947	5.5726e-07	396.947	-2.20577e-05
828	7.50524e-05	456.076	-7.18415e-06	397.648	5.59532e-07	397.648	-2.21009e-05
824	7.5861e-05	456.825	-7.24761e-06	398.348	5.61818e-07	398.348	-2.21443e-05
820	7.7333e-05	457.574	-7.31135e-06	399.049	5.64117e-07	399.049	-2.21878e-05
816	7.78176e-05	458.322	-7.37535e-06	399.75	5.66431e-07	399.75	-2.22315e-05
812	7.91403e-05	459.071	-7.43963e-06	400.45	5.68758e-07	400.45	-2.22753e-05
808	8.07402e-05	459.82	-7.50417e-06	401.151	5.711e-07	401.151	-2.23193e-05
804	8.0959e-05	460	-7.51975e-06	401.852	5.73456e-07	401.852	-2.23635e-05
800	8.2387e-05	460.569	-7.569e-06	402.553	5.75826e-07	402.553	-2.24079e-05
796	8.2478e-05	461.317	-7.63409e-06	403.253	5.78211e-07	403.253	-2.24524e-05
792	8.36701e-05	462.066	-7.69947e-06	403.954	5.80611e-07	403.954	-2.24971e-05
788	8.28383e-05	462.815	-7.76512e-06	404.655	5.83025e-07	404.655	-2.25419e-05
784	8.32504e-05	463.564	-7.83106e-06	405.355	5.85455e-07	405.355	-2.25869e-05
780	8.3101e-05	464	-7.86962e-06	406.056	5.87899e-07	406.056	-2.26321e-05
776	8.21963e-05	464.312	-7.89728e-06	406.757	5.90358e-07	406.757	-2.26775e-05
772	8.04731e-05	465.061	-7.96378e-06	407.457	5.92833e-07	407.457	-2.2723e-05
768	7.9163e-05	465.81	-8.03057e-06	408.158	5.95323e-07	408.158	-2.27688e-05
764	7.60709e-05	466.559	-8.09764e-06	408.859	5.97829e-07	408.859	-2.28147e-05
760	7.28504e-05	467.307	-8.16501e-06	409.56	6.0035e-07	409.56	-2.28607e-05
756	6.8711e-05	468	-8.22759e-06	410.26	6.02887e-07	410.26	-2.2907e-05
752	6.44859e-05	468.056	-8.23266e-06	410.961	6.0544e-07	410.961	-2.29534e-05
748	5.94228e-05	468.805	-8.30061e-06	411.662	6.08009e-07	411.662	-2.3e-05
744	5.28997e-05	469.554	-8.36886e-06	412.362	6.10594e-07	412.362	-2.30468e-05
740	4.69055e-05	470.302	-8.43739e-06	413.063	6.13195e-07	413.063	-2.30938e-05
736	3.9703e-05	471.051	-8.50623e-06	413.764	6.15813e-07	413.764	-2.31409e-05
732	3.33826e-05	471.8	-8.57537e-06	414.464	6.18447e-07	414.464	-2.31882e-05
728	2.63034e-05	472	-8.5939e-06	415.165	6.21098e-07	415.165	-2.32358e-05
724	1.95671e-05	472.549	-8.6448e-06	415.866	6.23766e-07	415.866	-2.32835e-05
720	1.18848e-05	473.297	-8.71454e-06	416.567	6.26451e-07	416.567	-2.33313e-05
716	6.95457e-06	474.046	-8.78459e-06	417.267	6.29152e-07	417.267	-2.33794e-05
712	-1.55181e-07	474.795	-8.85494e-06	417.968	6.31872e-07	417.968	-2.34277e-05
708	-4.71758e-06	475.544	-8.9256e-06	418.669	6.34608e-07	418.669	-2.34761e-05
704	-9.79465e-06	476	-8.96883e-06	419.369	6.37362e-07	419.369	-2.35248e-05
700	-1.55064e-05	476.292	-8.99657e-06	420.07	6.40134e-07	420.07	-2.35736e-05
696	-1.84161e-05	477.041	-9.06785e-06	420.771	6.42924e-07	420.771	-2.36227e-05
692	-2.20462e-05	477.79	-9.13944e-06	421.471	6.45732e-07	421.471	-2.36719e-05
688	-2.49953e-05	478.539	-9.21135e-06	422.172	6.48557e-07	422.172	-2.37213e-05
684	-2.80829e-05	479.287	-9.28358e-06	422.873	6.51402e-07	422.873	-2.37709e-05
680	-2.91403e-05	480	-9.35263e-06	423.574	6.54264e-07	423.574	-2.38207e-05
676	-3.10456e-05	480.036	-9.35613e-06	424.274	6.57145e-07	424.274	-2.38708e-05
672	-3.21308e-05	480.785	-9.429e-06	424.975	6.60045e-07	424.975	-2.3921e-05
668	-3.35551e-05	481.534	-9.50219e-06	425.676	6.62964e-07	425.676	-2.39714e-05
664	-3.37572e-05	482.282	-9.5757e-06	426.376	6.65903e-07	426.376	-2.4022e-05
660	-3.44554e-05	483.031	-9.64955e-06	427.077	6.6886e-07	427.077	-2.40728e-05
656	-3.46916e-05	483.78	-9.72372e-06	427.778	6.71837e-07	427.778	-2.41238e-05
652	-3.45274e-05	484	-9.74559e-06	428.478	6.74833e-07	428.478	-2.41751e-05
648	-3.50686e-05	484.529	-9.79822e-06	429.179	6.77849e-07	429.179	-2.42265e-05
644	-3.4233e-05	485.277	-9.87305e-06	429.88	6.80885e-07	429.88	-2.42781e-05
640	-3.3848e-05	486.026	-9.94822e-06	430.581	6.83942e-07	430.581	-2.433e-05
636	-3.29922e-05	486.775	-1.00237e-05	431.281	6.87018e-07	431.281	-2.4382e-05
632	-3.33118e-05	487.524	-1.00996e-05	431.982	6.90115e-07	431.982	-2.44343e-05
628	-3.23022e-05	488	-1.0148e-05	432.683	6.93233e-07	432.683	-2.44868e-05
624	-3.18049e-05	488.272	-1.01757e-05	433.383	6.96371e-07	433.383	-2.45395e-05
620	-3.02596e-05	489.021	-1.02523e-05	434.084	6.99531e-07	434.084	-2.45924e-05
616	-3.0223e-05	489.77	-1.03291e-05	434.785	7.02712e-07	434.785	-2.46455e-05
612	-2.93412e-05	490.519	-1.04064e-05	435.485	7.05914e-07	435.485	-2.46989e-05
608	-2.85743e-05	491.267	-1.04839e-05	436.186	7.09137e-07	436.186	-2.47524e-05
604	-2.77213e-05	492	-1.05602e-05	436.887	7.12383e-07	436.887	-2.48062e-05
600	-2.68517e-05	492.016	-1.05618e-05	437.588	7.1565e-07	437.588	-2.48602e-05
596	-2.64724e-05	492.765	-1.06401e-05	438.288	7.1894e-07	438.288	-2.49144e-05
592	-2.53693e-05	493.514	-1.07187e-05	438.989	7.22252e-07	438.989	-2.49689e-05
588	-2.42406e-05	494.262	-1.07977e-05	439.69	7.25586e-07	439.69	-2.50235e-05
584	-2.43786e-05	495.011	-1.0877e-05	440.39	7.28943e-07	440.39	-2.50784e-05
580	-2.35288e-05	495.76	-1.09567e-05	441.091	7.32324e-07	441.091	-2.51335e-05
576	-2.24204e-05	496	-1.09824e-05	441.792	7.35727e-07	441.792	-2.51889e-05
572	-2.18574e-05	496.509	-1.10368e-05	442.492	7.39154e-07	442.492	-2.52445e-05
568	-2.13377e-05	497.257	-1.11172e-05	443.193	7.42604e-07	443.193	-2.53003e-05
564	-1.98159e-05	498.006	-1.1198e-05	443.894	7.46078e-07	443.894	-2.53563e-05
560	-1.96312e-05	498.755	-1.12791e-05	444.595	7.49576e-07	444.595	-2.54126e-05
556	-1.89732e-05	499.504	-1.13606e-05	445.295	7.53098e-07	445.295	-2.54691e-05
552	-1.79899e-05	500	-1.14149e-05	445.996	7.56645e-07	445.996	-2.55259e-05
548	-1.82483e-05	500.252	-1.14425e-05	446.697	7.60217e-07	446.697	-2.55828e-05
544	-1.71684e-05	501.001	-1.15248e-05	447.397	7.63813e-07	447.397	-2.56401e-05
540	-1.61308e-05	501.75	-1.16074e-05	448.098	7.67434e-07	448.098	-2.56975e-05
536	-1.60246e-05	502.498	-1.16905e-05	448.799	7.71081e-07	448.799	-2.57552e-05
532	-1.50789e-05	503.247	-1.17739e-05	449.499	7.74754e-07	449.499	-2.58132e-05
528	-1.44129e-05	503.996	-1.18577e-05	450.2	7.78452e-07	450.2	-2.58714e-05
524	-1.45511e-05	504	-1.18581e-05	450.901	7.82176e-07	450.901	-2.59298e-05
520	-1.38866e-05	504.745	-1.19418e-05	451.602	7.85927e-07	451.602	-2.59885e-05
516	-1.31693e-05	505.493	-1.20264e-05	452.302	7.89704e-07	452.302	-2.60475e-05
512	-1.29416e-05	506.242	-1.21113e-05	453.003	7.93508e-07	453.003	-2.61066e-05
508	-1.18567e-05	506.991	-1.21967e-05	453.704	7.97339e-07	453.704	-2.61661e-05
504	-1.24919e-05	507.74	-1.22824e-05	454.404	8.01197e-07	454.404	-2.62258e-05
500	-1.07361e-05	508	-1.23123e-05	455.105	8.05083e-07	455.105	-2.62857e-05
496	-1.11325e-05	508.488	-1.23685e-05	455.806	8.08996e-07	455.806	-2.63459e-05
492	-9.9225e-06	509.237	-1.2455e-05	456.507	8.12938e-07	456.507	-2.64064e-05
488	-1.01982e-05	509.986	-1.2542e-05	457.207	8.16908e-07	457.207	-2.64671e-05
484	-1.03649e-05	510.735	-1.26293e-05	457.908	8.20906e-07	457.908	-2.65281e-05
480	-9.06849e-06	511.483	-1.2717e-05	458.609	8.24934e-07	458.609	-2.65893e-05
476	-8.82846e-06	512	-1.27778e-05	459.309	8.2899e-07	459.309	-2.66508e-05
472	-8.47119e-06	512.232	-1.28051e-05	460.01	8.33076e-07	460.01	-2.67126e-05
468	-8.24328e-06	512.981	-1.28937e-05	460.711	8.37192e-07	460.711	-2.67747e-05
464	-7.11841e-06	513.73	-1.29826e-05	461.411	8.41338e-07	461.411	-2.6837e-05
460	-7.90446e-06	514.478	-1.3072e-05	462.112	8.45514e-07	462.112	-2.68995e-05
456	-6.50418e-06	515.227	-1.31618e-05	462.813	8.4972e-07	462.813	-2.69624e-05
452	-6.8564e-06	515.976	-1.3252e-05	463.514	8.53957e-07	463.514	-2.70255e-05
448	-6.70885e-06	516	-1.32549e-05	464.214	8.58226e-07	464.214	-2.70889e-05
444	-5.49807e-06	516.725	-1.33426e-05	464.915	8.62525e-07	464.915	-2.71526e-05
440	-6.0365e-06	517.473	-1.34336e-05	465.616	8.66857e-07	465.616	-2.72165e-05
436	-4.87272e-06	518.222	-1.35251e-05	466.316	8.71221e-07	466.316	-2.72808e-05
432	-5.14686e-06	518.971	-1.36169e-05	467.017	8.75617e-07	467.017	-2.73453e-05
428	-4.58013e-06	519.72	-1.37092e-05	467.718	8.80045e-07	467.718	-2.74101e-05
424	-4.07379e-06	520	-1.37439e-05	468.418	8.84507e-07	468.418	-2.74752e-05
420	-4.92123e-06	520.468	-1.3802e-05	469.119	8.89002e-07	469.119	-2.75405e-05
416	-3.34206e-06	521.217	-1.38951e-05	469.82	8.9353e-07	469.82	-2.76062e-05
412	-3.81253e-06	521.966	-1.39887e-05	470.521	8.98093e-07	470.521	-2.76721e-05
408	-3.32918e-06	522.715	-1.40828e-05	471.221	9.0269e-07	471.221	-2.77384e-05
404	-3.37516e-06	523.463	-1.41773e-05	471.922	9.07321e-07	471.922	-2.78049e-05
400	-2.4504e-06	524	-1.42452e-05	472.623	9.11987e-07	472.623	-2.78717e-05
396	-2.16135e-06	524.212	-1.42722e-05	473.323	9.16689e-07	473.323	-2.79389e-05
392	-2.37233e-06	524.961	-1.43675e-05	474.024	9.21427e-07	474.024	-2.80063e-05
388	-1.79675e-06	525.71	-1.44633e-05	474.725	9.262e-07	474.725	-2.8074e-05
384	-2.48881e-06	526.458	-1.45596e-05	475.425	9.3101e-07	475.425	-2.8142e-05
380	-7.91142e-07	527.207	-1.46563e-05	476.126	9.35856e-07	476.126	-2.82104e-05
376	-1.60422e-06	527.956	-1.47534e-05	476.827	9.4074e-07	476.827	-2.8279e-05
372	-6.00378e-07	528	-1.47591e-05	477.528	9.45661e-07	477.528	-2.83479e-05
368	-8.76037e-07	528.705	-1.4851e-05	478.228	9.5062e-07	478.228	-2.84172e-05
364	-1.42988e-06	529.453	-1.4949e-05	478.929	9.55617e-07	478.929	-2.84867e-05
360	-2.08494e-07	530.202	-1.50475e-05	479.63	9.60653e-07	479.63	-2.85566e-05
356	-1.58213e-07	530.951	-1.51465e-05	480.33	9.65727e-07	480.33	-2.86268e-05
352	-7.83702e-08	531.7	-1.52459e-05	481.031	9.70842e-07	481.031	-2.86973e-05
		532	-1.52859e-05	481.732	9.75995e-07	481.732	-2.87681e-05
		532.448	-1.53458e-05	482.432	9.8119e-07	482.432	-2.88393e-05
		533.197	-1.54461e-05	483.133	9.86424e-07	483.133	-2.89107e-05
		533.946	-1.55469e-05	483.834	9.917e-07	483.834	-2.89825e-05
		534.695	-1.56482e-05	484.535	9.97017e-07	484.535	-2.90547e-05
		535.443	-1.57499e-05	485.235	1.00238e-06	485.235	-2.91271e-05
		536	-1.58259e-05	485.936	1.00778e-06	485.936	-2.91999e-05
		536.192	-1.58522e-05	486.637	1.01322e-06	486.637	-2.9273e-05
		536.941	-1.59548e-05	487.337	1.01871e-06	487.337	-2.93464e-05
		537.69	-1.6058e-05	488.038	1.02424e-06	488.038	-2.94202e-05
		538.438	-1.61616e-05	488.739	1.02981e-06	488.739	-2.94943e-05
		539.187	-1.62658e-05	489.439	1.03543e-06	489.439	-2.95688e-05
		539.936	-1.63704e-05	490.14	1.0411e-06	490.14	-2.96436e-05
		540	-1.63793e-05	490.841	1.04681e-06	490.841	-2.97187e-05
		540.685	-1.64754e-05	491.542	1.05256e-06	491.542	-2.97942e-05
		541.433	-1.6581e-05	492.242	1.05837e-06	492.242	-2.987e-05
		542.182	-1.6687e-05	492.943	1.06422e-06	492.943	-2.99462e-05
		542.931	-1.67936e-05	493.644	1.07011e-06	493.644	-3.00228e-05
		543.68	-1.69006e-05	494.344	1.07606e-06	494.344	-3.00996e-05
		544	-1.69465e-05	495.045	1.08205e-06	495.045	-3.01769e-05
		544.428	-1.70081e-05	495.746	1.08809e-06	495.746	-3.02545e-05
		545.177	-1.71161e-05	496.446	1.09418e-06	496.446	-3.03325e-05
		545.926	-1.72246e-05	497.147	1.10032e-06	497.147	-3.04108e-05
		546.675	-1.73335e-05	497.848	1.10651e-06	497.848	-3.04895e-05
		547.423	-1.7443e-05	498.549	1.11276e-06	498.549	-3.05686e-05
		548	-1.75276e-05	499.249	1.11905e-06	499.249	-3.0648e-05
		548.172	-1.7553e-05	499.95	1.1254e-06	499.95	-3.07278e-05
		548.921	-1.76634e-05	500.651	1.13179e-06	500.651	-3.0808e-05
		549.67	-1.77744e-05	501.351	1.13825e-06	501.351	-3.08885e-05
		550.418	-1.78859e-05	502.052	1.14475e-06	502.052	-3.09695e-05
		551.167	-1.79978e-05	502.753	1.15131e-06	502.753	-3.10508e-05
		551.916	-1.81103e-05	503.453	1.15793e-06	503.453	-3.11325e-05
		552	-1.81229e-05	504.154	1.1646e-06	504.154	-3.12145e-05
		552.665	-1.82232e-05	504.855	1.17133e-06	504.855	-3.1297e-05
		553.413	-1.83367e-05	505.556	1.17811e-06	505.556	-3.13799e-05
		554.162	-1.84507e-05	506.256	1.18495e-06	506.256	-3.14631e-05
		554.911	-1.85651e-05	506.957	1.19185e-06	506.957	-3.15467e-05
		555.66	-1.86801e-05	507.658	1.19881e-06	507.658	-3.16308e-05
		556	-1.87325e-05	508.358	1.20583e-06	508.358	-3.17152e-05
		556.408	-1.87956e-05	509.059	1.2129e-06	509.059	-3.18e-05
		557.157	-1.89116e-05	509.76	1.22004e-06	509.76	-3.18853e-05
		557.906	-1.9028e-05	510.46	1.22724e-06	510.46	-3.19709e-05
		558.655	-1.9145e-05	511.161	1.2345e-06	511.161	-3.2057e-05
		559.403	-1.92625e-05	511.862	1.24183e-06	511.862	-3.21434e-05
		560	-1.93565e-05	512.563	1.24921e-06	512.563	-3.22303e-05
		560.152	-1.93805e-05	513.263	1.25666e-06	513.263	-3.23176e-05
		560.901	-1.9499e-05	513.964	1.26418e-06	513.964	-3.24053e-05
		561.65	-1.96181e-05	514.665	1.27176e-06	514.665	-3.24934e-05
		562.398	-1.97376e-05	515.365	1.27941e-06	515.365	-3.2582e-05
		563.147	-1.98576e-05	516.066	1.28713e-06	516.066	-3.26709e-05
		563.896	-1.99781e-05	516.767	1.29491e-06	516.767	-3.27603e-05
		564	-1.99949e-05	517.467	1.30276e-06	517.467	-3.28501e-05
		564.645	-2.00992e-05	518.168	1.31068e-06	518.168	-3.29404e-05
		565.393	-2.02207e-05	518.869	1.31867e-06	518.869	-3.30311e-05
		566.142	-2.03427e-05	519.57	1.32673e-06	519.57	-3.31222e-05
		566.891	-2.04653e-05	520.27	1.33487e-06	520.27	-3.32138e-05
		567.64	-2.05883e-05	520.971	1.34307e-06	520.971	-3.33058e-05
		568	-2.06477e-05	521.672	1.35135e-06	521.672	-3.33982e-05
		568.388	-2.07118e-05	522.372	1.35971e-06	522.372	-3.34911e-05
		569.137	-2.08358e-05	523.073	1.36814e-06	523.073	-3.35845e-05
		569.886	-2.09604e-05	523.774	1.37664e-06	523.774	-3.36783e-05
		570.635	-2.10854e-05	524.474	1.38523e-06	524.474	-3.37725e-05
		571.383	-2.12109e-05	525.175	1.39388e-06	525.175	-3.38672e-05
		572	-2.13146e-05	525.876	1.40262e-06	525.876	-3.39624e-05
		572.132	-2.13369e-05	526.577	1.41144e-06	526.577	-3.4058e-05
		572.881	-2.14633e-05	527.277	1.42034e-06	527.277	-3.41541e-05
		573.63	-2.15903e-05	527.978	1.42932e-06	527.978	-3.42506e-05
		574.378	-2.17177e-05	528.679	1.43838e-06	528.679	-3.43477e-05
		575.127	-2.18457e-05	529.379	1.44753e-06	529.379	-3.44452e-05
		575.876	-2.1974e-05	530.08	1.45676e-06	530.08	-3.45431e-05
		576	-2.19954e-05	530.781	1.46607e-06	530.781	-3.46416e-05
		576.625	-2.21029e-05	531.481	1.47548e-06	531.481	-3.47405e-05
		577.373	-2.22322e-05	532.182	1.48497e-06	532.182	-3.48399e-05
		578.122	-2.2362e-05	532.883	1.49454e-06	532.883	-3.49398e-05
		578.871	-2.24923e-05	533.584	1.50421e-06	533.584	-3.50401e-05
		579.62	-2.2623e-05	534.284	1.51397e-06	534.284	-3.5141e-05
		580	-2.26896e-05	534.985	1.52382e-06	534.985	-3.52423e-05
		580.368	-2.27541e-05	535.686	1.53376e-06	535.686	-3.53442e-05
		581.117	-2.28857e-05	536.386	1.5438e-06	536.386	-3.54465e-05
		581.866	-2.30178e-05	537.087	1.55393e-06	537.087	-3.55493e-05
		582.615	-2.31502e-05	537.788	1.56416e-06	537.788	-3.56527e-05
		583.363	-2.32831e-05	538.488	1.57448e-06	538.488	-3.57565e-05
		584	-2.33965e-05	539.189	1.58491e-06	539.189	-3.58608e-05
		584.112	-2.34165e-05	539.89	1.59543e-06	539.89	-3.59657e-05
		584.861	-2.35502e-05	540.591	1.60606e-06	540.591	-3.6071e-05
		585.61	-2.36844e-05	541.291	1.61678e-06	541.291	-3.61769e-05
		586.358	-2.38189e-05	541.992	1.62761e-06	541.992	-3.62833e-05
		587.107	-2.39538e-05	542.693	1.63855e-06	542.693	-3.63902e-05
		587.856	-2.40892e-05	543.393	1.64959e-06	543.393	-3.64976e-05
		588	-2.41153e-05	544.094	1.66074e-06	544.094	-3.66056e-05
		588.605	-2.42249e-05	544.795	1.67199e-06	544.795	-3.6714e-05
		589.353	-2.4361e-05	545.495	1.68336e-06	545.495	-3.6823e-05
		590.102	-2.44974e-05	546.196	1.69484e-06	546.196	-3.69325e-05
		590.851	-2.46342e-05	546.897	1.70643e-06	546.897	-3.70426e-05
		591.6	-2.47713e-05	547.598	1.71814e-06	547.598	-3.71532e-05
		592	-2.48448e-05	548.298	1.72996e-06	548.298	-3.72643e-05
		592.348	-2.49088e-05	548.999	1.74189e-06	548.999	-3.73759e-05
		593.097	-2.50465e-05	549.7	1.75395e-06	549.7	-3.74881e-05
		593.846	-2.51846e-05	550.4	1.76613e-06	550.4	-3.76009e-05
		594.595	-2.5323e-05	551.101	1.77843e-06	551.101	-3.77142e-05
		595.343	-2.54616e-05	551.802	1.79085e-06	551.802	-3.7828e-05
		596	-2.55835e-05	552.503	1.80339e-06	552.503	-3.79424e-05
		596.092	-2.56006e-05	553.203	1.81607e-06	553.203	-3.80573e-05
		596.841	-2.57397e-05	553.904	1.82887e-06	553.904	-3.81728e-05
		597.59	-2.58792e-05	554.605	1.8418e-06	554.605	-3.82888e-05
		598.338	-2.60188e-05	555.305	1.85486e-06	555.305	-3.84054e-05
		600	-2.63295e-05	556.006	1.86805e-06	556.006	-3.85226e-05
		604	-2.70805e-05	556.707	1.88138e-06	556.707	-3.86403e-05
		608	-2.78335e-05	557.407	1.89484e-06	557.407	-3.87585e-05
		612	-2.8585e-05	558.108	1.90845e-06	558.108	-3.88774e-05
		612.565	-2.86907e-05	558.809	1.92219e-06	558.809	-3.89968e-05
		613.313	-2.88307e-05	559.51	1.93607e-06	559.51	-3.91167e-05
		614.062	-2.89704e-05	560.21	1.9501e-06	560.21	-3.92372e-05
		614.811	-2.91099e-05	560.911	1.96427e-06	560.911	-3.93583e-05
		615.56	-2.92489e-05	561.612	1.97859e-06	561.612	-3.948e-05
		616	-2.93306e-05	562.312	1.99306e-06	562.312	-3.96023e-05
		616.308	-2.93877e-05	563.013	2.00768e-06	563.013	-3.97251e-05
		617.057	-2.9526e-05	563.714	2.02246e-06	563.714	-3.98485e-05
		617.806	-2.96638e-05	564.414	2.03739e-06	564.414	-3.99724e-05
		618.555	-2.98012e-05	565.115	2.05247e-06	565.115	-4.0097e-05
		619.303	-2.99381e-05	565.816	2.06772e-06	565.816	-4.02221e-05
		620	-3.00649e-05	566.517	2.08312e-06	566.517	-4.03478e-05
		620.052	-3.00743e-05	567.217	2.09869e-06	567.217	-4.04741e-05
		620.801	-3.021e-05	567.918	2.11443e-06	567.918	-4.06009e-05
		621.55	-3.0345e-05	568.619	2.13033e-06	568.619	-4.07284e-05
		622.298	-3.04792e-05	569.319	2.14641e-06	569.319	-4.08564e-05
		623.047	-3.06127e-05	570.02	2.16265e-06	570.02	-4.0985e-05
		623.796	-3.07454e-05	570.721	2.17908e-06	570.721	-4.11142e-05
		624	-3.07815e-05	571.421	2.19567e-06	571.421	-4.1244e-05
		624.545	-3.08772e-05	572.122	2.21245e-06	572.122	-4.13743e-05
		625.293	-3.10081e-05	572.823	2.22941e-06	572.823	-4.15053e-05
		626.042	-3.1138e-05	573.524	2.24655e-06	573.524	-4.16368e-05
		626.791	-3.12668e-05	574.224	2.26388e-06	574.224	-4.17689e-05
		627.54	-3.13946e-05	574.925	2.2814e-06	574.925	-4.19016e-05
		628	-3.14726e-05	575.626	2.29912e-06	575.626	-4.20348e-05
		628.288	-3.15211e-05	576.326	2.31702e-06	576.326	-4.21687e-05
		629.037	-3.16465e-05	577.027	2.33513e-06	577.027	-4.23031e-05
		629.786	-3.17705e-05	577.728	2.35343e-06	577.728	-4.24381e-05
		630.535	-3.18931e-05	578.428	2.37194e-06	578.428	-4.25737e-05
		631.283	-3.20143e-05	579.129	2.39065e-06	579.129	-4.27099e-05
		632	-3.21288e-05	579.83	2.40957e-06	579.83	-4.28466e-05
		632.032	-3.21339e-05	580.531	2.4287e-06	580.531	-4.2984e-05
		632.781	-3.2252e-05	581.231	2.44804e-06	581.231	-4.31218e-05
		633.53	-3.23683e-05	581.932	2.4676e-06	581.932	-4.32603e-05
		634.278	-3.24829e-05	582.633	2.48739e-06	582.633	-4.33993e-05
		635.027	-3.25956e-05	583.333	2.50739e-06	583.333	-4.35389e-05
		635.776	-3.27064e-05	584.034	2.52762e-06	584.034	-4.36791e-05
		636	-3.27392e-05	584.735	2.54808e-06	584.735	-4.38198e-05
		636.525	-3.28151e-05	585.435	2.56877e-06	585.435	-4.39611e-05
		637.273	-3.29217e-05	586.136	2.5897e-06	586.136	-4.41029e-05
		638.022	-3.30261e-05	586.837	2.61087e-06	586.837	-4.42453e-05
		638.771	-3.31282e-05	587.538	2.63228e-06	587.538	-4.43883e-05
		639.52	-3.32278e-05	588.238	2.65393e-06	588.238	-4.45318e-05
		640	-3.32904e-05	588.939	2.67583e-06	588.939	-4.46758e-05
		640.268	-3.33248e-05	589.64	2.69799e-06	589.64	-4.48203e-05
		641.017	-3.34192e-05	590.34	2.7204e-06	590.34	-4.49654e-05
		641.766	-3.35109e-05	591.041	2.74307e-06	591.041	-4.5111e-05
		642.515	-3.35996e-05	591.742	2.76601e-06	591.742	-4.52572e-05
		643.263	-3.36854e-05	592.442	2.78921e-06	592.442	-4.54038e-05
		644	-3.37667e-05	593.143	2.81268e-06	593.143	-4.5551e-05
		644.012	-3.3768e-05	593.844	2.83643e-06	593.844	-4.56987e-05
		644.761	-3.38473e-05	594.545	2.86046e-06	594.545	-4.58468e-05
		645.51	-3.39233e-05	595.245	2.88476e-06	595.245	-4.59955e-05
		646.258	-3.39957e-05	595.946	2.90936e-06	595.946	-4.61446e-05
		647.007	-3.40644e-05	596.647	2.93424e-06	596.647	-4.62942e-05
		647.756	-3.41294e-05	597.347	2.95942e-06	597.347	-4.64443e-05
		648	-3.41497e-05	598.048	2.9849e-06	598.048	-4.65948e-05
		648.505	-3.41903e-05	598.749	3.01068e-06	598.749	-4.67458e-05
		649.253	-3.42471e-05	599.449	3.03677e-06	599.449	-4.68972e-05
		650.002	-3.42997e-05	600.15	3.06317e-06	600.15	-4.7049e-05
		650.751	-3.43478e-05	600.851	3.08989e-06	600.851	-4.72013e-05
		651.499	-3.43913e-05	601.552	3.11692e-06	601.552	-4.73539e-05
		652	-3.44177e-05	602.252	3.14428e-06	602.252	-4.7507e-05
		652.248	-3.443e-05	602.953	3.17198e-06	602.953	-4.76604e-05
		652.997	-3.44637e-05	603.654	3.2e-06	603.654	-4.78143e-05
		653.746	-3.44924e-05	604.354	3.22837e-06	604.354	-4.79684e-05
		654.494	-3.45156e-05	605.055	3.25708e-06	605.055	-4.8123e-05
		655.243	-3.45334e-05	605.756	3.28614e-06	605.756	-4.82778e-05
		655.992	-3.45454e-05	606.456	3.31555e-06	606.456	-4.8433e-05
		656	-3.45455e-05	607.157	3.34532e-06	607.157	-4.85885e-05
		656.741	-3.45516e-05	607.858	3.37545e-06	607.858	-4.87442e-05
		657.489	-3.45516e-05	608.559	3.40596e-06	608.559	-4.89002e-05
		658.238	-3.45452e-05	609.259	3.43684e-06	609.259	-4.90565e-05
		658.987	-3.45323e-05	609.96	3.4681e-06	609.96	-4.9213e-05
		659.736	-3.45127e-05	610.661	3.49974e-06	610.661	-4.93697e-05
		660	-3.4504e-05	611.361	3.53178e-06	611.361	-4.95266e-05
		660.484	-3.4486e-05	612.062	3.56421e-06	612.062	-4.96837e-05
		661.233	-3.44521e-05	612.763	3.59704e-06	612.763	-4.9841e-05
		661.982	-3.44107e-05	613.463	3.63028e-06	613.463	-4.99983e-05
		662.731	-3.43615e-05	614.164	3.66394e-06	614.164	-5.01558e-05
		663.479	-3.43044e-05	614.865	3.69801e-06	614.865	-5.03134e-05
		664	-3.42599e-05	615.566	3.73251e-06	615.566	-5.0471e-05
		664.228	-3.42391e-05	616.266	3.76744e-06	616.266	-5.06286e-05
		664.977	-3.41653e-05	616.967	3.80281e-06	616.967	-5.07863e-05
		665.726	-3.40827e-05	617.668	3.83862e-06	617.668	-5.09439e-05
		666.474	-3.39911e-05	618.368	3.87489e-06	618.368	-5.11015e-05
		667.223	-3.38902e-05	619.069	3.9116e-06	619.069	-5.1259e-05
		667.972	-3.37798e-05	619.77	3.94878e-06	619.77	-5.14164e-05
		668	-3.37754e-05	620.47	3.98643e-06	620.47	-5.15736e-05
		668.721	-3.36594e-05	621.171	4.02456e-06	621.171	-5.17307e-05
		669.469	-3.35289e-05	621.872	4.06316e-06	621.872	-5.18876e-05
		670.218	-3.33879e-05	622.573	4.10226e-06	622.573	-5.20442e-05
		670.967	-3.32361e-05	623.273	4.14185e-06	623.273	-5.22005e-05
		671.716	-3.30733e-05	623.974	4.18194e-06	623.974	-5.23565e-05
		672	-3.30085e-05	624.675	4.22255e-06	624.675	-5.25121e-05
		672.464	-3.28991e-05	625.375	4.26367e-06	625.375	-5.26674e-05
		673.213	-3.27132e-05	626.076	4.30531e-06	626.076	-5.28222e-05
		673.962	-3.25153e-05	626.777	4.34748e-06	626.777	-5.29765e-05
		674.711	-3.23051e-05	627.477	4.39019e-06	627.477	-5.31302e-05
		675.459	-3.20821e-05	628.178	4.43345e-06	628.178	-5.32834e-05
		676	-3.19132e-05	628.879	4.47726e-06	628.879	-5.34359e-05
		676.208	-3.18462e-05	629.58	4.52162e-06	629.58	-5.35878e-05
		676.957	-3.1597e-05	630.28	4.56656e-06	630.28	-5.37389e-05
		677.706	-3.13341e-05	630.981	4.61207e-06	630.981	-5.38892e-05
		678.454	-3.10572e-05	631.682	4.65816e-06	631.682	-5.40387e-05
		679.203	-3.0766e-05	632.382	4.70484e-06	632.382	-5.41872e-05
		679.952	-3.04601e-05	633.083	4.75212e-06	633.083	-5.43348e-05
		680	-3.044e-05	633.784	4.80001e-06	633.784	-5.44814e-05
		680.701	-3.01392e-05	634.484	4.8485e-06	634.484	-5.46269e-05
		681.449	-2.9803e-05	635.185	4.89762e-06	635.185	-5.47712e-05
		682.198	-2.9451e-05	635.886	4.94737e-06	635.886	-5.49143e-05
		682.947	-2.90831e-05	636.587	4.99775e-06	636.587	-5.50561e-05
		683.696	-2.86988e-05	637.287	5.04878e-06	637.287	-5.51965e-05
		684	-2.85378e-05	637.988	5.10046e-06	637.988	-5.53355e-05
		684.444	-2.82978e-05	638.689	5.1528e-06	638.689	-5.54729e-05
		685.193	-2.78797e-05	639.389	5.20581e-06	639.389	-5.56088e-05
		685.942	-2.74444e-05	640.09	5.25949e-06	640.09	-5.57429e-05
		686.691	-2.69913e-05	640.791	5.31386e-06	640.791	-5.58753e-05
		687.439	-2.65203e-05	641.491	5.36892e-06	641.491	-5.60058e-05
		688	-2.61557e-05	642.192	5.42468e-06	642.192	-5.61343e-05
		688.188	-2.6031e-05	642.893	5.48115e-06	642.893	-5.62609e-05
		688.937	-2.55231e-05	643.594	5.53834e-06	643.594	-5.63852e-05
		689.686	-2.49963e-05	644.294	5.59624e-06	644.294	-5.65073e-05
		690.434	-2.44504e-05	644.995	5.65488e-06	644.995	-5.66271e-05
		691.183	-2.3885e-05	645.696	5.71426e-06	645.696	-5.67444e-05
		691.932	-2.32999e-05	646.396	5.77439e-06	646.396	-5.68592e-05
		692	-2.32458e-05	647.097	5.83527e-06	647.097	-5.69713e-05
		692.681	-2.26949e-05	647.798	5.89691e-06	647.798	-5.70805e-05
		693.429	-2.20697e-05	648.498	5.95932e-06	648.498	-5.71869e-05
		694.178	-2.14242e-05	649.199	6.02251e-06	649.199	-5.72902e-05
		694.927	-2.0758e-05	649.9	6.08649e-06	649.9	-5.73904e-05
		695.676	-2.00711e-05	650.601	6.15125e-06	650.601	-5.74873e-05
		696	-1.97671e-05	651.301	6.21681e-06	651.301	-5.75807e-05
		696.424	-1.93633e-05	652.002	6.28318e-06	652.002	-5.76706e-05
		697.173	-1.86344e-05	652.703	6.35036e-06	652.703	-5.77568e-05
		697.922	-1.78842e-05	653.403	6.41836e-06	653.403	-5.78391e-05
		698.671	-1.71128e-05	654.104	6.48718e-06	654.104	-5.79175e-05
		699.419	-1.632e-05	654.805	6.55683e-06	654.805	-5.79916e-05
		700	-1.56905e-05	655.506	6.62732e-06	655.506	-5.80615e-05
		700.168	-1.55058e-05	656.206	6.69865e-06	656.206	-5.81269e-05
		700.917	-1.46702e-05	656.907	6.77082e-06	656.907	-5.81876e-05
		701.666	-1.38131e-05	657.608	6.84385e-06	657.608	-5.82436e-05
		702.414	-1.29346e-05	658.308	6.91773e-06	658.308	-5.82945e-05
		703.163	-1.20347e-05	659.009	6.99247e-06	659.009	-5.83403e-05
		703.912	-1.11136e-05	659.71	7.06808e-06	659.71	-5.83807e-05
		704	-1.10039e-05	660.41	7.14455e-06	660.41	-5.84156e-05
		704.661	-1.01714e-05	661.111	7.22189e-06	661.111	-5.84447e-05
		705.409	-9.20827e-06	661.812	7.30011e-06	661.812	-5.84679e-05
		706.158	-8.22434e-06	662.513	7.3792e-06	662.513	-5.8485e-05
		706.907	-7.21988e-06	663.213	7.45916e-06	663.213	-5.84958e-05
		707.656	-6.19516e-06	663.914	7.54001e-06	663.914	-5.84999e-05
		708	-5.71717e-06	664.615	7.62173e-06	664.615	-5.84974e-05
		708.404	-5.15047e-06	665.315	7.70432e-06	665.315	-5.84878e-05
		709.153	-4.08615e-06	666.016	7.7878e-06	666.016	-5.8471e-05
		709.902	-3.00259e-06	666.717	7.87215e-06	666.717	-5.84467e-05
		710.651	-1.9002e-06	667.417	7.95737e-06	667.417	-5.84148e-05
		711.399	-7.79423e-07	668.118	8.04346e-06	668.118	-5.83749e-05
		712	1.32546e-07	668.819	8.13041e-06	668.819	-5.83269e-05
		712.148	3.59237e-07	669.52	8.21823e-06	669.52	-5.82704e-05
		712.897	1.51525e-06	670.22	8.3069e-06	670.22	-5.82053e-05
		713.646	2.68806e-06	670.921	8.39642e-06	670.921	-5.81312e-05
		714.394	3.87705e-06	671.622	8.48678e-06	671.622	-5.80479e-05
		715.143	5.08158e-06	672.322	8.57798e-06	672.322	-5.79552e-05
		715.892	6.30097e-06	673.023	8.67e-06	673.023	-5.78527e-05
		716	6.47821e-06	673.724	8.76283e-06	673.724	-5.77403e-05
		716.641	7.5345e-06	674.424	8.85647e-06	674.424	-5.76175e-05
		717.389	8.78143e-06	675.125	8.95089e-06	675.125	-5.74842e-05
		718.138	1.0041e-05	675.826	9.04609e-06	675.826	-5.734e-05
		718.887	1.13123e-05	676.527	9.14205e-06	676.527	-5.71846e-05
		719.636	1.25946e-05	677.227	9.23876e-06	677.227	-5.70178e-05
		720	1.32223e-05	677.928	9.33619e-06	677.928	-5.68393e-05
		720.384	1.3887e-05	678.629	9.43432e-06	678.629	-5.66487e-05
		721.133	1.51885e-05	679.329	9.53315e-06	679.329	-5.64458e-05
		721.882	1.64983e-05	680.03	9.63264e-06	680.03	-5.62303e-05
		722.631	1.78153e-05	680.731	9.73276e-06	680.731	-5.60019e-05
		723.379	1.91387e-05	681.431	9.8335e-06	681.431	-5.57602e-05
		724	2.02396e-05	682.132	9.93483e-06	682.132	-5.55049e-05
		724.128	2.04673e-05	682.833	1.00367e-05	682.833	-5.52358e-05
		724.877	2.18003e-05	683.534	1.01391e-05	683.534	-5.49526e-05
		725.626	2.31366e-05	684.234	1.02421e-05	684.234	-5.46549e-05
		726.374	2.44751e-05	684.935	1.03454e-05	684.935	-5.43424e-05
		727.872	2.71546e-05	685.636	1.04492e-05	685.636	-5.40149e-05
		728	2.73838e-05	686.336	1.05534e-05	686.336	-5.3672e-05
		728.621	2.84935e-05	687.037	1.0658e-05	687.037	-5.33134e-05
		729.369	2.98305e-05	687.738	1.07628e-05	687.738	-5.29389e-05
		730.118	3.11644e-05	688.438	1.0868e-05	688.438	-5.25482e-05
		730.867	3.24942e-05	689.139	1.09733e-05	689.139	-5.2141e-05
		731.616	3.38189e-05	689.84	1.10788e-05	689.84	-5.1717e-05
		732	3.44967e-05	690.541	1.11844e-05	690.541	-5.12759e-05
		732.364	3.51375e-05	691.241	1.12901e-05	691.241	-5.08174e-05
		733.113	3.64488e-05	691.942	1.13959e-05	691.942	-5.03415e-05
		733.862	3.7752e-05	692.643	1.15016e-05	692.643	-4.98476e-05
		734.611	3.9046e-05	693.343	1.16071e-05	693.343	-4.93357e-05
		735.359	4.03298e-05	694.044	1.17126e-05	694.044	-4.88056e-05
		736	4.14195e-05	694.745	1.18178e-05	694.745	-4.82569e-05
		736.108	4.16026e-05	695.445	1.19227e-05	695.445	-4.76895e-05
		736.857	4.28633e-05	696.146	1.20273e-05	696.146	-4.71033e-05
		737.606	4.41111e-05	696.847	1.21315e-05	696.847	-4.6498e-05
		738.354	4.53452e-05	697.548	1.22352e-05	697.548	-4.58734e-05
		739.103	4.65646e-05	698.248	1.23383e-05	698.248	-4.52295e-05
		739.852	4.77687e-05	698.949	1.24409e-05	698.949	-4.45662e-05
		740	4.8005e-05	699.65	1.25427e-05	699.65	-4.38832e-05
		740.601	4.89565e-05	700.35	1.26437e-05	700.35	-4.31806e-05
		741.349	5.01275e-05	701.051	1.27438e-05	701.051	-4.24582e-05
		742.098	5.12808e-05	701.752	1.28431e-05	701.752	-4.1716e-05
		742.847	5.24159e-05	702.452	1.29413e-05	702.452	-4.0954e-05
		743.596	5.3532e-05	703.153	1.30384e-05	703.153	-4.01723e-05
		744	5.41268e-05	703.854	1.31343e-05	703.854	-3.93707e-05
		744.344	5.46288e-05	704.555	1.32289e-05	704.555	-3.85494e-05
		745.093	5.57055e-05	705.255	1.33222e-05	705.255	-3.77085e-05
		745.842	5.67617e-05	705.956	1.3414e-05	705.956	-3.6848e-05
		746.591	5.77969e-05	706.657	1.35043e-05	706.657	-3.5968e-05
		747.339	5.88108e-05	707.357	1.3593e-05	707.357	-3.50689e-05
		748	5.96873e-05	708.058	1.368e-05	708.058	-3.41506e-05
		748.088	5.98029e-05	708.759	1.37652e-05	708.759	-3.32135e-05
		748.837	6.07729e-05	709.459	1.38485e-05	709.459	-3.22577e-05
		749.586	6.17205e-05	710.16	1.39298e-05	710.16	-3.12836e-05
		750.334	6.26454e-05	710.861	1.4009e-05	710.861	-3.02915e-05
		751.083	6.35475e-05	711.562	1.40861e-05	711.562	-2.92816e-05
		751.832	6.44265e-05	712.262	1.4161e-05	712.262	-2.82544e-05
		752	6.46208e-05	712.963	1.42336e-05	712.963	-2.72103e-05
		752.581	6.52823e-05	713.664	1.43037e-05	713.664	-2.61497e-05
		753.329	6.61148e-05	714.364	1.43714e-05	714.364	-2.5073e-05
		754.078	6.69239e-05	715.065	1.44365e-05	715.065	-2.39807e-05
		754.827	6.77096e-05	715.766	1.4499e-05	715.766	-2.28734e-05
		755.576	6.84718e-05	716.466	1.45587e-05	716.466	-2.17516e-05
		756	6.88935e-05	717.167	1.46156e-05	717.167	-2.06159e-05
		756.324	6.92107e-05	717.868	1.46697e-05	717.868	-1.94669e-05
		757.073	6.99262e-05	718.569	1.47209e-05	718.569	-1.83051e-05
		757.822	7.06184e-05	719.269	1.4769e-05	719.269	-1.71314e-05
		758.571	7.12874e-05	719.97	1.48141e-05	719.97	-1.59463e-05
		759.319	7.19335e-05	720.671	1.48561e-05	720.671	-1.47506e-05
		760	7.2501e-05	721.371	1.48948e-05	721.371	-1.3545e-05
		760.068	7.25567e-05	722.072	1.49304e-05	722.072	-1.23302e-05
		760.817	7.31573e-05	722.773	1.49627e-05	722.773	-1.11071e-05
		761.566	7.37354e-05	723.473	1.49916e-05	723.473	-9.87635e-06
		762.314	7.42912e-05	724.174	1.50172e-05	724.174	-8.63887e-06
		763.063	7.48252e-05	724.875	1.50394e-05	724.875	-7.39544e-06
		763.812	7.53374e-05	725.576	1.50582e-05	725.576	-6.1469e-06
		764	7.54627e-05	726.276	1.50735e-05	726.276	-4.89411e-06
		764.561	7.58282e-05	726.977	1.50854e-05	726.977	-3.63792e-06
		765.309	7.62979e-05	727.678	1.50938e-05	727.678	-2.3792e-06
		766.058	7.67468e-05	728.378	1.50986e-05	728.378	-1.11882e-06
		766.807	7.71752e-05	729.079	1.51e-05	729.079	1.42342e-07
		767.556	7.75836e-05	729.78	1.50978e-05	729.78	1.4034e-06
		768	7.78166e-05	730.48	1.50922e-05	730.48	2.66348e-06
		768.304	7.79721e-05	731.181	1.5083e-05	731.181	3.92171e-06
		769.053	7.83412e-05	731.882	1.50704e-05	731.882	5.17721e-06
		769.802	7.86913e-05	732.583	1.50543e-05	732.583	6.42912e-06
		770.551	7.90227e-05	733.283	1.50347e-05	733.283	7.67658e-06
		771.299	7.93358e-05	733.984	1.50117e-05	733.984	8.91874e-06
		772	7.96126e-05	734.685	1.49854e-05	734.685	1.01548e-05
		772.048	7.9631e-05	735.385	1.49557e-05	735.385	1.13838e-05
		772.797	7.99087e-05	736.086	1.49226e-05	736.086	1.26051e-05
		773.546	8.01692e-05	736.787	1.48864e-05	736.787	1.38179e-05
		774.294	8.0413e-05	737.487	1.48469e-05	737.487	1.50214e-05
		775.043	8.06405e-05	738.188	1.48042e-05	738.188	1.62147e-05
		775.792	8.08521e-05	738.889	1.47584e-05	738.889	1.73973e-05
		776	8.09081e-05	739.59	1.47096e-05	739.59	1.85684e-05
		776.541	8.1048e-05	740.29	1.46578e-05	740.29	1.97273e-05
		777.289	8.12289e-05	740.991	1.4603e-05	740.991	2.08734e-05
		778.038	8.13949e-05	741.692	1.45455e-05	741.692	2.20061e-05
		778.787	8.15467e-05	742.392	1.44851e-05	742.392	2.31246e-05
		779.536	8.16844e-05	743.093	1.4422e-05	743.093	2.42286e-05
		780	8.1763e-05	743.794	1.43563e-05	743.794	2.53174e-05
		780.284	8.18085e-05	744.494	1.42881e-05	744.494	2.63905e-05
		781.033	8.19195e-05	745.195	1.42174e-05	745.195	2.74474e-05
		781.782	8.20176e-05	745.896	1.41443e-05	745.896	2.84878e-05
		782.531	8.21032e-05	746.597	1.40689e-05	746.597	2.95111e-05
		783.279	8.21768e-05	747.297	1.39913e-05	747.297	3.0517e-05
		784	8.22365e-05	747.998	1.39116e-05	747.998	3.15051e-05
		784.028	8.22387e-05	748.699	1.38298e-05	748.699	3.2475e-05
		784.777	8.22891e-05	749.399	1.37461e-05	749.399	3.34266e-05
		785.526	8.23286e-05	750.1	1.36605e-05	750.1	3.43595e-05
		786.274	8.23575e-05	750.801	1.35731e-05	750.801	3.52735e-05
		787.023	8.2376e-05	751.502	1.34841e-05	751.502	3.61683e-05
		787.772	8.23845e-05	752.202	1.33934e-05	752.202	3.70439e-05
		788	8.23852e-05	752.903	1.33013e-05	752.903	3.79e-05
		788.521	8.23834e-05	753.604	1.32077e-05	753.604	3.87365e-05
		789.269	8.2373e-05	754.304	1.31127e-05	754.304	3.95534e-05
		790.018	8.23535e-05	755.005	1.30166e-05	755.005	4.03505e-05
		790.767	8.23254e-05	755.706	1.29192e-05	755.706	4.11278e-05
		791.516	8.22888e-05	756.406	1.28208e-05	756.406	4.18853e-05
		792	8.22609e-05	757.107	1.27213e-05	757.107	4.2623e-05
		792.264	8.22442e-05	757.808	1.26209e-05	757.808	4.33409e-05
		793.013	8.21918e-05	758.509	1.25197e-05	758.509	4.40391e-05
		793.762	8.21318e-05	759.209	1.24178e-05	759.209	4.47176e-05
		794.511	8.20646e-05	759.91	1.23151e-05	759.91	4.53766e-05
		795.259	8.19904e-05	760.611	1.22118e-05	760.611	4.60161e-05
		796	8.19104e-05	761.311	1.2108e-05	761.311	4.66363e-05
		796.008	8.19095e-05	762.012	1.20038e-05	762.012	4.72373e-05
		796.757	8.18222e-05	762.713	1.18991e-05	762.713	4.78193e-05
		797.506	8.17286e-05	763.413	1.17941e-05	763.413	4.83824e-05
		798.254	8.16291e-05	764.114	1.16888e-05	764.114	4.89269e-05
		799.003	8.15239e-05	764.815	1.15833e-05	764.815	4.94529e-05
		799.752	8.14132e-05	765.516	1.14777e-05	765.516	4.99607e-05
		800	8.13753e-05	766.216	1.1372e-05	766.216	5.04504e-05
		800.501	8.12972e-05	766.917	1.12663e-05	766.917	5.09224e-05
		801.249	8.11761e-05	767.618	1.11606e-05	767.618	5.13769e-05
		801.998	8.10502e-05	768.318	1.1055e-05	768.318	5.18141e-05
		802.747	8.09197e-05	769.019	1.09495e-05	769.019	5.22344e-05
		803.495	8.07848e-05	769.72	1.08442e-05	769.72	5.26378e-05
		804	8.06914e-05	770.42	1.07391e-05	770.42	5.30249e-05
		804.244	8.06456e-05	771.121	1.06344e-05	771.121	5.33957e-05
		804.993	8.05023e-05	771.822	1.05299e-05	771.822	5.37507e-05
		805.742	8.03552e-05	772.523	1.04258e-05	772.523	5.40901e-05
		806.49	8.02044e-05	773.223	1.03221e-05	773.223	5.44142e-05
		807.239	8.00501e-05	773.924	1.02188e-05	773.924	5.47233e-05
		807.988	7.98924e-05	774.625	1.0116e-05	774.625	5.50177e-05
		808	7.98899e-05	775.325	1.00137e-05	775.325	5.52978e-05
		808.737	7.97316e-05	776.026	9.91191e-06	776.026	5.55637e-05
		809.485	7.95677e-05	776.727	9.81071e-06	776.727	5.58159e-05
		810.234	7.94009e-05	777.427	9.71011e-06	777.427	5.60546e-05
		810.983	7.92314e-05	778.128	9.61012e-06	778.128	5.62801e-05
		811.732	7.90593e-05	778.829	9.51078e-06	778.829	5.64927e-05
		812	7.8997e-05	779.53	9.41211e-06	779.53	5.66928e-05
		812.48	7.88847e-05	780.23	9.31413e-06	780.23	5.68806e-05
		813.229	7.87078e-05	780.931	9.21687e-06	780.931	5.70565e-05
		813.978	7.85287e-05	781.632	9.12033e-06	781.632	5.72207e-05
		814.727	7.83475e-05	782.332	9.02454e-06	782.332	5.73735e-05
		815.475	7.81644e-05	783.033	8.92951e-06	783.033	5.75152e-05
		816	7.8035e-05	783.734	8.83526e-06	783.734	5.76461e-05
		816.224	7.79794e-05	784.434	8.74181e-06	784.434	5.77665e-05
		816.973	7.77927e-05	785.135	8.64916e-06	785.135	5.78767e-05
		817.722	7.76043e-05	785.836	8.55732e-06	785.836	5.7977e-05
		818.47	7.74145e-05	786.537	8.46631e-06	786.537	5.80676e-05
		819.219	7.72232e-05	787.237	8.37614e-06	787.237	5.81487e-05
		819.968	7.70306e-05	787.938	8.28681e-06	787.938	5.82208e-05
		820	7.70224e-05	788.639	8.19833e-06	788.639	5.82839e-05
		820.717	7.68368e-05	789.339	8.11071e-06	789.339	5.83385e-05
		821.465	7.66419e-05	790.04	8.02395e-06	790.04	5.83846e-05
		822.214	7.64459e-05	790.741	7.93805e-06	790.741	5.84227e-05
		822.963	7.62489e-05	791.441	7.85303e-06	791.441	5.84529e-05
		823.712	7.6051e-05	792.142	7.76888e-06	792.142	5.84754e-05
		824	7.59746e-05	792.843	7.6856e-06	792.843	5.84906e-05
		824.46	7.58524e-05	793.544	7.60321e-06	793.544	5.84985e-05
		825.209	7.5653e-05	794.244	7.52168e-06	794.244	5.84996e-05
		825.958	7.54529e-05	794.945	7.44104e-06	794.945	5.84939e-05
		826.707	7.52522e-05	795.646	7.36127e-06	795.646	5.84817e-05
		827.455	7.5051e-05	796.346	7.28238e-06	796.346	5.84632e-05
		828	7.49044e-05	797.047	7.20436e-06	797.047	5.84387e-05
		828.204	7.48494e-05	797.748	7.12721e-06	797.748	5.84082e-05
		828.953	7.46474e-05	798.448	7.05094e-06	798.448	5.83721e-05
		829.702	7.4445e-05	799.149	6.97553e-06	799.149	5.83304e-05
		830.45	7.42423e-05	799.85	6.90098e-06	799.85	5.82835e-05
		832	7.38222e-05	800.551	6.82729e-06	800.551	5.82314e-05
		836	7.27364e-05	801.251	6.75446e-06	801.251	5.81743e-05
		837.938	7.22111e-05	801.952	6.68247e-06	801.952	5.81125e-05
		838.687	7.20085e-05	802.653	6.61134e-06	802.653	5.80461e-05
		839.435	7.18061e-05	803.353	6.54104e-06	803.353	5.79753e-05
		840	7.16537e-05	804.054	6.47157e-06	804.054	5.79001e-05
		840.184	7.1604e-05	804.755	6.40294e-06	804.755	5.78209e-05
		840.933	7.14023e-05	805.455	6.33513e-06	805.455	5.77377e-05
		841.682	7.12008e-05	806.156	6.26813e-06	806.156	5.76507e-05
		842.43	7.09998e-05	806.857	6.20195e-06	806.857	5.756e-05
		843.179	7.07991e-05	807.558	6.13656e-06	807.558	5.74657e-05
		843.928	7.05989e-05	808.258	6.07198e-06	808.258	5.73681e-05
		844	7.05797e-05	808.959	6.00818e-06	808.959	5.72672e-05
		844.677	7.03992e-05	809.66	5.94517e-06	809.66	5.71632e-05
		845.425	7.01999e-05	810.36	5.88293e-06	810.36	5.70561e-05
		846.174	7.00011e-05	811.061	5.82146e-06	811.061	5.69462e-05
		846.923	6.98028e-05	811.762	5.76075e-06	811.762	5.68335e-05
		847.672	6.96051e-05	812.462	5.7008e-06	812.462	5.67182e-05
		848	6.95186e-05	813.163	5.64158e-06	813.163	5.66003e-05
		848.42	6.94079e-05	813.864	5.58311e-06	813.864	5.648e-05
		849.169	6.92114e-05	814.565	5.52537e-06	814.565	5.63573e-05
		849.918	6.90154e-05	815.265	5.46834e-06	815.265	5.62325e-05
		850.667	6.882e-05	815.966	5.41204e-06	815.966	5.61055e-05
		851.415	6.86253e-05	816.667	5.35643e-06	816.667	5.59765e-05
		852	6.84737e-05	817.367	5.30153e-06	817.367	5.58456e-05
		852.164	6.84313e-05	818.068	5.24732e-06	818.068	5.57128e-05
		852.913	6.82379e-05	818.769	5.19378e-06	818.769	5.55782e-05
		853.662	6.80451e-05	819.469	5.14093e-06	819.469	5.5442e-05
		854.41	6.78531e-05	820.17	5.08874e-06	820.17	5.53042e-05
		855.159	6.76618e-05	820.871	5.03721e-06	820.871	5.51649e-05
		855.908	6.74712e-05	821.572	4.98632e-06	821.572	5.50242e-05
		856	6.74478e-05	822.272	4.93608e-06	822.272	5.48821e-05
		856.657	6.72813e-05	822.973	4.88648e-06	822.973	5.47387e-05
		857.405	6.70921e-05	823.674	4.8375e-06	823.674	5.45941e-05
		858.154	6.69037e-05	824.374	4.78915e-06	824.374	5.44484e-05
		858.903	6.67161e-05	825.075	4.7414e-06	825.075	5.43016e-05
		859.652	6.65292e-05	825.776	4.69425e-06	825.776	5.41538e-05
		860	6.64425e-05	826.476	4.64771e-06	826.476	5.4005e-05
		860.4	6.63431e-05	827.177	4.60175e-06	827.177	5.38553e-05
		861.149	6.61578e-05	827.878	4.55637e-06	827.878	5.37048e-05
		861.898	6.59733e-05	828.579	4.51156e-06	828.579	5.35536e-05
		862.647	6.57895e-05	829.279	4.46732e-06	829.279	5.34015e-05
		863.395	6.56066e-05	829.98	4.42364e-06	829.98	5.32489e-05
		864	6.54595e-05	830.681	4.3805e-06	830.681	5.30956e-05
		864.144	6.54245e-05	831.381	4.33792e-06	831.381	5.29417e-05
		864.893	6.52432e-05	832.082	4.29586e-06	832.082	5.27873e-05
		865.642	6.50627e-05	832.783	4.25434e-06	832.783	5.26324e-05
		866.39	6.4883e-05	833.483	4.21334e-06	833.483	5.2477e-05
		867.139	6.47041e-05	834.184	4.17285e-06	834.184	5.23213e-05
		867.888	6.45261e-05	834.885	4.13287e-06	834.885	5.21652e-05
		868	6.44995e-05	835.586	4.09339e-06	835.586	5.20089e-05
		868.637	6.43489e-05	836.286	4.05441e-06	836.286	5.18522e-05
		869.385	6.41726e-05	836.987	4.01591e-06	836.987	5.16953e-05
		870.134	6.39971e-05	837.688	3.97789e-06	837.688	5.15382e-05
		870.883	6.38224e-05	838.388	3.94035e-06	838.388	5.13809e-05
		871.632	6.36486e-05	839.089	3.90328e-06	839.089	5.12235e-05
		872	6.35634e-05	839.79	3.86666e-06	839.79	5.10659e-05
		872.38	6.34756e-05	840.49	3.8305e-06	840.49	5.09084e-05
		873.129	6.33034e-05	841.191	3.79479e-06	841.191	5.07507e-05
		873.878	6.31322e-05	841.892	3.75952e-06	841.892	5.05931e-05
		874.627	6.29617e-05	842.593	3.72469e-06	842.593	5.04354e-05
		875.375	6.27921e-05	843.293	3.69029e-06	843.293	5.02778e-05
		876	6.26513e-05	843.994	3.65631e-06	843.994	5.01203e-05
		876.124	6.26233e-05	844.695	3.62275e-06	844.695	4.99628e-05
		876.873	6.24554e-05	845.395	3.5896e-06	845.395	4.98055e-05
		877.622	6.22884e-05	846.096	3.55685e-06	846.096	4.96483e-05
		878.37	6.21222e-05	846.797	3.52451e-06	846.797	4.94912e-05
		879.119	6.19568e-05	847.497	3.49257e-06	847.497	4.93343e-05
		879.868	6.17923e-05	848.198	3.46101e-06	848.198	4.91777e-05
		880	6.17634e-05	848.899	3.42984e-06	848.899	4.90212e-05
		880.617	6.16286e-05	849.6	3.39904e-06	849.6	4.8865e-05
		881.365	6.14658e-05	850.3	3.36862e-06	850.3	4.8709e-05
		882.114	6.13038e-05	851.001	3.33857e-06	851.001	4.85533e-05
		882.863	6.11427e-05	851.702	3.30888e-06	851.702	4.83979e-05
		883.612	6.09824e-05	852.402	3.27955e-06	852.402	4.82428e-05
		884	6.08996e-05	853.103	3.25057e-06	853.103	4.80881e-05
		884.36	6.08229e-05	853.804	3.22193e-06	853.804	4.79336e-05
		885.109	6.06643e-05	854.505	3.19365e-06	854.505	4.77795e-05
		885.858	6.05065e-05	855.205	3.1657e-06	855.205	4.76258e-05
		886.607	6.03495e-05	855.906	3.13808e-06	855.906	4.74724e-05
		887.355	6.01934e-05	856.607	3.11079e-06	856.607	4.73194e-05
		888	6.00596e-05	857.307	3.08383e-06	857.307	4.71669e-05
		888.104	6.00381e-05	858.008	3.05718e-06	858.008	4.70147e-05
		888.853	5.98836e-05	858.709	3.03085e-06	858.709	4.6863e-05
		889.602	5.973e-05	859.409	3.00484e-06	859.409	4.67116e-05
		890.35	5.95771e-05	860.11	2.97912e-06	860.11	4.65608e-05
		891.099	5.94251e-05	860.811	2.95371e-06	860.811	4.64103e-05
		891.848	5.92739e-05	861.512	2.9286e-06	861.512	4.62604e-05
		892	5.92433e-05	862.212	2.90378e-06	862.212	4.61109e-05
		892.597	5.91235e-05	862.913	2.87925e-06	862.913	4.59619e-05
		893.345	5.89739e-05	863.614	2.85501e-06	863.614	4.58133e-05
		894.094	5.88251e-05	864.314	2.83105e-06	864.314	4.56653e-05
		894.843	5.86772e-05	865.015	2.80736e-06	865.015	4.55177e-05
		895.592	5.853e-05	865.716	2.78395e-06	865.716	4.53707e-05
		896	5.845e-05	866.416	2.76081e-06	866.416	4.52241e-05
		896.34	5.83836e-05	867.117	2.73793e-06	867.117	4.50781e-05
		897.089	5.8238e-05	867.818	2.71532e-06	867.818	4.49326e-05
		897.838	5.80932e-05	868.519	2.69297e-06	868.519	4.47877e-05
		898.587	5.79492e-05	869.219	2.67087e-06	869.219	4.46432e-05
		899.335	5.78059e-05	869.92	2.64902e-06	869.92	4.44993e-05
		900	5.76794e-05	870.621	2.62742e-06	870.621	4.4356e-05
		900.084	5.76635e-05	871.321	2.60607e-06	871.321	4.42131e-05
		900.833	5.75218e-05	872.022	2.58496e-06	872.022	4.40709e-05
		901.582	5.73809e-05	872.723	2.56408e-06	872.723	4.39292e-05
		902.33	5.72407e-05	873.423	2.54344e-06	873.423	4.3788e-05
		903.079	5.71013e-05	874.124	2.52304e-06	874.124	4.36474e-05
		903.828	5.69627e-05	874.825	2.50286e-06	874.825	4.35074e-05
		904	5.69309e-05	875.526	2.4829e-06	875.526	4.33679e-05
		904.577	5.68248e-05	876.226	2.46317e-06	876.226	4.3229e-05
		905.325	5.66877e-05	876.927	2.44366e-06	876.927	4.30907e-05
		906.074	5.65513e-05	877.628	2.42436e-06	877.628	4.29529e-05
		906.823	5.64157e-05	878.328	2.40528e-06	878.328	4.28157e-05
		907.572	5.62808e-05	879.029	2.38641e-06	879.029	4.26791e-05
		908	5.62039e-05	879.73	2.36774e-06	879.73	4.25431e-05
		908.32	5.61466e-05	880.43	2.34928e-06	880.43	4.24076e-05
		909.069	5.60132e-05	881.131	2.33102e-06	881.131	4.22727e-05
		909.818	5.58805e-05	881.832	2.31296e-06	881.832	4.21384e-05
		910.567	5.57485e-05	882.533	2.2951e-06	882.533	4.20047e-05
		911.315	5.56173e-05	883.233	2.27743e-06	883.233	4.18716e-05
		912	5.54979e-05	883.934	2.25996e-06	883.934	4.1739e-05
		912.064	5.54867e-05	884.635	2.24267e-06	884.635	4.1607e-05
		912.813	5.53569e-05	885.335	2.22557e-06	885.335	4.14757e-05
		913.562	5.52278e-05	886.036	2.20865e-06	886.036	4.13448e-05
		914.31	5.50993e-05	886.737	2.19191e-06	886.737	4.12146e-05
		915.059	5.49716e-05	887.437	2.17535e-06	887.437	4.1085e-05
		915.808	5.48446e-05	888.138	2.15897e-06	888.138	4.09559e-05
		916	5.48121e-05	888.839	2.14276e-06	888.839	4.08275e-05
		916.557	5.47183e-05	889.54	2.12673e-06	889.54	4.06996e-05
		917.305	5.45926e-05	890.24	2.11086e-06	890.24	4.05723e-05
		918.054	5.44676e-05	890.941	2.09517e-06	890.941	4.04455e-05
		918.803	5.43433e-05	891.642	2.07963e-06	891.642	4.03194e-05
		919.552	5.42197e-05	892.342	2.06426e-06	892.342	4.01938e-05
		920	5.4146e-05	893.043	2.04905e-06	893.043	4.00688e-05
		920.3	5.40968e-05	893.744	2.034e-06	893.744	3.99444e-05
		921.049	5.39745e-05	894.444	2.01911e-06	894.444	3.98206e-05
		921.798	5.38529e-05	895.145	2.00437e-06	895.145	3.96973e-05
		922.547	5.37319e-05	895.846	1.98978e-06	895.846	3.95746e-05
		923.295	5.36116e-05	896.547	1.97535e-06	896.547	3.94525e-05
		924	5.3499e-05	897.247	1.96106e-06	897.247	3.9331e-05
		924.044	5.34919e-05	897.948	1.94692e-06	897.948	3.921e-05
		924.793	5.33729e-05	898.649	1.93293e-06	898.649	3.90896e-05
		925.542	5.32546e-05	899.349	1.91907e-06	899.349	3.89698e-05
		926.29	5.31368e-05	900.05	1.90536e-06	900.05	3.88505e-05
		927.039	5.30197e-05	900.751	1.89179e-06	900.751	3.87318e-05
		927.788	5.29033e-05	901.451	1.87836e-06	901.451	3.86136e-05
		928	5.28704e-05	902.152	1.86506e-06	902.152	3.84961e-05
		928.537	5.27874e-05	902.853	1.8519e-06	902.853	3.8379e-05
		929.285	5.26722e-05	903.554	1.83887e-06	903.554	3.82626e-05
		930.034	5.25576e-05	904.254	1.82597e-06	904.254	3.81467e-05
		930.783	5.24436e-05	904.955	1.81319e-06	904.955	3.80313e-05
		931.532	5.23302e-05	905.656	1.80055e-06	905.656	3.79165e-05
		932	5.22596e-05	906.356	1.78803e-06	906.356	3.78023e-05
		932.28	5.22174e-05	907.057	1.77564e-06	907.057	3.76886e-05
		933.029	5.21052e-05	907.758	1.76337e-06	907.758	3.75754e-05
		933.778	5.19937e-05	908.458	1.75122e-06	908.458	3.74628e-05
		934.527	5.18827e-05	909.159	1.73919e-06	909.159	3.73507e-05
		935.275	5.17723e-05	909.86	1.72728e-06	909.86	3.72392e-05
		936	5.1666e-05	910.561	1.71548e-06	910.561	3.71282e-05
		936.024	5.16625e-05	911.261	1.7038e-06	911.261	3.70177e-05
		936.773	5.15532e-05	911.962	1.69224e-06	911.962	3.69078e-05
		937.522	5.14446e-05	912.663	1.68078e-06	912.663	3.67984e-05
		938.27	5.13365e-05	913.363	1.66944e-06	913.363	3.66895e-05
		939.019	5.1229e-05	914.064	1.65821e-06	914.064	3.65811e-05
		939.768	5.11221e-05	914.765	1.64709e-06	914.765	3.64733e-05
		940	5.1089e-05	915.465	1.63607e-06	915.465	3.6366e-05
		940.517	5.10157e-05	916.166	1.62516e-06	916.166	3.62592e-05
		941.265	5.09099e-05	916.867	1.61435e-06	916.867	3.6153e-05
		942.014	5.08046e-05	917.568	1.60365e-06	917.568	3.60472e-05
		942.763	5.06999e-05	918.268	1.59305e-06	918.268	3.5942e-05
		943.512	5.05958e-05	918.969	1.58255e-06	918.969	3.58372e-05
		944	5.05281e-05	919.67	1.57214e-06	919.67	3.5733e-05
		944.26	5.04921e-05	920.37	1.56184e-06	920.37	3.56293e-05
		945.009	5.03891e-05	921.071	1.55164e-06	921.071	3.55261e-05
		945.758	5.02865e-05	921.772	1.54153e-06	921.772	3.54234e-05
		946.507	5.01845e-05	922.472	1.53151e-06	922.472	3.53211e-05
		947.255	5.00831e-05	923.173	1.52159e-06	923.173	3.52194e-05
		948	4.99827e-05	923.874	1.51176e-06	923.874	3.51182e-05
		948.004	4.99821e-05	924.575	1.50202e-06	924.575	3.50174e-05
		948.753	4.98817e-05	925.275	1.49237e-06	925.275	3.49172e-05
		949.502	4.97818e-05	925.976	1.48282e-06	925.976	3.48174e-05
		950.25	4.96824e-05	926.677	1.47335e-06	926.677	3.47181e-05
		950.999	4.95836e-05	927.377	1.46396e-06	927.377	3.46193e-05
		951.748	4.94852e-05	928.078	1.45467e-06	928.078	3.4521e-05
		952	4.94522e-05	928.779	1.44546e-06	928.779	3.44231e-05
		952.496	4.93873e-05	929.479	1.43633e-06	929.479	3.43257e-05
		953.245	4.929e-05	930.18	1.42729e-06	930.18	3.42288e-05
		953.994	4.91931e-05	930.881	1.41832e-06	930.881	3.41324e-05
		954.743	4.90968e-05	931.582	1.40944e-06	931.582	3.40364e-05
		955.491	4.90009e-05	932.282	1.40064e-06	932.282	3.39409e-05
		956	4.89361e-05	932.983	1.39192e-06	932.983	3.38458e-05
		956.24	4.89055e-05	933.684	1.38328e-06	933.684	3.37512e-05
		956.989	4.88106e-05	934.384	1.37472e-06	934.384	3.36571e-05
		957.738	4.87162e-05	935.085	1.36623e-06	935.085	3.35634e-05
		958.486	4.86223e-05	935.786	1.35782e-06	935.786	3.34701e-05
		959.235	4.85289e-05	936.486	1.34948e-06	936.486	3.33773e-05
		959.984	4.84359e-05	937.187	1.34122e-06	937.187	3.3285e-05
		960	4.84339e-05	937.888	1.33303e-06	937.888	3.31931e-05
		960.733	4.83434e-05	938.589	1.32491e-06	938.589	3.31016e-05
		961.481	4.82513e-05	939.289	1.31686e-06	939.289	3.30106e-05
		962.23	4.81597e-05	939.99	1.30889e-06	939.99	3.292e-05
		962.979	4.80686e-05	940.691	1.30098e-06	940.691	3.28298e-05
		963.728	4.7978e-05	941.391	1.29315e-06	941.391	3.27401e-05
		964	4.79451e-05	942.092	1.28538e-06	942.092	3.26508e-05
		964.476	4.78877e-05	942.793	1.27768e-06	942.793	3.25619e-05
		965.225	4.7798e-05	943.493	1.27005e-06	943.493	3.24735e-05
		965.974	4.77087e-05	944.194	1.26248e-06	944.194	3.23855e-05
		966.723	4.76198e-05	944.895	1.25498e-06	944.895	3.22978e-05
		967.471	4.75314e-05	945.596	1.24754e-06	945.596	3.22107e-05
		968	4.74692e-05	946.296	1.24017e-06	946.296	3.21239e-05
		968.22	4.74434e-05	946.997	1.23286e-06	946.997	3.20375e-05
		968.969	4.73559e-05	947.698	1.22561e-06	947.698	3.19516e-05
		969.718	4.72687e-05	948.398	1.21842e-06	948.398	3.1866e-05
		970.466	4.71821e-05	949.099	1.2113e-06	949.099	3.17809e-05
		971.215	4.70958e-05	949.8	1.20424e-06	949.8	3.16961e-05
		971.964	4.701e-05	950.501	1.19723e-06	950.501	3.16118e-05
		972	4.70059e-05	951.201	1.19029e-06	951.201	3.15278e-05
		972.713	4.69246e-05	951.902	1.1834e-06	951.902	3.14443e-05
		973.461	4.68396e-05	952.603	1.17657e-06	952.603	3.13611e-05
		974.21	4.6755e-05	953.303	1.1698e-06	953.303	3.12784e-05
		974.959	4.66708e-05	954.004	1.16309e-06	954.004	3.1196e-05
		975.708	4.65871e-05	954.705	1.15643e-06	954.705	3.1114e-05
		976	4.65545e-05	955.405	1.14983e-06	955.405	3.10324e-05
		976.456	4.65037e-05	956.106	1.14328e-06	956.106	3.09512e-05
		977.205	4.64208e-05	956.807	1.13679e-06	956.807	3.08703e-05
		977.954	4.63383e-05	957.508	1.13035e-06	957.508	3.07898e-05
		978.703	4.62561e-05	958.208	1.12396e-06	958.208	3.07097e-05
		979.451	4.61744e-05	958.909	1.11762e-06	958.909	3.063e-05
		980	4.61147e-05	959.61	1.11134e-06	959.61	3.05507e-05
		980.2	4.6093e-05	960.31	1.10511e-06	960.31	3.04717e-05
		980.949	4.60121e-05	961.011	1.09893e-06	961.011	3.03931e-05
		981.698	4.59315e-05	961.712	1.0928e-06	961.712	3.03148e-05
		982.446	4.58513e-05	962.412	1.08672e-06	962.412	3.0237e-05
		983.195	4.57715e-05	963.113	1.08069e-06	963.113	3.01594e-05
		983.944	4.56921e-05	963.814	1.07471e-06	963.814	3.00823e-05
		984	4.56862e-05	964.515	1.06878e-06	964.515	3.00054e-05
		984.693	4.56131e-05	965.215	1.06289e-06	965.215	2.9929e-05
		985.441	4.55344e-05	965.916	1.05705e-06	965.916	2.98529e-05
		986.19	4.54561e-05	966.617	1.05126e-06	966.617	2.97771e-05
		986.939	4.53782e-05	967.317	1.04552e-06	967.317	2.97017e-05
		987.688	4.53006e-05	968.018	1.03982e-06	968.018	2.96267e-05
		988	4.52684e-05	968.719	1.03416e-06	968.719	2.95519e-05
		988.436	4.52235e-05	969.419	1.02855e-06	969.419	2.94776e-05
		989.185	4.51466e-05	970.12	1.02299e-06	970.12	2.94035e-05
		989.934	4.50702e-05	970.821	1.01747e-06	970.821	2.93298e-05
		990.683	4.49941e-05	971.522	1.01199e-06	971.522	2.92565e-05
		991.431	4.49183e-05	972.222	1.00655e-06	972.222	2.91834e-05
		992	4.48611e-05	972.923	1.00116e-06	972.923	2.91107e-05
		992.18	4.48429e-05	973.624	9.95813e-07	973.624	2.90383e-05
		992.929	4.47679e-05	974.324	9.90506e-07	974.324	2.89663e-05
		993.678	4.46932e-05	975.025	9.85239e-07	975.025	2.88946e-05
		994.426	4.46189e-05	975.726	9.80014e-07	975.726	2.88232e-05
		995.175	4.45449e-05	976.426	9.74829e-07	976.426	2.87521e-05
		995.924	4.44712e-05	977.127	9.69684e-07	977.127	2.86814e-05
		996	4.44638e-05	977.828	9.64579e-07	977.828	2.86109e-05
		996.673	4.43979e-05	978.529	9.59513e-07	978.529	2.85408e-05
		997.421	4.4325e-05	979.229	9.54486e-07	979.229	2.8471e-05
		998.17	4.42523e-05	979.93	9.49497e-07	979.93	2.84015e-05
		998.919	4.418e-05	980.631	9.44547e-07	980.631	2.83323e-05
		999.668	4.4108e-05	981.331	9.39634e-07	981.331	2.82635e-05
		1000	4.40762e-05	982.032	9.34759e-07	982.032	2.81949e-05
		1000.42	4.40364e-05	982.733	9.29921e-07	982.733	2.81267e-05
		1001.17	4.39651e-05	983.433	9.25119e-07	983.433	2.80587e-05
		1001.91	4.38941e-05	984.134	9.20354e-07	984.134	2.7991e-05
		1002.66	4.38234e-05	984.835	9.15625e-07	984.835	2.79237e-05
		1003.41	4.37531e-05	985.536	9.10931e-07	985.536	2.78566e-05
		1004	4.3698e-05	986.236	9.06273e-07	986.236	2.77899e-05
		1004.16	4.36831e-05	986.937	9.01649e-07	986.937	2.77234e-05
		1004.91	4.36134e-05	987.638	8.9706e-07	987.638	2.76572e-05
		1005.66	4.3544e-05	988.338	8.92505e-07	988.338	2.75914e-05
		1006.41	4.34749e-05	989.039	8.87984e-07	989.039	2.75258e-05
		1007.16	4.34061e-05	989.74	8.83497e-07	989.74	2.74605e-05
		1007.9	4.33376e-05	990.44	8.79043e-07	990.44	2.73954e-05
		1008	4.33289e-05	991.141	8.74622e-07	991.141	2.73307e-05
		1008.65	4.32695e-05	991.842	8.70233e-07	991.842	2.72663e-05
		1009.4	4.32016e-05	992.543	8.65877e-07	992.543	2.72021e-05
		1010.15	4.31341e-05	993.243	8.61552e-07	993.243	2.71382e-05
		1010.9	4.30668e-05	993.944	8.57259e-07	993.944	2.70746e-05
		1011.65	4.29999e-05	994.645	8.52998e-07	994.645	2.70113e-05
		1012	4.29685e-05	995.345	8.48768e-07	995.345	2.69482e-05
		1012.4	4.29332e-05	996.046	8.44568e-07	996.046	2.68854e-05
		1013.15	4.28669e-05	996.747	8.40399e-07	996.747	2.68229e-05
		1013.89	4.28008e-05	997.447	8.3626e-07	997.447	2.67606e-05
		1014.64	4.27351e-05	998.148	8.32152e-07	998.148	2.66987e-05
		1015.39	4.26696e-05	998.849	8.28072e-07	998.849	2.66369e-05
		1016	4.26166e-05	999.55	8.24022e-07	999.55	2.65755e-05
		1016.14	4.26044e-05	1000.25	8.20001e-07	1000.25	2.65143e-05
		1016.89	4.25395e-05	1000.95	8.16009e-07	1000.95	2.64534e-05
		1017.64	4.24749e-05	1001.65	8.12046e-07	1001.65	2.63927e-05
		1018.39	4.24105e-05	1002.35	8.0811e-07	1002.35	2.63323e-05
		1019.14	4.23464e-05	1003.05	8.04203e-07	1003.05	2.62722e-05
		1019.88	4.22827e-05	1003.75	8.00324e-07	1003.75	2.62123e-05
		1020	4.22728e-05	1004.45	7.96472e-07	1004.45	2.61526e-05
		1020.63	4.22192e-05	1005.16	7.92647e-07	1005.16	2.60933e-05
		1021.38	4.21559e-05	1005.86	7.88849e-07	1005.86	2.60341e-05
		1022.13	4.2093e-05	1006.56	7.85078e-07	1006.56	2.59753e-05
		1022.88	4.20303e-05	1007.26	7.81333e-07	1007.26	2.59166e-05
		1023.63	4.19679e-05	1007.96	7.77615e-07	1007.96	2.58582e-05
		1024	4.19369e-05	1008.66	7.73922e-07	1008.66	2.58001e-05
		1024.38	4.19057e-05	1009.36	7.70256e-07	1009.36	2.57422e-05
		1025.13	4.18438e-05	1010.06	7.66615e-07	1010.06	2.56845e-05
		1025.87	4.17822e-05	1010.76	7.62999e-07	1010.76	2.56271e-05
		1026.62	4.17209e-05	1011.46	7.59408e-07	1011.46	2.557e-05
		1027.37	4.16598e-05	1012.16	7.55843e-07	1012.16	2.5513e-05
		1028	4.16087e-05	1012.86	7.52301e-07	1012.86	2.54563e-05
		1028.12	4.1599e-05	1013.56	7.48784e-07	1013.56	2.53999e-05
		1028.87	4.15384e-05	1014.26	7.45292e-07	1014.26	2.53437e-05
		1029.62	4.14781e-05	1014.96	7.41823e-07	1014.96	2.52877e-05
		1030.37	4.1418e-05	1015.67	7.38378e-07	1015.67	2.52319e-05
		1031.12	4.13582e-05	1016.37	7.34957e-07	1016.37	2.51764e-05
		1031.86	4.12987e-05	1017.07	7.31559e-07	1017.07	2.51211e-05
		1032	4.12879e-05	1017.77	7.28184e-07	1017.77	2.5066e-05
		1032.61	4.12393e-05	1018.47	7.24832e-07	1018.47	2.50112e-05
		1033.36	4.11803e-05	1019.17	7.21502e-07	1019.17	2.49565e-05
		1034.11	4.11215e-05	1019.87	7.18195e-07	1019.87	2.49022e-05
		1034.86	4.10629e-05	1020.57	7.14911e-07	1020.57	2.4848e-05
		1035.61	4.10046e-05	1021.27	7.11648e-07	1021.27	2.4794e-05
		1036	4.09741e-05	1021.97	7.08408e-07	1021.97	2.47403e-05
		1036.36	4.09465e-05	1022.67	7.05189e-07	1022.67	2.46868e-05
		1037.11	4.08887e-05	1023.37	7.01992e-07	1023.37	2.46335e-05
		1037.85	4.08311e-05	1024.07	6.98816e-07	1024.07	2.45804e-05
		1038.6	4.07738e-05	1024.77	6.95661e-07	1024.77	2.45276e-05
		1039.35	4.07166e-05	1025.48	6.92527e-07	1025.48	2.44749e-05
		1040	4.06673e-05	1026.18	6.89414e-07	1026.18	2.44225e-05
		1040.1	4.06598e-05	1026.88	6.86322e-07	1026.88	2.43703e-05
		1040.85	4.06031e-05	1027.58	6.8325e-07	1027.58	2.43183e-05
		1041.6	4.05467e-05	1028.28	6.80198e-07	1028.28	2.42665e-05
		1042.35	4.04905e-05	1028.98	6.77167e-07	1028.98	2.42149e-05
		1043.1	4.04346e-05	1029.68	6.74155e-07	1029.68	2.41635e-05
		1043.84	4.03788e-05	1030.38	6.71163e-07	1030.38	2.41123e-05
		1044	4.03672e-05	1031.08	6.68191e-07	1031.08	2.40613e-05
		1044.59	4.03233e-05	1031.78	6.65238e-07	1031.78	2.40106e-05
		1045.34	4.02681e-05	1032.48	6.62304e-07	1032.48	2.396e-05
		1046.09	4.0213e-05	1033.18	6.59389e-07	1033.18	2.39096e-05
		1046.84	4.01582e-05	1033.88	6.56493e-07	1033.88	2.38595e-05
		1047.59	4.01036e-05	1034.58	6.53616e-07	1034.58	2.38095e-05
		1048	4.00736e-05	1035.29	6.50758e-07	1035.29	2.37597e-05
		1048.34	4.00492e-05	1035.99	6.47918e-07	1035.99	2.37101e-05
		1049.09	3.9995e-05	1036.69	6.45096e-07	1036.69	2.36608e-05
		1049.83	3.99411e-05	1037.39	6.42293e-07	1037.39	2.36116e-05
		1050.58	3.98874e-05	1038.09	6.39507e-07	1038.09	2.35626e-05
		1051.33	3.98339e-05	1038.79	6.36739e-07	1038.79	2.35138e-05
		1052	3.97862e-05	1039.49	6.33989e-07	1039.49	2.34652e-05
		1052.08	3.97806e-05	1040.19	6.31256e-07	1040.19	2.34168e-05
		1052.83	3.97275e-05	1040.89	6.28541e-07	1040.89	2.33686e-05
		1053.58	3.96746e-05	1041.59	6.25843e-07	1041.59	2.33205e-05
		1056	3.95049e-05	1042.29	6.23162e-07	1042.29	2.32727e-05
		1060	3.92295e-05	1042.99	6.20498e-07	1042.99	2.3225e-05
		1064	3.89598e-05	1043.69	6.17851e-07	1043.69	2.31775e-05
		1068	3.86956e-05	1044.39	6.1522e-07	1044.39	2.31302e-05
		1072	3.84368e-05	1045.1	6.12606e-07	1045.1	2.30831e-05
		1076	3.81832e-05	1045.8	6.10009e-07	1045.8	2.30362e-05
		1080	3.79346e-05	1046.5	6.07427e-07	1046.5	2.29895e-05
		1084	3.76909e-05	1047.2	6.04862e-07	1047.2	2.29429e-05
		1088	3.74519e-05	1047.9	6.02313e-07	1047.9	2.28965e-05
		1092	3.72175e-05	1048.6	5.99779e-07	1048.6	2.28503e-05
		1096	3.69876e-05	1049.3	5.97262e-07	1049.3	2.28043e-05
		1100	3.67621e-05	1050	5.9476e-07	1050	2.27584e-05

## Sheet: Fig. 1b
angle	Raw data	angle	Fit	angle	Vs	angle	VA
1100	3.4699e-05	352	-3.37373e-06	350	4.59228e-07	350	-2.2275e-05
1096	3.45438e-05	356	-3.62789e-06	350.701	4.61013e-07	350.701	-2.23167e-05
1092	3.58534e-05	360	-3.88675e-06	351.401	4.62809e-07	351.401	-2.23586e-05
1088	3.4966e-05	364	-4.15044e-06	352.102	4.64615e-07	352.102	-2.24006e-05
1084	3.5465e-05	368	-4.41911e-06	352.803	4.66432e-07	352.803	-2.24427e-05
1080	3.57518e-05	372	-4.69289e-06	353.503	4.68259e-07	353.503	-2.24851e-05
1076	3.63627e-05	376	-4.97194e-06	354.204	4.70097e-07	354.204	-2.25275e-05
1072	3.5822e-05	380	-5.25642e-06	354.905	4.71945e-07	354.905	-2.25701e-05
1068	3.63521e-05	384	-5.54649e-06	355.606	4.73805e-07	355.606	-2.26129e-05
1064	3.65467e-05	388	-5.84231e-06	356.306	4.75675e-07	356.306	-2.26559e-05
1060	3.71096e-05	392	-6.14407e-06	357.007	4.77556e-07	357.007	-2.26989e-05
1056	3.70202e-05	395.427	-6.40748e-06	357.708	4.79448e-07	357.708	-2.27422e-05
1052	3.67698e-05	396	-6.45193e-06	358.408	4.81351e-07	358.408	-2.27856e-05
1048	3.77444e-05	396.176	-6.46563e-06	359.109	4.83266e-07	359.109	-2.28292e-05
1044	3.72724e-05	396.925	-6.52401e-06	359.81	4.85192e-07	359.81	-2.28729e-05
1040	3.86494e-05	397.674	-6.58261e-06	360.511	4.87129e-07	360.511	-2.29168e-05
1036	3.80132e-05	398.422	-6.64143e-06	361.211	4.89078e-07	361.211	-2.29608e-05
1032	3.84463e-05	399.171	-6.70047e-06	361.912	4.91038e-07	361.912	-2.3005e-05
1028	3.8605e-05	399.92	-6.75974e-06	362.613	4.9301e-07	362.613	-2.30494e-05
1024	3.93397e-05	400	-6.76609e-06	363.313	4.94993e-07	363.313	-2.30939e-05
1020	3.9583e-05	400.669	-6.81924e-06	364.014	4.96989e-07	364.014	-2.31386e-05
1016	3.87467e-05	401.417	-6.87897e-06	364.715	4.98996e-07	364.715	-2.31835e-05
1012	3.95168e-05	402.166	-6.93892e-06	365.415	5.01016e-07	365.415	-2.32285e-05
1008	3.93232e-05	402.915	-6.99911e-06	366.116	5.03047e-07	366.116	-2.32737e-05
1004	4.06368e-05	403.664	-7.05953e-06	366.817	5.05091e-07	366.817	-2.33191e-05
1000	4.02743e-05	404	-7.08675e-06	367.518	5.07147e-07	367.518	-2.33646e-05
996	4.11194e-05	404.412	-7.12018e-06	368.218	5.09216e-07	368.218	-2.34103e-05
992	4.12541e-05	405.161	-7.18107e-06	368.919	5.11297e-07	368.919	-2.34562e-05
988	4.1599e-05	405.91	-7.2422e-06	369.62	5.1339e-07	369.62	-2.35023e-05
984	4.15659e-05	406.659	-7.30356e-06	370.32	5.15497e-07	370.32	-2.35485e-05
980	4.27524e-05	407.407	-7.36517e-06	371.021	5.17616e-07	371.021	-2.35949e-05
976	4.27259e-05	408	-7.41409e-06	371.722	5.19748e-07	371.722	-2.36415e-05
972	4.25078e-05	408.156	-7.42701e-06	372.422	5.21893e-07	372.422	-2.36882e-05
968	4.39051e-05	408.905	-7.48909e-06	373.123	5.24051e-07	373.123	-2.37351e-05
964	4.37876e-05	409.654	-7.55142e-06	373.824	5.26223e-07	373.824	-2.37822e-05
960	4.43457e-05	410.402	-7.614e-06	374.525	5.28408e-07	374.525	-2.38295e-05
956	4.4415e-05	411.151	-7.67681e-06	375.225	5.30606e-07	375.225	-2.3877e-05
952	4.50337e-05	411.9	-7.73988e-06	375.926	5.32818e-07	375.926	-2.39246e-05
948	4.55305e-05	412	-7.74833e-06	376.627	5.35043e-07	376.627	-2.39724e-05
944	4.63208e-05	412.649	-7.8032e-06	377.327	5.37282e-07	377.327	-2.40204e-05
940	4.55019e-05	413.397	-7.86676e-06	378.028	5.39536e-07	378.028	-2.40686e-05
936	4.67746e-05	414.146	-7.93058e-06	378.729	5.41803e-07	378.729	-2.4117e-05
932	4.77602e-05	414.895	-7.99465e-06	379.429	5.44084e-07	379.429	-2.41656e-05
928	4.80063e-05	415.644	-8.05898e-06	380.13	5.46379e-07	380.13	-2.42143e-05
924	4.84151e-05	416	-8.08968e-06	380.831	5.48689e-07	380.831	-2.42632e-05
920	4.86733e-05	416.392	-8.12356e-06	381.532	5.51014e-07	381.532	-2.43124e-05
916	4.92666e-05	417.141	-8.1884e-06	382.232	5.53353e-07	382.232	-2.43617e-05
912	5.01666e-05	417.89	-8.2535e-06	382.933	5.55706e-07	382.933	-2.44112e-05
908	5.05317e-05	418.639	-8.31886e-06	383.634	5.58075e-07	383.634	-2.44609e-05
904	5.17005e-05	419.387	-8.38448e-06	384.334	5.60458e-07	384.334	-2.45107e-05
900	5.20755e-05	420	-8.43837e-06	385.035	5.62856e-07	385.035	-2.45608e-05
896	5.1506e-05	420.136	-8.45037e-06	385.736	5.6527e-07	385.736	-2.46111e-05
892	5.37191e-05	420.885	-8.51652e-06	386.436	5.67699e-07	386.436	-2.46616e-05
888	5.32549e-05	421.634	-8.58293e-06	387.137	5.70143e-07	387.137	-2.47122e-05
884	5.45607e-05	422.382	-8.64962e-06	387.838	5.72603e-07	387.838	-2.47631e-05
880	5.50112e-05	423.131	-8.71657e-06	388.539	5.75079e-07	388.539	-2.48142e-05
876	5.6109e-05	423.88	-8.7838e-06	389.239	5.77571e-07	389.239	-2.48654e-05
872	5.70186e-05	424	-8.79461e-06	389.94	5.80078e-07	389.94	-2.49169e-05
868	5.78314e-05	424.629	-8.8513e-06	390.641	5.82602e-07	390.641	-2.49685e-05
864	5.82269e-05	425.377	-8.91907e-06	391.341	5.85142e-07	391.341	-2.50204e-05
860	5.9422e-05	426.126	-8.98712e-06	392.042	5.87698e-07	392.042	-2.50725e-05
856	6.05635e-05	426.875	-9.05545e-06	392.743	5.90271e-07	392.743	-2.51248e-05
852	6.15388e-05	427.624	-9.12406e-06	393.443	5.9286e-07	393.443	-2.51773e-05
848	6.15812e-05	428	-9.15865e-06	394.144	5.95467e-07	394.144	-2.52299e-05
844	6.24431e-05	428.372	-9.19295e-06	394.845	5.9809e-07	394.845	-2.52828e-05
840	6.45288e-05	429.121	-9.26212e-06	395.546	6.0073e-07	395.546	-2.5336e-05
836	6.42155e-05	429.87	-9.33157e-06	396.246	6.03388e-07	396.246	-2.53893e-05
832	6.67141e-05	430.619	-9.40131e-06	396.947	6.06063e-07	396.947	-2.54428e-05
828	6.74127e-05	431.367	-9.47134e-06	397.648	6.08756e-07	397.648	-2.54966e-05
824	6.84727e-05	432	-9.53074e-06	398.348	6.11466e-07	398.348	-2.55505e-05
820	6.98229e-05	432.116	-9.54166e-06	399.049	6.14194e-07	399.049	-2.56047e-05
816	7.15176e-05	432.865	-9.61227e-06	399.75	6.1694e-07	399.75	-2.56591e-05
812	7.13629e-05	433.614	-9.68317e-06	400.45	6.19704e-07	400.45	-2.57137e-05
808	7.34188e-05	434.362	-9.75436e-06	401.151	6.22487e-07	401.151	-2.57686e-05
804	7.52764e-05	435.111	-9.82585e-06	401.852	6.25288e-07	401.852	-2.58236e-05
800	7.55698e-05	435.86	-9.89764e-06	402.553	6.28107e-07	402.553	-2.58789e-05
796	7.74095e-05	436	-9.91111e-06	403.253	6.30946e-07	403.253	-2.59344e-05
792	7.88982e-05	436.609	-9.96973e-06	403.954	6.33803e-07	403.954	-2.59901e-05
788	7.97822e-05	437.357	-1.00421e-05	404.655	6.3668e-07	404.655	-2.60461e-05
784	8.08614e-05	438.106	-1.01148e-05	405.355	6.39576e-07	405.355	-2.61023e-05
780	8.1987e-05	438.855	-1.01878e-05	406.056	6.42491e-07	406.056	-2.61587e-05
776	8.31495e-05	439.604	-1.02611e-05	406.757	6.45426e-07	406.757	-2.62153e-05
772	8.42832e-05	440	-1.03e-05	407.457	6.48381e-07	407.457	-2.62722e-05
768	8.52009e-05	440.352	-1.03347e-05	408.158	6.51356e-07	408.158	-2.63293e-05
764	8.49955e-05	441.101	-1.04086e-05	408.859	6.5435e-07	408.859	-2.63866e-05
760	8.57236e-05	441.85	-1.04829e-05	409.56	6.57366e-07	409.56	-2.64442e-05
756	8.54389e-05	442.599	-1.05574e-05	410.26	6.60401e-07	410.26	-2.6502e-05
752	8.55986e-05	443.347	-1.06323e-05	410.961	6.63458e-07	410.961	-2.65601e-05
748	8.42943e-05	444	-1.06978e-05	411.662	6.66535e-07	411.662	-2.66183e-05
744	8.28795e-05	444.096	-1.07075e-05	412.362	6.69634e-07	412.362	-2.66769e-05
740	8.03205e-05	444.845	-1.0783e-05	413.063	6.72754e-07	413.063	-2.67356e-05
736	7.84098e-05	445.594	-1.08588e-05	413.764	6.75895e-07	413.764	-2.67946e-05
732	7.53101e-05	446.342	-1.09349e-05	414.464	6.79058e-07	414.464	-2.68539e-05
728	7.09248e-05	447.091	-1.10114e-05	415.165	6.82242e-07	415.165	-2.69134e-05
724	6.75197e-05	447.84	-1.10882e-05	415.866	6.85449e-07	415.866	-2.69732e-05
720	6.17794e-05	448	-1.11046e-05	416.567	6.88678e-07	416.567	-2.70331e-05
716	5.6742e-05	448.589	-1.11653e-05	417.267	6.9193e-07	417.267	-2.70934e-05
712	5.0434e-05	449.337	-1.12427e-05	417.968	6.95204e-07	417.968	-2.71539e-05
708	4.50232e-05	450.086	-1.13205e-05	418.669	6.98501e-07	418.669	-2.72146e-05
704	3.74089e-05	450.835	-1.13986e-05	419.369	7.01821e-07	419.369	-2.72757e-05
700	3.08673e-05	451.584	-1.14771e-05	420.07	7.05164e-07	420.07	-2.73369e-05
696	2.39607e-05	452	-1.15209e-05	420.771	7.08531e-07	420.771	-2.73984e-05
692	1.68644e-05	452.332	-1.15559e-05	421.471	7.11921e-07	421.471	-2.74602e-05
688	1.00169e-05	453.081	-1.1635e-05	422.172	7.15336e-07	422.172	-2.75223e-05
684	3.09283e-06	453.83	-1.17145e-05	422.873	7.18775e-07	422.873	-2.75846e-05
680	-2.19218e-06	454.579	-1.17943e-05	423.574	7.22238e-07	423.574	-2.76471e-05
676	-9.05082e-06	455.327	-1.18744e-05	424.274	7.25725e-07	424.274	-2.771e-05
672	-1.36559e-05	456	-1.19468e-05	424.975	7.29238e-07	424.975	-2.7773e-05
668	-1.88758e-05	456.076	-1.1955e-05	425.676	7.32775e-07	425.676	-2.78364e-05
664	-2.24671e-05	456.825	-1.20358e-05	426.376	7.36338e-07	426.376	-2.79e-05
660	-2.60264e-05	457.574	-1.2117e-05	427.077	7.39926e-07	427.077	-2.79639e-05
656	-2.98556e-05	458.322	-1.21986e-05	427.778	7.4354e-07	427.778	-2.80281e-05
652	-3.23039e-05	459.071	-1.22805e-05	428.478	7.4718e-07	428.478	-2.80926e-05
648	-3.44933e-05	459.82	-1.23628e-05	429.179	7.50847e-07	429.179	-2.81573e-05
644	-3.53314e-05	460	-1.23826e-05	429.88	7.5454e-07	429.88	-2.82223e-05
640	-3.67923e-05	460.569	-1.24454e-05	430.581	7.58259e-07	430.581	-2.82876e-05
636	-3.70351e-05	461.317	-1.25284e-05	431.281	7.62006e-07	431.281	-2.83532e-05
632	-3.91754e-05	462.066	-1.26117e-05	431.982	7.6578e-07	431.982	-2.8419e-05
628	-3.83697e-05	462.815	-1.26955e-05	432.683	7.69582e-07	432.683	-2.84851e-05
624	-3.83528e-05	463.564	-1.27796e-05	433.383	7.73411e-07	433.383	-2.85516e-05
620	-3.79859e-05	464	-1.28287e-05	434.084	7.77268e-07	434.084	-2.86183e-05
616	-3.83965e-05	464.312	-1.2864e-05	434.785	7.81154e-07	434.785	-2.86852e-05
612	-3.6997e-05	465.061	-1.29489e-05	435.485	7.85068e-07	435.485	-2.87525e-05
608	-3.69916e-05	465.81	-1.30341e-05	436.186	7.89011e-07	436.186	-2.88201e-05
604	-3.64196e-05	466.559	-1.31196e-05	436.887	7.92983e-07	436.887	-2.8888e-05
600	-3.57933e-05	467.307	-1.32056e-05	437.588	7.96985e-07	437.588	-2.89561e-05
596	-3.53706e-05	468	-1.32855e-05	438.288	8.01017e-07	438.288	-2.90246e-05
592	-3.37542e-05	468.056	-1.32919e-05	438.989	8.05078e-07	438.989	-2.90934e-05
588	-3.3972e-05	468.805	-1.33787e-05	439.69	8.0917e-07	439.69	-2.91624e-05
584	-3.23555e-05	469.554	-1.34658e-05	440.39	8.13292e-07	440.39	-2.92318e-05
580	-3.14042e-05	470.302	-1.35533e-05	441.091	8.17445e-07	441.091	-2.93015e-05
576	-3.11811e-05	471.051	-1.36411e-05	441.792	8.2163e-07	441.792	-2.93714e-05
572	-2.93877e-05	471.8	-1.37294e-05	442.492	8.25846e-07	442.492	-2.94417e-05
568	-2.97088e-05	472	-1.37531e-05	443.193	8.30093e-07	443.193	-2.95123e-05
564	-2.78009e-05	472.549	-1.38181e-05	443.894	8.34373e-07	443.894	-2.95832e-05
560	-2.77059e-05	473.297	-1.39071e-05	444.595	8.38685e-07	444.595	-2.96544e-05
556	-2.67157e-05	474.046	-1.39966e-05	445.295	8.4303e-07	445.295	-2.9726e-05
552	-2.55395e-05	474.795	-1.40864e-05	445.996	8.47409e-07	445.996	-2.97978e-05
548	-2.47305e-05	475.544	-1.41767e-05	446.697	8.5182e-07	446.697	-2.987e-05
544	-2.43336e-05	476	-1.42319e-05	447.397	8.56265e-07	447.397	-2.99425e-05
540	-2.371e-05	476.292	-1.42674e-05	448.098	8.60745e-07	448.098	-3.00153e-05
536	-2.27099e-05	477.041	-1.43584e-05	448.799	8.65258e-07	448.799	-3.00884e-05
532	-2.18334e-05	477.79	-1.44499e-05	449.5	8.69807e-07	449.5	-3.01619e-05
528	-2.15608e-05	478.539	-1.45418e-05	450.2	8.74391e-07	450.2	-3.02357e-05
524	-2.1294e-05	479.287	-1.46341e-05	450.901	8.7901e-07	450.901	-3.03098e-05
520	-1.95877e-05	480	-1.47223e-05	451.602	8.83665e-07	451.602	-3.03843e-05
516	-1.96731e-05	480.036	-1.47268e-05	452.302	8.88356e-07	452.302	-3.0459e-05
512	-1.84993e-05	480.785	-1.48199e-05	453.003	8.93084e-07	453.003	-3.05342e-05
508	-1.79858e-05	481.534	-1.49134e-05	453.704	8.97848e-07	453.704	-3.06096e-05
504	-1.78479e-05	482.282	-1.50074e-05	454.404	9.0265e-07	454.404	-3.06854e-05
500	-1.74532e-05	483.031	-1.51018e-05	455.105	9.0749e-07	455.105	-3.07616e-05
496	-1.60085e-05	483.78	-1.51966e-05	455.806	9.12367e-07	455.806	-3.08381e-05
492	-1.59883e-05	484	-1.52245e-05	456.507	9.17284e-07	456.507	-3.09149e-05
488	-1.6015e-05	484.529	-1.52918e-05	457.207	9.22239e-07	457.207	-3.09921e-05
484	-1.47143e-05	485.277	-1.53875e-05	457.908	9.27233e-07	457.908	-3.10696e-05
480	-1.4615e-05	486.026	-1.54836e-05	458.609	9.32267e-07	458.609	-3.11475e-05
476	-1.35505e-05	486.775	-1.55801e-05	459.309	9.37341e-07	459.309	-3.12257e-05
472	-1.40389e-05	487.524	-1.56771e-05	460.01	9.42455e-07	460.01	-3.13043e-05
468	-1.26604e-05	488	-1.5739e-05	460.711	9.4761e-07	460.711	-3.13833e-05
464	-1.24767e-05	488.272	-1.57745e-05	461.411	9.52807e-07	461.411	-3.14626e-05
460	-1.23418e-05	489.021	-1.58723e-05	462.112	9.58045e-07	462.112	-3.15423e-05
456	-1.12063e-05	489.77	-1.59706e-05	462.813	9.63326e-07	462.813	-3.16223e-05
452	-1.20916e-05	490.519	-1.60693e-05	463.514	9.68649e-07	463.514	-3.17027e-05
448	-1.04268e-05	491.267	-1.61685e-05	464.214	9.74016e-07	464.214	-3.17835e-05
444	-1.05243e-05	492	-1.6266e-05	464.915	9.79425e-07	464.915	-3.18647e-05
440	-9.42499e-06	492.016	-1.62681e-05	465.616	9.84879e-07	465.616	-3.19462e-05
436	-1.01858e-05	492.765	-1.63682e-05	466.316	9.90377e-07	466.316	-3.20281e-05
432	-9.30927e-06	493.514	-1.64687e-05	467.017	9.95921e-07	467.017	-3.21104e-05
428	-8.71298e-06	494.262	-1.65697e-05	467.718	1.00151e-06	467.718	-3.2193e-05
424	-8.43632e-06	495.011	-1.66711e-05	468.418	1.00714e-06	468.418	-3.2276e-05
420	-8.74002e-06	495.76	-1.6773e-05	469.119	1.01282e-06	469.119	-3.23595e-05
416	-7.55982e-06	496	-1.68058e-05	469.82	1.01855e-06	469.82	-3.24433e-05
412	-7.69525e-06	496.509	-1.68753e-05	470.521	1.02433e-06	470.521	-3.25275e-05
408	-7.16869e-06	497.257	-1.69782e-05	471.221	1.03015e-06	471.221	-3.26121e-05
404	-6.71515e-06	498.006	-1.70814e-05	471.922	1.03602e-06	471.922	-3.2697e-05
400	-7.23817e-06	498.755	-1.71852e-05	472.623	1.04194e-06	472.623	-3.27824e-05
396	-6.01274e-06	499.503	-1.72894e-05	473.323	1.04791e-06	473.323	-3.28682e-05
392	-5.9089e-06	500	-1.73588e-05	474.024	1.05393e-06	474.024	-3.29543e-05
388	-5.90182e-06	500.252	-1.73941e-05	474.725	1.06e-06	474.725	-3.30409e-05
384	-5.54556e-06	501.001	-1.74992e-05	475.425	1.06612e-06	475.425	-3.31279e-05
380	-5.16985e-06	501.75	-1.76049e-05	476.126	1.0723e-06	476.126	-3.32153e-05
376	-5.00486e-06	502.498	-1.7711e-05	476.827	1.07852e-06	476.827	-3.33031e-05
372	-5.27723e-06	503.247	-1.78175e-05	477.528	1.0848e-06	477.528	-3.33913e-05
368	-3.88529e-06	503.996	-1.79246e-05	478.228	1.09113e-06	478.228	-3.34799e-05
364	-4.3507e-06	504	-1.79252e-05	478.929	1.09751e-06	478.929	-3.35689e-05
360	-3.84006e-06	504.745	-1.80321e-05	479.63	1.10395e-06	479.63	-3.36584e-05
356	-4.08667e-06	505.493	-1.81402e-05	480.33	1.11045e-06	480.33	-3.37483e-05
352	-3.02547e-06	506.242	-1.82487e-05	481.031	1.117e-06	481.031	-3.38385e-05
		506.991	-1.83577e-05	481.732	1.12361e-06	481.732	-3.39293e-05
		507.74	-1.84672e-05	482.432	1.13027e-06	482.432	-3.40204e-05
		508	-1.85053e-05	483.133	1.13699e-06	483.133	-3.4112e-05
		508.488	-1.85772e-05	483.834	1.14377e-06	483.834	-3.4204e-05
		509.237	-1.86876e-05	484.535	1.15061e-06	484.535	-3.42965e-05
		509.986	-1.87986e-05	485.235	1.15751e-06	485.235	-3.43893e-05
		510.735	-1.891e-05	485.936	1.16446e-06	485.936	-3.44827e-05
		511.483	-1.9022e-05	486.637	1.17148e-06	486.637	-3.45764e-05
		512	-1.90995e-05	487.337	1.17856e-06	487.337	-3.46706e-05
		512.232	-1.91345e-05	488.038	1.18571e-06	488.038	-3.47653e-05
		512.981	-1.92474e-05	488.739	1.19291e-06	488.739	-3.48604e-05
		513.73	-1.93609e-05	489.439	1.20018e-06	489.439	-3.4956e-05
		514.478	-1.94748e-05	490.14	1.20752e-06	490.14	-3.5052e-05
		515.227	-1.95893e-05	490.841	1.21492e-06	490.841	-3.51485e-05
		515.976	-1.97042e-05	491.542	1.22238e-06	491.542	-3.52454e-05
		516	-1.97079e-05	492.242	1.22991e-06	492.242	-3.53428e-05
		516.725	-1.98197e-05	492.943	1.23751e-06	492.943	-3.54406e-05
		517.473	-1.99357e-05	493.644	1.24518e-06	493.644	-3.5539e-05
		518.222	-2.00522e-05	494.344	1.25292e-06	494.344	-3.56378e-05
		518.971	-2.01692e-05	495.045	1.26072e-06	495.045	-3.5737e-05
		519.72	-2.02867e-05	495.746	1.2686e-06	495.746	-3.58368e-05
		520	-2.03308e-05	496.446	1.27655e-06	496.446	-3.5937e-05
		520.468	-2.04047e-05	497.147	1.28457e-06	497.147	-3.60377e-05
		521.217	-2.05232e-05	497.848	1.29266e-06	497.848	-3.61388e-05
		521.966	-2.06423e-05	498.549	1.30083e-06	498.549	-3.62405e-05
		522.715	-2.07618e-05	499.249	1.30907e-06	499.249	-3.63426e-05
		523.463	-2.08819e-05	499.95	1.31739e-06	499.95	-3.64453e-05
		524	-2.09682e-05	500.651	1.32579e-06	500.651	-3.65484e-05
		524.212	-2.10025e-05	501.351	1.33426e-06	501.351	-3.6652e-05
		524.961	-2.11236e-05	502.052	1.34281e-06	502.052	-3.67561e-05
		525.71	-2.12452e-05	502.753	1.35144e-06	502.753	-3.68608e-05
		526.458	-2.13673e-05	503.453	1.36015e-06	503.453	-3.69659e-05
		527.207	-2.14899e-05	504.154	1.36894e-06	504.154	-3.70715e-05
		527.956	-2.16131e-05	504.855	1.37781e-06	504.855	-3.71776e-05
		528	-2.16204e-05	505.556	1.38677e-06	505.556	-3.72842e-05
		528.705	-2.17368e-05	506.256	1.39581e-06	506.256	-3.73914e-05
		529.453	-2.1861e-05	506.957	1.40494e-06	506.957	-3.7499e-05
		530.202	-2.19857e-05	507.658	1.41415e-06	507.658	-3.76072e-05
		530.951	-2.21109e-05	508.358	1.42345e-06	508.358	-3.77159e-05
		531.7	-2.22366e-05	509.059	1.43284e-06	509.059	-3.78251e-05
		532	-2.22872e-05	509.76	1.44232e-06	509.76	-3.79349e-05
		532.448	-2.23629e-05	510.46	1.45189e-06	510.46	-3.80451e-05
		533.197	-2.24896e-05	511.161	1.46154e-06	511.161	-3.81559e-05
		533.946	-2.26169e-05	511.862	1.4713e-06	511.862	-3.82672e-05
		534.695	-2.27447e-05	512.563	1.48114e-06	512.563	-3.83791e-05
		535.443	-2.2873e-05	513.263	1.49108e-06	513.263	-3.84915e-05
		536	-2.29687e-05	513.964	1.50112e-06	513.964	-3.86044e-05
		536.192	-2.30018e-05	514.665	1.51126e-06	514.665	-3.87178e-05
		536.941	-2.31311e-05	515.365	1.52149e-06	515.365	-3.88318e-05
		537.69	-2.32609e-05	516.066	1.53182e-06	516.066	-3.89464e-05
		538.438	-2.33912e-05	516.767	1.54226e-06	516.767	-3.90615e-05
		539.187	-2.35221e-05	517.467	1.55279e-06	517.467	-3.91771e-05
		539.936	-2.36534e-05	518.168	1.56343e-06	518.168	-3.92933e-05
		540	-2.36647e-05	518.869	1.57418e-06	518.869	-3.941e-05
		540.685	-2.37852e-05	519.57	1.58503e-06	519.57	-3.95273e-05
		541.433	-2.39175e-05	520.27	1.59599e-06	520.27	-3.96452e-05
		542.182	-2.40503e-05	520.971	1.60705e-06	520.971	-3.97636e-05
		542.931	-2.41836e-05	521.672	1.61823e-06	521.672	-3.98825e-05
		543.68	-2.43174e-05	522.372	1.62952e-06	522.372	-4.00021e-05
		544	-2.43748e-05	523.073	1.64092e-06	523.073	-4.01221e-05
		544.428	-2.44517e-05	523.774	1.65244e-06	523.774	-4.02428e-05
		545.177	-2.45864e-05	524.474	1.66407e-06	524.474	-4.0364e-05
		545.926	-2.47217e-05	525.175	1.67582e-06	525.175	-4.04858e-05
		546.675	-2.48574e-05	525.876	1.68769e-06	525.876	-4.06082e-05
		547.423	-2.49935e-05	526.577	1.69967e-06	526.577	-4.07311e-05
		548	-2.50987e-05	527.277	1.71178e-06	527.277	-4.08546e-05
		548.172	-2.51302e-05	527.978	1.72402e-06	527.978	-4.09787e-05
		548.921	-2.52672e-05	528.679	1.73638e-06	528.679	-4.11033e-05
		549.67	-2.54048e-05	529.379	1.74886e-06	529.379	-4.12286e-05
		550.418	-2.55428e-05	530.08	1.76147e-06	530.08	-4.13544e-05
		551.167	-2.56812e-05	530.781	1.77422e-06	530.781	-4.14808e-05
		551.916	-2.58201e-05	531.481	1.78709e-06	531.481	-4.16078e-05
		552	-2.58357e-05	532.182	1.8001e-06	532.182	-4.17353e-05
		552.665	-2.59594e-05	532.883	1.81324e-06	532.883	-4.18635e-05
		553.413	-2.60991e-05	533.584	1.82653e-06	533.584	-4.19922e-05
		554.162	-2.62392e-05	534.284	1.83994e-06	534.284	-4.21215e-05
		554.911	-2.63798e-05	534.985	1.8535e-06	534.985	-4.22514e-05
		555.66	-2.65207e-05	535.686	1.8672e-06	535.686	-4.23819e-05
		556	-2.65849e-05	536.386	1.88105e-06	536.386	-4.2513e-05
		556.408	-2.6662e-05	537.087	1.89504e-06	537.087	-4.26446e-05
		557.157	-2.68038e-05	537.788	1.90918e-06	537.788	-4.27769e-05
		557.906	-2.69459e-05	538.488	1.92347e-06	538.488	-4.29097e-05
		558.655	-2.70883e-05	539.189	1.93791e-06	539.189	-4.30432e-05
		559.403	-2.72312e-05	539.89	1.95251e-06	539.89	-4.31772e-05
		560	-2.73452e-05	540.591	1.96726e-06	540.591	-4.33118e-05
		560.152	-2.73743e-05	541.291	1.98217e-06	541.291	-4.3447e-05
		560.901	-2.75178e-05	541.992	1.99723e-06	541.992	-4.35828e-05
		561.65	-2.76617e-05	542.693	2.01247e-06	542.693	-4.37192e-05
		562.398	-2.78058e-05	543.393	2.02786e-06	543.393	-4.38561e-05
		563.147	-2.79503e-05	544.094	2.04342e-06	544.094	-4.39937e-05
		563.896	-2.8095e-05	544.795	2.05915e-06	544.795	-4.41318e-05
		564	-2.81152e-05	545.495	2.07506e-06	545.495	-4.42706e-05
		564.645	-2.824e-05	546.196	2.09113e-06	546.196	-4.44099e-05
		565.393	-2.83853e-05	546.897	2.10738e-06	546.897	-4.45498e-05
		566.142	-2.85308e-05	547.598	2.12381e-06	547.598	-4.46903e-05
		568	-2.88929e-05	548.298	2.14042e-06	548.298	-4.48313e-05
		572	-2.96761e-05	548.999	2.15721e-06	548.999	-4.4973e-05
		576	-3.0462e-05	549.7	2.17419e-06	549.7	-4.51152e-05
		580	-3.12469e-05	550.4	2.19136e-06	550.4	-4.5258e-05
		581.117	-3.14654e-05	551.101	2.20872e-06	551.101	-4.54014e-05
		581.866	-3.16116e-05	551.802	2.22627e-06	551.802	-4.55453e-05
		582.615	-3.17575e-05	552.503	2.24401e-06	552.503	-4.56898e-05
		583.363	-3.19031e-05	553.203	2.26196e-06	553.203	-4.58349e-05
		584	-3.20267e-05	553.904	2.2801e-06	553.904	-4.59805e-05
		584.112	-3.20484e-05	554.605	2.29845e-06	554.605	-4.61267e-05
		584.861	-3.21933e-05	555.305	2.31701e-06	555.305	-4.62735e-05
		585.61	-3.23378e-05	556.006	2.33577e-06	556.006	-4.64208e-05
		586.358	-3.24819e-05	556.707	2.35475e-06	556.707	-4.65686e-05
		587.107	-3.26255e-05	557.407	2.37394e-06	557.407	-4.6717e-05
		587.856	-3.27686e-05	558.108	2.39335e-06	558.108	-4.68659e-05
		588	-3.2796e-05	558.809	2.41299e-06	558.809	-4.70154e-05
		588.605	-3.29111e-05	559.51	2.43285e-06	559.51	-4.71654e-05
		589.353	-3.30529e-05	560.21	2.45293e-06	560.21	-4.73159e-05
		590.102	-3.31941e-05	560.911	2.47325e-06	560.911	-4.74669e-05
		590.851	-3.33346e-05	561.612	2.4938e-06	561.612	-4.76184e-05
		591.6	-3.34743e-05	562.312	2.51458e-06	562.312	-4.77705e-05
		592	-3.35487e-05	563.013	2.53561e-06	563.013	-4.7923e-05
		592.348	-3.36132e-05	563.714	2.55688e-06	563.714	-4.8076e-05
		593.097	-3.37513e-05	564.414	2.5784e-06	564.414	-4.82295e-05
		593.846	-3.38884e-05	565.115	2.60017e-06	565.115	-4.83835e-05
		594.595	-3.40245e-05	565.816	2.62219e-06	565.816	-4.8538e-05
		595.343	-3.41595e-05	566.517	2.64447e-06	566.517	-4.86929e-05
		596	-3.42771e-05	567.217	2.66702e-06	567.217	-4.88482e-05
		596.092	-3.42935e-05	567.918	2.68982e-06	567.918	-4.9004e-05
		596.841	-3.44263e-05	568.619	2.7129e-06	568.619	-4.91602e-05
		597.59	-3.45578e-05	569.319	2.73625e-06	569.319	-4.93168e-05
		598.338	-3.46881e-05	570.02	2.75987e-06	570.02	-4.94738e-05
		599.087	-3.4817e-05	570.721	2.78378e-06	570.721	-4.96313e-05
		599.836	-3.49444e-05	571.421	2.80797e-06	571.421	-4.97891e-05
		600	-3.49721e-05	572.122	2.83244e-06	572.122	-4.99472e-05
		600.585	-3.50702e-05	572.823	2.85721e-06	572.823	-5.01058e-05
		601.333	-3.51945e-05	573.524	2.88228e-06	573.524	-5.02646e-05
		602.082	-3.53171e-05	574.224	2.90764e-06	574.224	-5.04238e-05
		602.831	-3.54379e-05	574.925	2.93331e-06	574.925	-5.05833e-05
		603.58	-3.55569e-05	575.626	2.95929e-06	575.626	-5.07431e-05
		604	-3.56229e-05	576.326	2.98559e-06	576.326	-5.09032e-05
		604.328	-3.56739e-05	577.027	3.0122e-06	577.027	-5.10636e-05
		605.077	-3.57889e-05	577.728	3.03913e-06	577.728	-5.12242e-05
		605.826	-3.59018e-05	578.428	3.06639e-06	578.428	-5.1385e-05
		606.575	-3.60124e-05	579.129	3.09398e-06	579.129	-5.1546e-05
		607.323	-3.61207e-05	579.83	3.1219e-06	579.83	-5.17072e-05
		608	-3.62165e-05	580.531	3.15017e-06	580.531	-5.18686e-05
		608.072	-3.62266e-05	581.231	3.17878e-06	581.231	-5.20301e-05
		608.821	-3.63299e-05	581.932	3.20774e-06	581.932	-5.21918e-05
		609.57	-3.64305e-05	582.633	3.23706e-06	582.633	-5.23535e-05
		610.318	-3.65284e-05	583.333	3.26673e-06	583.333	-5.25153e-05
		611.067	-3.66235e-05	584.034	3.29678e-06	584.034	-5.26772e-05
		611.816	-3.67155e-05	584.735	3.32719e-06	584.735	-5.28391e-05
		612	-3.67376e-05	585.435	3.35797e-06	585.435	-5.3001e-05
		612.565	-3.68044e-05	586.136	3.38914e-06	586.136	-5.31629e-05
		613.313	-3.689e-05	586.837	3.42069e-06	586.837	-5.33247e-05
		614.062	-3.69722e-05	587.538	3.45263e-06	587.538	-5.34864e-05
		614.811	-3.70509e-05	588.238	3.48497e-06	588.238	-5.3648e-05
		615.56	-3.71259e-05	588.939	3.51772e-06	588.939	-5.38095e-05
		616	-3.71683e-05	589.64	3.55086e-06	589.64	-5.39707e-05
		616.308	-3.71972e-05	590.34	3.58443e-06	590.34	-5.41318e-05
		617.057	-3.72644e-05	591.041	3.61841e-06	591.041	-5.42926e-05
		617.806	-3.73276e-05	591.742	3.65281e-06	591.742	-5.4453e-05
		618.555	-3.73864e-05	592.442	3.68765e-06	592.442	-5.46132e-05
		619.303	-3.74408e-05	593.143	3.72292e-06	593.143	-5.4773e-05
		620	-3.74874e-05	593.844	3.75863e-06	593.844	-5.49324e-05
		620.052	-3.74907e-05	594.545	3.79479e-06	594.545	-5.50913e-05
		620.801	-3.75357e-05	595.245	3.8314e-06	595.245	-5.52497e-05
		621.55	-3.75758e-05	595.946	3.86847e-06	595.946	-5.54076e-05
		622.298	-3.76108e-05	596.647	3.90601e-06	596.647	-5.55648e-05
		623.047	-3.76404e-05	597.347	3.94402e-06	597.347	-5.57215e-05
		623.796	-3.76645e-05	598.048	3.98251e-06	598.048	-5.58774e-05
		624	-3.76701e-05	598.749	4.02149e-06	598.749	-5.60326e-05
		624.545	-3.76829e-05	599.449	4.06095e-06	599.449	-5.6187e-05
		625.293	-3.76954e-05	600.15	4.10091e-06	600.15	-5.63405e-05
		626.042	-3.77018e-05	600.851	4.14138e-06	600.851	-5.64931e-05
		626.791	-3.77019e-05	601.552	4.18235e-06	601.552	-5.66448e-05
		627.54	-3.76954e-05	602.252	4.22385e-06	602.252	-5.67954e-05
		628	-3.76881e-05	602.953	4.26586e-06	602.953	-5.69449e-05
		628.288	-3.76821e-05	603.654	4.3084e-06	603.654	-5.70933e-05
		629.037	-3.76619e-05	604.354	4.35149e-06	604.354	-5.72404e-05
		629.786	-3.76344e-05	605.055	4.39511e-06	605.055	-5.73862e-05
		630.535	-3.75994e-05	605.756	4.43928e-06	605.756	-5.75306e-05
		631.283	-3.75568e-05	606.456	4.48401e-06	606.456	-5.76736e-05
		632	-3.75085e-05	607.157	4.5293e-06	607.157	-5.78151e-05
		632.032	-3.75061e-05	607.858	4.57516e-06	607.858	-5.79549e-05
		632.781	-3.74473e-05	608.559	4.6216e-06	608.559	-5.80931e-05
		633.53	-3.73799e-05	609.259	4.66862e-06	609.259	-5.82294e-05
		634.278	-3.73038e-05	609.96	4.71623e-06	609.96	-5.8364e-05
		635.027	-3.72187e-05	610.661	4.76444e-06	610.661	-5.84965e-05
		635.776	-3.71243e-05	611.361	4.81325e-06	611.361	-5.86271e-05
		636	-3.70942e-05	612.062	4.86267e-06	612.062	-5.87554e-05
		636.525	-3.70203e-05	612.763	4.9127e-06	612.763	-5.88816e-05
		637.273	-3.69064e-05	613.463	4.96336e-06	613.463	-5.90054e-05
		638.022	-3.67824e-05	614.164	5.01465e-06	614.164	-5.91267e-05
		638.771	-3.66479e-05	614.865	5.06657e-06	614.865	-5.92455e-05
		639.52	-3.65026e-05	615.566	5.11913e-06	615.566	-5.93617e-05
		640	-3.64036e-05	616.266	5.17235e-06	616.266	-5.9475e-05
		640.268	-3.63463e-05	616.967	5.22622e-06	616.967	-5.95855e-05
		641.017	-3.61785e-05	617.668	5.28075e-06	617.668	-5.96929e-05
		641.766	-3.59991e-05	618.368	5.33594e-06	618.368	-5.97972e-05
		642.515	-3.58076e-05	619.069	5.39181e-06	619.069	-5.98982e-05
		643.263	-3.56038e-05	619.77	5.44836e-06	619.77	-5.99959e-05
		644	-3.53908e-05	620.47	5.5056e-06	620.47	-6.009e-05
		644.012	-3.53872e-05	621.171	5.56352e-06	621.171	-6.01804e-05
		644.761	-3.51577e-05	621.872	5.62215e-06	621.872	-6.02669e-05
		645.51	-3.49148e-05	622.573	5.68147e-06	622.573	-6.03496e-05
		646.258	-3.46582e-05	623.273	5.7415e-06	623.273	-6.04281e-05
		647.007	-3.43875e-05	623.974	5.80224e-06	623.974	-6.05023e-05
		647.756	-3.41025e-05	624.675	5.8637e-06	624.675	-6.05721e-05
		648	-3.40063e-05	625.375	5.92587e-06	625.375	-6.06373e-05
		648.505	-3.38027e-05	626.076	5.98877e-06	626.076	-6.06977e-05
		649.253	-3.34878e-05	626.777	6.05241e-06	626.777	-6.07532e-05
		650.002	-3.31576e-05	627.477	6.11677e-06	627.477	-6.08036e-05
		650.751	-3.28115e-05	628.178	6.18187e-06	628.178	-6.08487e-05
		651.5	-3.24493e-05	628.879	6.24771e-06	628.879	-6.08883e-05
		652	-3.21981e-05	629.58	6.31429e-06	629.58	-6.09222e-05
		652.248	-3.20707e-05	630.28	6.38161e-06	630.28	-6.09503e-05
		652.997	-3.16752e-05	630.981	6.44968e-06	630.981	-6.09723e-05
		653.746	-3.12626e-05	631.682	6.5185e-06	631.682	-6.09881e-05
		654.494	-3.08325e-05	632.382	6.58806e-06	632.382	-6.09974e-05
		655.243	-3.03845e-05	633.083	6.65838e-06	633.083	-6.1e-05
		655.992	-2.99184e-05	633.784	6.72944e-06	633.784	-6.09956e-05
		656	-2.99133e-05	634.484	6.80125e-06	634.484	-6.09842e-05
		656.741	-2.94338e-05	635.185	6.87382e-06	635.185	-6.09654e-05
		657.489	-2.89304e-05	635.886	6.94713e-06	635.886	-6.09391e-05
		658.238	-2.84079e-05	636.587	7.02118e-06	636.587	-6.09049e-05
		658.987	-2.7866e-05	637.287	7.09598e-06	637.287	-6.08627e-05
		659.736	-2.73044e-05	637.988	7.17151e-06	637.988	-6.08121e-05
		660	-2.71014e-05	638.689	7.24778e-06	638.689	-6.0753e-05
		660.484	-2.67227e-05	639.389	7.32478e-06	639.389	-6.06852e-05
		661.233	-2.61209e-05	640.09	7.40251e-06	640.09	-6.06082e-05
		661.982	-2.54985e-05	640.791	7.48095e-06	640.791	-6.05219e-05
		662.731	-2.48553e-05	641.491	7.5601e-06	641.491	-6.0426e-05
		663.479	-2.41911e-05	642.192	7.63996e-06	642.192	-6.03203e-05
		664	-2.3717e-05	642.893	7.72051e-06	642.893	-6.02044e-05
		664.228	-2.35058e-05	643.594	7.80175e-06	643.594	-6.00781e-05
		664.977	-2.27991e-05	644.294	7.88366e-06	644.294	-5.99411e-05
		665.726	-2.20708e-05	644.995	7.96624e-06	644.995	-5.97932e-05
		666.474	-2.13207e-05	645.696	8.04946e-06	645.696	-5.96339e-05
		667.223	-2.05488e-05	646.396	8.13332e-06	646.396	-5.94631e-05
		667.972	-1.9755e-05	647.097	8.21781e-06	647.097	-5.92805e-05
		668	-1.97248e-05	647.798	8.30289e-06	647.798	-5.90857e-05
		668.721	-1.89391e-05	648.499	8.38857e-06	648.499	-5.88784e-05
		669.469	-1.8101e-05	649.199	8.47481e-06	649.199	-5.86584e-05
		670.218	-1.72409e-05	649.9	8.5616e-06	649.9	-5.84254e-05
		670.967	-1.63585e-05	650.601	8.64892e-06	650.601	-5.8179e-05
		671.716	-1.54541e-05	651.301	8.73674e-06	651.301	-5.79189e-05
		672	-1.51049e-05	652.002	8.82505e-06	652.002	-5.76449e-05
		672.464	-1.45275e-05	652.703	8.91381e-06	652.703	-5.73566e-05
		673.213	-1.3579e-05	653.403	9.00301e-06	653.403	-5.70538e-05
		673.962	-1.26085e-05	654.104	9.0926e-06	654.104	-5.6736e-05
		674.711	-1.16164e-05	654.805	9.18257e-06	654.805	-5.64032e-05
		675.459	-1.06027e-05	655.506	9.27288e-06	655.506	-5.60548e-05
		676	-9.85762e-06	656.206	9.36349e-06	656.206	-5.56907e-05
		676.208	-9.56768e-06	656.907	9.45438e-06	656.907	-5.53106e-05
		676.957	-8.5116e-06	657.608	9.5455e-06	657.608	-5.49141e-05
		677.706	-7.43475e-06	658.308	9.63683e-06	658.308	-5.45009e-05
		678.454	-6.33745e-06	659.009	9.72831e-06	659.009	-5.40709e-05
		679.203	-5.22009e-06	659.71	9.81991e-06	659.71	-5.36237e-05
		679.952	-4.08307e-06	660.41	9.91159e-06	660.41	-5.31591e-05
		680	-4.00944e-06	661.111	1.00033e-05	661.111	-5.26768e-05
		680.701	-2.92683e-06	661.812	1.0095e-05	661.812	-5.21766e-05
		681.449	-1.75187e-06	662.513	1.01866e-05	662.513	-5.16581e-05
		682.198	-5.58712e-07	663.213	1.02782e-05	663.213	-5.11213e-05
		682.947	6.52081e-07	663.914	1.03695e-05	663.914	-5.05659e-05
		683.696	1.8799e-06	664.615	1.04607e-05	664.615	-4.99916e-05
		684	2.38363e-06	665.315	1.05515e-05	665.315	-4.93983e-05
		684.444	3.12411e-06	666.016	1.06421e-05	666.016	-4.87858e-05
		685.193	4.38403e-06	666.717	1.07322e-05	666.717	-4.81539e-05
		685.942	5.65893e-06	667.417	1.08219e-05	667.417	-4.75025e-05
		686.691	6.94807e-06	668.118	1.09111e-05	668.118	-4.68315e-05
		687.439	8.25066e-06	668.819	1.09998e-05	668.819	-4.61407e-05
		688	9.23417e-06	669.52	1.10878e-05	669.52	-4.54301e-05
		688.188	9.56587e-06	670.22	1.11751e-05	670.22	-4.46995e-05
		688.937	1.08928e-05	670.921	1.12616e-05	670.921	-4.3949e-05
		689.686	1.22307e-05	671.622	1.13474e-05	671.622	-4.31784e-05
		690.434	1.35785e-05	672.322	1.14322e-05	672.322	-4.23878e-05
		691.183	1.49354e-05	673.023	1.1516e-05	673.023	-4.15772e-05
		691.932	1.63003e-05	673.724	1.15988e-05	673.724	-4.07466e-05
		692	1.64247e-05	674.424	1.16805e-05	674.424	-3.9896e-05
		692.681	1.76722e-05	675.125	1.1761e-05	675.125	-3.90256e-05
		693.429	1.90503e-05	675.826	1.18402e-05	675.826	-3.81355e-05
		694.178	2.04333e-05	676.527	1.19181e-05	676.527	-3.72257e-05
		694.927	2.18203e-05	677.227	1.19946e-05	677.227	-3.62966e-05
		695.676	2.32102e-05	677.928	1.20697e-05	677.928	-3.53482e-05
		696	2.38129e-05	678.629	1.21431e-05	678.629	-3.43807e-05
		696.424	2.46019e-05	679.329	1.2215e-05	679.329	-3.33946e-05
		697.173	2.59944e-05	680.03	1.22851e-05	680.03	-3.23899e-05
		697.922	2.73866e-05	680.731	1.23535e-05	680.731	-3.13671e-05
		698.671	2.87773e-05	681.431	1.242e-05	681.431	-3.03264e-05
		699.419	3.01655e-05	682.132	1.24845e-05	682.132	-2.92683e-05
		700	3.12395e-05	682.833	1.25471e-05	682.833	-2.81931e-05
		700.168	3.15501e-05	683.534	1.26076e-05	683.534	-2.71013e-05
		700.917	3.29301e-05	684.234	1.2666e-05	684.234	-2.59933e-05
		701.666	3.43042e-05	684.935	1.27222e-05	684.935	-2.48696e-05
		702.414	3.56716e-05	685.636	1.27761e-05	685.636	-2.37308e-05
		703.163	3.7031e-05	686.336	1.28277e-05	686.336	-2.25774e-05
		703.912	3.83816e-05	687.037	1.28769e-05	687.037	-2.141e-05
		704	3.85399e-05	687.738	1.29237e-05	687.738	-2.02291e-05
		704.661	3.97223e-05	688.438	1.29679e-05	688.438	-1.90354e-05
		705.409	4.1052e-05	689.139	1.30096e-05	689.139	-1.78297e-05
		706.158	4.23699e-05	689.84	1.30486e-05	689.84	-1.66124e-05
		706.907	4.3675e-05	690.541	1.3085e-05	690.541	-1.53844e-05
		707.656	4.49663e-05	691.241	1.31187e-05	691.241	-1.41464e-05
		708	4.55554e-05	691.942	1.31496e-05	691.942	-1.28992e-05
		708.404	4.62431e-05	692.643	1.31777e-05	692.643	-1.16434e-05
		709.153	4.75044e-05	693.343	1.3203e-05	693.343	-1.038e-05
		709.902	4.87494e-05	694.044	1.32254e-05	694.044	-9.10964e-06
		710.651	4.99773e-05	694.745	1.32449e-05	694.745	-7.83321e-06
		711.399	5.11875e-05	695.445	1.32615e-05	695.445	-6.55154e-06
		712	5.21449e-05	696.146	1.32752e-05	696.146	-5.26546e-06
		712.148	5.23792e-05	696.847	1.32859e-05	696.847	-3.97584e-06
		712.897	5.35517e-05	697.548	1.32936e-05	697.548	-2.68354e-06
		713.646	5.47044e-05	698.248	1.32983e-05	698.248	-1.38942e-06
		714.394	5.58367e-05	698.949	1.33e-05	698.949	-9.4367e-08
		715.143	5.69481e-05	699.65	1.32987e-05	699.65	1.20075e-06
		715.892	5.8038e-05	700.35	1.32944e-05	700.35	2.49506e-06
		716	5.81936e-05	701.051	1.32872e-05	701.051	3.78768e-06
		716.641	5.91061e-05	701.752	1.32769e-05	701.752	5.07774e-06
		717.389	6.01519e-05	702.452	1.32637e-05	702.452	6.36439e-06
		718.138	6.11749e-05	703.153	1.32475e-05	703.153	7.64676e-06
		718.887	6.2175e-05	703.854	1.32285e-05	703.854	8.92401e-06
		719.636	6.31517e-05	704.555	1.32065e-05	704.555	1.01953e-05
		720	6.36184e-05	705.255	1.31816e-05	705.255	1.14598e-05
		720.384	6.41048e-05	705.956	1.31539e-05	705.956	1.27167e-05
		721.133	6.50341e-05	706.657	1.31234e-05	706.657	1.39653e-05
		721.882	6.59394e-05	707.357	1.30901e-05	707.357	1.52047e-05
		722.631	6.68207e-05	708.058	1.30541e-05	708.058	1.64341e-05
		723.379	6.76776e-05	708.759	1.30154e-05	708.759	1.7653e-05
		724	6.83696e-05	709.459	1.29742e-05	709.459	1.88605e-05
		724.128	6.85103e-05	710.16	1.29303e-05	710.16	2.00559e-05
		724.877	6.93187e-05	710.861	1.28839e-05	710.861	2.12387e-05
		725.626	7.01028e-05	711.562	1.28351e-05	711.562	2.24081e-05
		726.374	7.08626e-05	712.262	1.27838e-05	712.262	2.35636e-05
		727.123	7.15981e-05	712.963	1.27302e-05	712.963	2.47046e-05
		727.872	7.23095e-05	713.664	1.26744e-05	713.664	2.58305e-05
		728	7.24289e-05	714.364	1.26163e-05	714.364	2.69408e-05
		728.621	7.29969e-05	715.065	1.25561e-05	715.065	2.8035e-05
		729.369	7.36605e-05	715.766	1.24938e-05	715.766	2.91126e-05
		730.118	7.43004e-05	716.466	1.24295e-05	716.466	3.01733e-05
		730.867	7.49168e-05	717.167	1.23633e-05	717.167	3.12165e-05
		731.616	7.55099e-05	717.868	1.22952e-05	717.868	3.2242e-05
		732	7.58055e-05	718.569	1.22253e-05	718.569	3.32493e-05
		732.364	7.60801e-05	719.269	1.21537e-05	719.269	3.42382e-05
		733.113	7.66275e-05	719.97	1.20805e-05	719.97	3.52084e-05
		733.862	7.71524e-05	720.671	1.20057e-05	720.671	3.61596e-05
		734.611	7.76552e-05	721.371	1.19294e-05	721.371	3.70915e-05
		735.359	7.81361e-05	722.072	1.18517e-05	722.072	3.80041e-05
		736	7.85304e-05	722.773	1.17726e-05	722.773	3.88971e-05
		736.108	7.85954e-05	723.473	1.16923e-05	723.473	3.97704e-05
		736.857	7.90336e-05	724.174	1.16108e-05	724.174	4.06239e-05
		737.606	7.9451e-05	724.875	1.15281e-05	724.875	4.14574e-05
		738.354	7.98479e-05	725.576	1.14445e-05	725.576	4.22709e-05
		739.103	8.02247e-05	726.276	1.13598e-05	726.276	4.30645e-05
		739.852	8.05818e-05	726.977	1.12742e-05	726.977	4.3838e-05
		740	8.06502e-05	727.678	1.11878e-05	727.678	4.45914e-05
		740.601	8.09196e-05	728.378	1.11006e-05	728.378	4.53249e-05
		741.349	8.12384e-05	729.079	1.10126e-05	729.079	4.60384e-05
		742.098	8.15387e-05	729.78	1.09241e-05	729.78	4.67321e-05
		742.847	8.18209e-05	730.48	1.0835e-05	730.48	4.7406e-05
		743.596	8.20854e-05	731.181	1.07453e-05	731.181	4.80602e-05
		744	8.2221e-05	731.882	1.06552e-05	731.882	4.86949e-05
		744.344	8.23325e-05	732.583	1.05647e-05	732.583	4.93102e-05
		745.093	8.25628e-05	733.283	1.04739e-05	733.283	4.99063e-05
		745.842	8.27765e-05	733.984	1.03828e-05	733.984	5.04834e-05
		746.591	8.29742e-05	734.685	1.02915e-05	734.685	5.10415e-05
		747.339	8.31562e-05	735.385	1.02e-05	735.385	5.15811e-05
		748	8.33041e-05	736.086	1.01084e-05	736.086	5.21022e-05
		748.088	8.33229e-05	736.787	1.00167e-05	736.787	5.2605e-05
		748.837	8.34748e-05	737.487	9.92495e-06	737.487	5.30899e-05
		749.586	8.36122e-05	738.188	9.83327e-06	738.188	5.35571e-05
		750.334	8.37355e-05	738.889	9.74165e-06	738.889	5.40068e-05
		751.083	8.38452e-05	739.59	9.65015e-06	739.59	5.44393e-05
		751.832	8.39416e-05	740.29	9.5588e-06	740.29	5.48549e-05
		752	8.39615e-05	740.991	9.46764e-06	740.991	5.52538e-05
		752.581	8.40251e-05	741.692	9.37672e-06	741.692	5.56363e-05
		753.329	8.40961e-05	742.392	9.28606e-06	742.392	5.60028e-05
		754.078	8.4155e-05	743.093	9.19571e-06	743.093	5.63534e-05
		754.827	8.42022e-05	743.794	9.10569e-06	743.794	5.66885e-05
		755.576	8.42379e-05	744.494	9.01604e-06	744.494	5.70084e-05
		756	8.42532e-05	745.195	8.92679e-06	745.195	5.73134e-05
		756.324	8.42626e-05	745.896	8.83796e-06	745.896	5.76038e-05
		757.073	8.42767e-05	746.597	8.74958e-06	746.597	5.78799e-05
		757.822	8.42804e-05	747.297	8.66169e-06	747.297	5.81419e-05
		758.571	8.42741e-05	747.998	8.57429e-06	747.998	5.83903e-05
		759.319	8.42582e-05	748.699	8.48742e-06	748.699	5.86253e-05
		760	8.42356e-05	749.399	8.4011e-06	749.399	5.88472e-05
		760.068	8.42329e-05	750.1	8.31534e-06	750.1	5.90563e-05
		760.817	8.41987e-05	750.801	8.23017e-06	750.801	5.92529e-05
		761.566	8.41558e-05	751.501	8.1456e-06	751.501	5.94373e-05
		762.314	8.41045e-05	752.202	8.06164e-06	752.202	5.96098e-05
		763.063	8.40451e-05	752.903	7.97833e-06	752.903	5.97707e-05
		763.812	8.39779e-05	753.604	7.89566e-06	753.604	5.99203e-05
		764	8.39598e-05	754.304	7.81365e-06	754.304	6.00588e-05
		764.561	8.39032e-05	755.005	7.73231e-06	755.005	6.01867e-05
		765.309	8.38213e-05	755.706	7.65166e-06	755.706	6.0304e-05
		766.058	8.37325e-05	756.406	7.5717e-06	756.406	6.04112e-05
		766.807	8.36369e-05	757.107	7.49244e-06	757.107	6.05085e-05
		767.556	8.3535e-05	757.808	7.41389e-06	757.808	6.05962e-05
		768	8.34715e-05	758.509	7.33606e-06	758.509	6.06745e-05
		768.304	8.34269e-05	759.209	7.25895e-06	759.209	6.07437e-05
		769.053	8.33128e-05	759.91	7.18258e-06	759.91	6.08041e-05
		769.802	8.31931e-05	760.611	7.10694e-06	760.611	6.08558e-05
		770.551	8.30679e-05	761.311	7.03203e-06	761.311	6.08993e-05
		771.299	8.29374e-05	762.012	6.95787e-06	762.012	6.09346e-05
		772	8.28109e-05	762.713	6.88445e-06	762.713	6.09621e-05
		772.048	8.2802e-05	763.413	6.81178e-06	763.413	6.09819e-05
		772.797	8.26618e-05	764.114	6.73986e-06	764.114	6.09944e-05
		773.546	8.2517e-05	764.815	6.66868e-06	764.815	6.09998e-05
		774.294	8.23678e-05	765.516	6.59826e-06	765.516	6.09982e-05
		775.043	8.22144e-05	766.216	6.52859e-06	766.216	6.09898e-05
		775.792	8.2057e-05	766.917	6.45966e-06	766.917	6.0975e-05
		776	8.20125e-05	767.618	6.39148e-06	767.618	6.09539e-05
		776.541	8.18957e-05	768.318	6.32405e-06	768.318	6.09267e-05
		777.289	8.17309e-05	769.019	6.25736e-06	769.019	6.08936e-05
		778.038	8.15625e-05	769.72	6.19142e-06	769.72	6.08548e-05
		778.787	8.13909e-05	770.42	6.12621e-06	770.42	6.08105e-05
		779.536	8.12161e-05	771.121	6.06174e-06	771.121	6.07609e-05
		780	8.11062e-05	771.822	5.998e-06	771.822	6.07061e-05
		780.284	8.10383e-05	772.523	5.93499e-06	772.523	6.06464e-05
		781.033	8.08577e-05	773.223	5.87271e-06	773.223	6.05819e-05
		781.782	8.06744e-05	773.924	5.81115e-06	773.924	6.05127e-05
		782.531	8.04886e-05	774.625	5.7503e-06	774.625	6.04391e-05
		783.279	8.03003e-05	775.325	5.69017e-06	775.325	6.03613e-05
		784	8.0117e-05	776.026	5.63075e-06	776.026	6.02792e-05
		784.028	8.01098e-05	776.727	5.57202e-06	776.727	6.01932e-05
		784.777	7.99171e-05	777.427	5.514e-06	777.427	6.01034e-05
		785.526	7.97224e-05	778.128	5.45666e-06	778.128	6.00098e-05
		786.274	7.95258e-05	778.829	5.40001e-06	778.829	5.99127e-05
		787.023	7.93274e-05	779.53	5.34404e-06	779.53	5.98121e-05
		787.772	7.91274e-05	780.23	5.28875e-06	780.23	5.97083e-05
		788	7.90661e-05	780.931	5.23412e-06	780.931	5.96013e-05
		788.521	7.89257e-05	781.632	5.18016e-06	781.632	5.94913e-05
		789.269	7.87226e-05	782.332	5.12685e-06	782.332	5.93784e-05
		790.018	7.85182e-05	783.033	5.07419e-06	783.033	5.92626e-05
		790.767	7.83124e-05	783.734	5.02217e-06	783.734	5.91442e-05
		791.516	7.81055e-05	784.434	4.97079e-06	784.434	5.90232e-05
		792	7.79711e-05	785.135	4.92004e-06	785.135	5.88998e-05
		792.264	7.78975e-05	785.836	4.86992e-06	785.836	5.8774e-05
		793.013	7.76886e-05	786.537	4.82041e-06	786.537	5.86459e-05
		793.762	7.74787e-05	787.237	4.77151e-06	787.237	5.85157e-05
		794.511	7.72679e-05	787.938	4.72322e-06	787.938	5.83834e-05
		795.259	7.70564e-05	788.639	4.67552e-06	788.639	5.82492e-05
		796	7.68465e-05	789.339	4.62842e-06	789.339	5.8113e-05
		796.008	7.68443e-05	790.04	4.58189e-06	790.04	5.79751e-05
		796.757	7.66315e-05	790.741	4.53595e-06	790.741	5.78355e-05
		797.506	7.64182e-05	791.441	4.49058e-06	791.441	5.76943e-05
		798.254	7.62044e-05	792.142	4.44576e-06	792.142	5.75515e-05
		799.003	7.59902e-05	792.843	4.40151e-06	792.843	5.74073e-05
		799.752	7.57756e-05	793.544	4.35781e-06	793.544	5.72617e-05
		800	7.57044e-05	794.244	4.31465e-06	794.244	5.71148e-05
		800.5	7.55608e-05	794.945	4.27203e-06	794.945	5.69666e-05
		804	7.45545e-05	795.646	4.22993e-06	795.646	5.68173e-05
		807.988	7.34082e-05	796.346	4.18837e-06	796.346	5.66668e-05
		808	7.34047e-05	797.047	4.14732e-06	797.047	5.65153e-05
		808.737	7.31935e-05	797.748	4.10678e-06	797.748	5.63628e-05
		809.485	7.2979e-05	798.448	4.06674e-06	798.448	5.62094e-05
		810.234	7.27649e-05	799.149	4.02721e-06	799.149	5.60551e-05
		810.983	7.25511e-05	799.85	3.98816e-06	799.85	5.59001e-05
		811.732	7.23377e-05	800.551	3.9496e-06	800.551	5.57442e-05
		812	7.22614e-05	801.251	3.91152e-06	801.251	5.55877e-05
		812.48	7.21247e-05	801.952	3.87391e-06	801.952	5.54305e-05
		813.229	7.19121e-05	802.653	3.83677e-06	802.653	5.52727e-05
		813.978	7.16999e-05	803.353	3.80009e-06	803.353	5.51144e-05
		814.727	7.14883e-05	804.054	3.76387e-06	804.054	5.49555e-05
		815.475	7.12771e-05	804.755	3.72809e-06	804.755	5.47962e-05
		816	7.11295e-05	805.455	3.69276e-06	805.455	5.46365e-05
		816.224	7.10665e-05	806.156	3.65786e-06	806.156	5.44764e-05
		816.973	7.08564e-05	806.857	3.62339e-06	806.857	5.4316e-05
		817.722	7.06469e-05	807.558	3.58935e-06	807.558	5.41552e-05
		818.47	7.0438e-05	808.258	3.55573e-06	808.258	5.39942e-05
		819.219	7.02296e-05	808.959	3.52252e-06	808.959	5.3833e-05
		819.968	7.0022e-05	809.66	3.48972e-06	809.66	5.36716e-05
		820	7.00131e-05	810.36	3.45732e-06	810.36	5.351e-05
		820.717	6.98149e-05	811.061	3.42532e-06	811.061	5.33483e-05
		821.465	6.96086e-05	811.762	3.39371e-06	811.762	5.31865e-05
		822.214	6.94029e-05	812.462	3.36249e-06	812.462	5.30246e-05
		822.963	6.91979e-05	813.163	3.33165e-06	813.163	5.28627e-05
		823.712	6.89937e-05	813.864	3.30118e-06	813.864	5.27008e-05
		824	6.89152e-05	814.565	3.27109e-06	814.565	5.25389e-05
		824.46	6.87902e-05	815.265	3.24136e-06	815.265	5.23771e-05
		825.209	6.85874e-05	815.966	3.21199e-06	815.966	5.22153e-05
		825.958	6.83853e-05	816.667	3.18298e-06	816.667	5.20537e-05
		826.707	6.81841e-05	817.367	3.15432e-06	817.367	5.18921e-05
		827.455	6.79836e-05	818.068	3.126e-06	818.068	5.17307e-05
		828	6.78382e-05	818.769	3.09803e-06	818.769	5.15695e-05
		828.204	6.77839e-05	819.469	3.07039e-06	819.469	5.14084e-05
		828.953	6.75849e-05	820.17	3.04308e-06	820.17	5.12476e-05
		829.702	6.73868e-05	820.871	3.0161e-06	820.871	5.1087e-05
		830.45	6.71895e-05	821.572	2.98944e-06	821.572	5.09266e-05
		831.199	6.6993e-05	822.272	2.96311e-06	822.272	5.07665e-05
		831.948	6.67974e-05	822.973	2.93708e-06	822.973	5.06066e-05
		832	6.67838e-05	823.674	2.91137e-06	823.674	5.04471e-05
		832.697	6.66026e-05	824.374	2.88596e-06	824.374	5.02878e-05
		833.445	6.64086e-05	825.075	2.86085e-06	825.075	5.01289e-05
		834.194	6.62155e-05	825.776	2.83604e-06	825.776	4.99703e-05
		834.943	6.60232e-05	826.476	2.81152e-06	826.476	4.98121e-05
		835.692	6.58318e-05	827.177	2.78728e-06	827.177	4.96542e-05
		836	6.57532e-05	827.878	2.76334e-06	827.878	4.94968e-05
		836.44	6.56412e-05	828.579	2.73967e-06	828.579	4.93397e-05
		837.189	6.54515e-05	829.279	2.71628e-06	829.279	4.9183e-05
		837.938	6.52627e-05	829.98	2.69317e-06	829.98	4.90267e-05
		838.687	6.50748e-05	830.681	2.67032e-06	830.681	4.88709e-05
		839.435	6.48877e-05	831.381	2.64774e-06	831.381	4.87155e-05
		840	6.47473e-05	832.082	2.62542e-06	832.082	4.85605e-05
		840.184	6.47015e-05	832.783	2.60336e-06	832.783	4.8406e-05
		840.933	6.45162e-05	833.483	2.58156e-06	833.483	4.8252e-05
		841.682	6.43318e-05	834.184	2.56e-06	834.184	4.80984e-05
		842.43	6.41483e-05	834.885	2.53869e-06	834.885	4.79453e-05
		843.179	6.39656e-05	835.586	2.51763e-06	835.586	4.77927e-05
		843.928	6.37838e-05	836.286	2.49681e-06	836.286	4.76406e-05
		844	6.37664e-05	836.987	2.47623e-06	836.987	4.7489e-05
		844.677	6.3603e-05	837.688	2.45588e-06	837.688	4.73379e-05
		845.425	6.3423e-05	838.388	2.43576e-06	838.388	4.71873e-05
		846.174	6.32439e-05	839.089	2.41587e-06	839.089	4.70372e-05
		846.923	6.30657e-05	839.79	2.3962e-06	839.79	4.68877e-05
		847.672	6.28884e-05	840.49	2.37676e-06	840.49	4.67387e-05
		848	6.28109e-05	841.191	2.35753e-06	841.191	4.65902e-05
		848.42	6.27119e-05	841.892	2.33852e-06	841.892	4.64423e-05
		849.169	6.25364e-05	842.593	2.31973e-06	842.593	4.62949e-05
		849.918	6.23617e-05	843.293	2.30114e-06	843.293	4.61481e-05
		850.667	6.2188e-05	843.994	2.28276e-06	843.994	4.60018e-05
		851.415	6.20151e-05	844.695	2.26459e-06	844.695	4.58561e-05
		852	6.18807e-05	845.395	2.24661e-06	845.395	4.57109e-05
		852.164	6.18431e-05	846.096	2.22884e-06	846.096	4.55663e-05
		852.913	6.1672e-05	846.797	2.21126e-06	846.797	4.54223e-05
		853.662	6.15018e-05	847.497	2.19388e-06	847.497	4.52789e-05
		854.41	6.13324e-05	848.198	2.17668e-06	848.198	4.5136e-05
		855.159	6.11639e-05	848.899	2.15968e-06	848.899	4.49937e-05
		855.908	6.09963e-05	849.6	2.14286e-06	849.6	4.48519e-05
		856	6.09758e-05	850.3	2.12622e-06	850.3	4.47108e-05
		856.657	6.08296e-05	851.001	2.10977e-06	851.001	4.45702e-05
		857.405	6.06638e-05	851.702	2.09349e-06	851.702	4.44302e-05
		858.154	6.04988e-05	852.402	2.07739e-06	852.402	4.42908e-05
		858.903	6.03347e-05	853.103	2.06146e-06	853.103	4.4152e-05
		859.652	6.01714e-05	853.804	2.0457e-06	853.804	4.40138e-05
		860	6.00957e-05	854.505	2.03012e-06	854.505	4.38762e-05
		860.4	6.0009e-05	855.205	2.0147e-06	855.205	4.37391e-05
		861.149	5.98475e-05	855.906	1.99944e-06	855.906	4.36026e-05
		861.898	5.96868e-05	856.607	1.98435e-06	856.607	4.34668e-05
		862.647	5.95269e-05	857.307	1.96942e-06	857.307	4.33315e-05
		863.395	5.93679e-05	858.008	1.95465e-06	858.008	4.31968e-05
		864	5.92402e-05	858.709	1.94003e-06	858.709	4.30627e-05
		864.144	5.92098e-05	859.409	1.92556e-06	859.409	4.29291e-05
		864.893	5.90525e-05	860.11	1.91125e-06	860.11	4.27962e-05
		865.642	5.8896e-05	860.811	1.89709e-06	860.811	4.26639e-05
		866.39	5.87404e-05	861.512	1.88308e-06	861.512	4.25321e-05
		867.139	5.85856e-05	862.212	1.86921e-06	862.212	4.2401e-05
		867.888	5.84316e-05	862.913	1.85549e-06	862.913	4.22704e-05
		868	5.84086e-05	863.614	1.84191e-06	863.614	4.21404e-05
		868.637	5.82785e-05	864.314	1.82847e-06	864.314	4.2011e-05
		869.385	5.81261e-05	865.015	1.81517e-06	865.015	4.18822e-05
		870.134	5.79746e-05	865.716	1.80201e-06	865.716	4.1754e-05
		870.883	5.78239e-05	866.416	1.78898e-06	866.416	4.16263e-05
		871.632	5.7674e-05	867.117	1.77609e-06	867.117	4.14992e-05
		872	5.76006e-05	867.818	1.76332e-06	867.818	4.13728e-05
		872.38	5.75249e-05	868.519	1.75069e-06	868.519	4.12469e-05
		873.129	5.73766e-05	869.219	1.73819e-06	869.219	4.11215e-05
		873.878	5.72291e-05	869.92	1.72581e-06	869.92	4.09968e-05
		874.627	5.70824e-05	870.621	1.71356e-06	870.621	4.08726e-05
		875.375	5.69365e-05	871.321	1.70143e-06	871.321	4.07491e-05
		876	5.68154e-05	872.022	1.68942e-06	872.022	4.0626e-05
		876.124	5.67914e-05	872.723	1.67754e-06	872.723	4.05036e-05
		876.873	5.6647e-05	873.423	1.66577e-06	873.423	4.03817e-05
		877.622	5.65035e-05	874.124	1.65412e-06	874.124	4.02604e-05
		878.37	5.63606e-05	874.825	1.64259e-06	874.825	4.01397e-05
		879.119	5.62186e-05	875.526	1.63117e-06	875.526	4.00195e-05
		879.868	5.60773e-05	876.226	1.61987e-06	876.226	3.98999e-05
		880	5.60525e-05	876.927	1.60867e-06	876.927	3.97809e-05
		880.617	5.59368e-05	877.628	1.59759e-06	877.628	3.96624e-05
		881.365	5.57971e-05	878.328	1.58662e-06	878.328	3.95444e-05
		882.114	5.5658e-05	879.029	1.57575e-06	879.029	3.94271e-05
		882.863	5.55198e-05	879.73	1.56499e-06	879.73	3.93103e-05
		883.612	5.53823e-05	880.43	1.55434e-06	880.43	3.9194e-05
		884	5.53112e-05	881.131	1.54379e-06	881.131	3.90783e-05
		884.36	5.52455e-05	881.832	1.53334e-06	881.832	3.89631e-05
		885.109	5.51094e-05	882.533	1.52299e-06	882.533	3.88485e-05
		885.858	5.49741e-05	883.233	1.51274e-06	883.233	3.87344e-05
		886.607	5.48395e-05	883.934	1.50259e-06	883.934	3.86209e-05
		887.355	5.47056e-05	884.635	1.49254e-06	884.635	3.85079e-05
		888	5.45909e-05	885.335	1.48259e-06	885.335	3.83954e-05
		888.104	5.45724e-05	886.036	1.47273e-06	886.036	3.82835e-05
		888.853	5.444e-05	886.737	1.46296e-06	886.737	3.81721e-05
		889.602	5.43082e-05	887.437	1.45329e-06	887.437	3.80612e-05
		890.35	5.41772e-05	888.138	1.44371e-06	888.138	3.79509e-05
		891.099	5.40469e-05	888.839	1.43421e-06	888.839	3.78411e-05
		891.848	5.39172e-05	889.54	1.42481e-06	889.54	3.77318e-05
		892	5.3891e-05	890.24	1.4155e-06	890.24	3.7623e-05
		892.597	5.37883e-05	890.941	1.40628e-06	890.941	3.75148e-05
		893.345	5.366e-05	891.642	1.39714e-06	891.642	3.7407e-05
		894.094	5.35324e-05	892.342	1.38808e-06	892.342	3.72998e-05
		894.843	5.34055e-05	893.043	1.37911e-06	893.043	3.71931e-05
		895.592	5.32792e-05	893.744	1.37023e-06	893.744	3.70869e-05
		896	5.32107e-05	894.444	1.36142e-06	894.444	3.69812e-05
		896.34	5.31537e-05	895.145	1.3527e-06	895.145	3.6876e-05
		897.089	5.30288e-05	895.846	1.34406e-06	895.846	3.67713e-05
		897.838	5.29045e-05	896.547	1.3355e-06	896.547	3.66672e-05
		898.587	5.27809e-05	897.247	1.32702e-06	897.247	3.65635e-05
		899.335	5.2658e-05	897.948	1.31861e-06	897.948	3.64603e-05
		900	5.25494e-05	898.649	1.31028e-06	898.649	3.63576e-05
		900.084	5.25357e-05	899.349	1.30203e-06	899.349	3.62553e-05
		900.833	5.24141e-05	900.05	1.29385e-06	900.05	3.61536e-05
		901.582	5.2293e-05	900.751	1.28574e-06	900.751	3.60524e-05
		902.33	5.21727e-05	901.451	1.27771e-06	901.451	3.59516e-05
		903.079	5.20529e-05	902.152	1.26975e-06	902.152	3.58513e-05
		903.828	5.19338e-05	902.853	1.26187e-06	902.853	3.57515e-05
		904	5.19065e-05	903.554	1.25405e-06	903.554	3.56522e-05
		904.577	5.18153e-05	904.254	1.2463e-06	904.254	3.55533e-05
		905.325	5.16975e-05	904.955	1.23863e-06	904.955	3.54549e-05
		906.074	5.15802e-05	905.656	1.23102e-06	905.656	3.5357e-05
		906.823	5.14636e-05	906.356	1.22348e-06	906.356	3.52595e-05
		907.572	5.13475e-05	907.057	1.216e-06	907.057	3.51626e-05
		908	5.12814e-05	907.758	1.20859e-06	907.758	3.5066e-05
		908.32	5.12321e-05	908.458	1.20125e-06	908.458	3.49699e-05
		909.069	5.11173e-05	909.159	1.19397e-06	909.159	3.48743e-05
		909.818	5.1003e-05	909.86	1.18675e-06	909.86	3.47791e-05
		910.567	5.08894e-05	910.561	1.1796e-06	910.561	3.46844e-05
		911.315	5.07763e-05	911.261	1.17251e-06	911.261	3.45901e-05
		912	5.06734e-05	911.962	1.16548e-06	911.962	3.44963e-05
		912.064	5.06638e-05	912.663	1.15852e-06	912.663	3.44029e-05
		912.813	5.05519e-05	913.363	1.15161e-06	913.363	3.431e-05
		913.562	5.04406e-05	914.064	1.14476e-06	914.064	3.42175e-05
		914.31	5.03299e-05	914.765	1.13797e-06	914.765	3.41254e-05
		915.059	5.02197e-05	915.465	1.13125e-06	915.465	3.40337e-05
		915.808	5.01101e-05	916.166	1.12457e-06	916.166	3.39425e-05
		916	5.0082e-05	916.867	1.11796e-06	916.867	3.38517e-05
		916.557	5.0001e-05	917.568	1.1114e-06	917.568	3.37614e-05
		917.305	4.98925e-05	918.268	1.1049e-06	918.268	3.36714e-05
		918.054	4.97846e-05	918.969	1.09845e-06	918.969	3.35819e-05
		918.803	4.96772e-05	919.67	1.09206e-06	919.67	3.34928e-05
		919.552	4.95703e-05	920.37	1.08572e-06	920.37	3.34042e-05
		920	4.95066e-05	921.071	1.07943e-06	921.071	3.33159e-05
		920.3	4.9464e-05	921.772	1.0732e-06	921.772	3.3228e-05
		921.049	4.93582e-05	922.472	1.06702e-06	922.472	3.31406e-05
		921.798	4.9253e-05	923.173	1.06089e-06	923.173	3.30536e-05
		922.547	4.91483e-05	923.874	1.05481e-06	923.874	3.29669e-05
		923.295	4.90441e-05	924.575	1.04879e-06	924.575	3.28807e-05
		924	4.89465e-05	925.275	1.04281e-06	925.275	3.27949e-05
		924.044	4.89405e-05	925.976	1.03688e-06	925.976	3.27094e-05
		924.793	4.88373e-05	926.677	1.031e-06	926.677	3.26244e-05
		925.542	4.87347e-05	927.377	1.02517e-06	927.377	3.25398e-05
		926.29	4.86326e-05	928.078	1.01939e-06	928.078	3.24555e-05
		927.039	4.8531e-05	928.779	1.01366e-06	928.779	3.23717e-05
		927.788	4.84299e-05	929.479	1.00797e-06	929.479	3.22882e-05
		928	4.84014e-05	930.18	1.00233e-06	930.18	3.22051e-05
		928.537	4.83293e-05	930.881	9.96732e-07	930.881	3.21224e-05
		929.285	4.82293e-05	931.582	9.91182e-07	931.582	3.204e-05
		930.034	4.81297e-05	932.282	9.85678e-07	932.282	3.19581e-05
		930.783	4.80306e-05	932.983	9.80217e-07	932.983	3.18765e-05
		931.532	4.7932e-05	933.684	9.74801e-07	933.684	3.17953e-05
		932	4.78705e-05	934.384	9.69428e-07	934.384	3.17145e-05
		932.28	4.78339e-05	935.085	9.64099e-07	935.085	3.1634e-05
		933.029	4.77362e-05	935.786	9.58812e-07	935.786	3.15539e-05
		933.778	4.76391e-05	936.486	9.53568e-07	936.486	3.14742e-05
		934.527	4.75424e-05	937.187	9.48365e-07	937.187	3.13948e-05
		935.275	4.74462e-05	937.888	9.43204e-07	937.888	3.13158e-05
		936	4.73535e-05	938.589	9.38083e-07	938.589	3.12372e-05
		936.024	4.73505e-05	939.289	9.33004e-07	939.289	3.11589e-05
		936.773	4.72552e-05	939.99	9.27964e-07	939.99	3.1081e-05
		937.522	4.71604e-05	940.691	9.22964e-07	940.691	3.10034e-05
		938.27	4.7066e-05	941.391	9.18003e-07	941.391	3.09261e-05
		939.019	4.69722e-05	942.092	9.13081e-07	942.092	3.08492e-05
		939.768	4.68787e-05	942.793	9.08198e-07	942.793	3.07727e-05
		940	4.68498e-05	943.493	9.03353e-07	943.493	3.06965e-05
		940.517	4.67857e-05	944.194	8.98546e-07	944.194	3.06207e-05
		941.265	4.66932e-05	944.895	8.93776e-07	944.895	3.05451e-05
		942.014	4.66011e-05	945.596	8.89043e-07	945.596	3.047e-05
		942.763	4.65095e-05	946.296	8.84346e-07	946.296	3.03951e-05
		943.512	4.64183e-05	946.997	8.79686e-07	946.997	3.03206e-05
		944	4.6359e-05	947.698	8.75062e-07	947.698	3.02465e-05
		944.26	4.63275e-05	948.398	8.70473e-07	948.398	3.01726e-05
		945.009	4.62372e-05	949.099	8.65919e-07	949.099	3.00991e-05
		945.758	4.61473e-05	949.8	8.614e-07	949.8	3.00259e-05
		946.507	4.60578e-05	950.5	8.56916e-07	950.5	2.99531e-05
		947.255	4.59688e-05	951.201	8.52466e-07	951.201	2.98805e-05
		948	4.58806e-05	951.902	8.48049e-07	951.902	2.98083e-05
		948.004	4.58802e-05	952.603	8.43666e-07	952.603	2.97364e-05
		948.753	4.57919e-05	953.303	8.39316e-07	953.303	2.96648e-05
		949.501	4.57042e-05	954.004	8.34999e-07	954.004	2.95936e-05
		950.25	4.56168e-05	954.705	8.30715e-07	954.705	2.95226e-05
		950.999	4.55298e-05	955.405	8.26463e-07	955.405	2.9452e-05
		951.748	4.54433e-05	956.106	8.22242e-07	956.106	2.93817e-05
		952	4.54142e-05	956.807	8.18053e-07	956.807	2.93116e-05
		952.496	4.53571e-05	957.508	8.13895e-07	957.508	2.92419e-05
		953.245	4.52714e-05	958.208	8.09768e-07	958.208	2.91725e-05
		953.994	4.5186e-05	958.909	8.05672e-07	958.909	2.91034e-05
		954.743	4.51011e-05	959.61	8.01606e-07	959.61	2.90346e-05
		955.491	4.50165e-05	960.31	7.97571e-07	960.31	2.89661e-05
		956	4.49593e-05	961.011	7.93565e-07	961.011	2.88979e-05
		956.24	4.49323e-05	961.712	7.89588e-07	961.712	2.883e-05
		956.989	4.48486e-05	962.412	7.85641e-07	962.412	2.87624e-05
		957.738	4.47652e-05	963.113	7.81722e-07	963.113	2.8695e-05
		958.486	4.46822e-05	963.814	7.77833e-07	963.814	2.8628e-05
		959.235	4.45996e-05	964.515	7.73971e-07	964.515	2.85613e-05
		959.984	4.45173e-05	965.215	7.70138e-07	965.215	2.84948e-05
		960	4.45156e-05	965.916	7.66332e-07	965.916	2.84286e-05
		960.733	4.44355e-05	966.617	7.62554e-07	966.617	2.83627e-05
		961.481	4.4354e-05	967.317	7.58804e-07	967.317	2.82971e-05
		962.23	4.42729e-05	968.018	7.5508e-07	968.018	2.82318e-05
		962.979	4.41921e-05	968.719	7.51383e-07	968.719	2.81668e-05
		963.728	4.41117e-05	969.419	7.47713e-07	969.419	2.8102e-05
		964	4.40826e-05	970.12	7.44069e-07	970.12	2.80375e-05
		964.476	4.40317e-05	970.821	7.40451e-07	970.821	2.79733e-05
		965.225	4.39521e-05	971.522	7.36859e-07	971.522	2.79093e-05
		965.974	4.38728e-05	972.222	7.33293e-07	972.222	2.78457e-05
		966.723	4.37938e-05	972.923	7.29751e-07	972.923	2.77823e-05
		967.471	4.37153e-05	973.624	7.26235e-07	973.624	2.77191e-05
		968	4.366e-05	974.324	7.22744e-07	974.324	2.76563e-05
		968.22	4.3637e-05	975.025	7.19278e-07	975.025	2.75937e-05
		968.969	4.35592e-05	975.726	7.15835e-07	975.726	2.75313e-05
		969.718	4.34816e-05	976.426	7.12417e-07	976.426	2.74692e-05
		970.466	4.34045e-05	977.127	7.09023e-07	977.127	2.74074e-05
		971.215	4.33276e-05	977.828	7.05653e-07	977.828	2.73459e-05
		971.964	4.32511e-05	978.529	7.02306e-07	978.529	2.72846e-05
		972	4.32474e-05	979.229	6.98983e-07	979.229	2.72235e-05
		972.713	4.3175e-05	979.93	6.95683e-07	979.93	2.71627e-05
		973.461	4.30991e-05	980.631	6.92405e-07	980.631	2.71022e-05
		974.21	4.30237e-05	981.331	6.8915e-07	981.331	2.70419e-05
		974.959	4.29485e-05	982.032	6.85918e-07	982.032	2.69819e-05
		975.708	4.28737e-05	982.733	6.82708e-07	982.733	2.69221e-05
		976	4.28446e-05	983.433	6.7952e-07	983.433	2.68626e-05
		976.456	4.27992e-05	984.134	6.76354e-07	984.134	2.68033e-05
		977.205	4.2725e-05	984.835	6.7321e-07	984.835	2.67442e-05
		977.954	4.26512e-05	985.536	6.70087e-07	985.536	2.66854e-05
		978.703	4.25777e-05	986.236	6.66986e-07	986.236	2.66269e-05
		979.451	4.25045e-05	986.937	6.63905e-07	986.937	2.65685e-05
		980	4.2451e-05	987.638	6.60846e-07	987.638	2.65105e-05
		980.2	4.24316e-05	988.338	6.57807e-07	988.338	2.64526e-05
		980.949	4.2359e-05	989.039	6.54789e-07	989.039	2.6395e-05
		981.698	4.22868e-05	989.74	6.51791e-07	989.74	2.63376e-05
		982.446	4.22148e-05	990.44	6.48813e-07	990.44	2.62805e-05
		983.195	4.21432e-05	991.141	6.45855e-07	991.141	2.62236e-05
		983.944	4.20719e-05	991.842	6.42917e-07	991.842	2.61669e-05
		984	4.20665e-05	992.543	6.39999e-07	992.543	2.61105e-05
		984.693	4.20009e-05	993.243	6.37101e-07	993.243	2.60543e-05
		985.441	4.19301e-05	993.944	6.34221e-07	993.944	2.59983e-05
		986.19	4.18597e-05	994.645	6.31361e-07	994.645	2.59425e-05
		986.939	4.17896e-05	995.345	6.2852e-07	995.345	2.5887e-05
		987.688	4.17198e-05	996.046	6.25697e-07	996.046	2.58317e-05
		988	4.16908e-05	996.747	6.22894e-07	996.747	2.57766e-05
		988.436	4.16503e-05	997.447	6.20108e-07	997.447	2.57217e-05
		989.185	4.15811e-05	998.148	6.17342e-07	998.148	2.56671e-05
		989.934	4.15121e-05	998.849	6.14593e-07	998.849	2.56126e-05
		990.683	4.14435e-05	999.55	6.11862e-07	999.55	2.55584e-05
		991.431	4.13752e-05	1000.25	6.09149e-07	1000.25	2.55044e-05
		992	4.13235e-05	1000.95	6.06454e-07	1000.95	2.54506e-05
		992.18	4.13071e-05	1001.65	6.03777e-07	1001.65	2.53971e-05
		992.929	4.12393e-05	1002.35	6.01117e-07	1002.35	2.53437e-05
		993.678	4.11718e-05	1003.05	5.98474e-07	1003.05	2.52906e-05
		994.426	4.11046e-05	1003.75	5.95848e-07	1003.75	2.52376e-05
		995.175	4.10377e-05	1004.45	5.93239e-07	1004.45	2.51849e-05
		995.924	4.0971e-05	1005.16	5.90647e-07	1005.16	2.51324e-05
		996	4.09643e-05	1005.86	5.88072e-07	1005.86	2.50801e-05
		996.673	4.09047e-05	1006.56	5.85513e-07	1006.56	2.5028e-05
		997.421	4.08386e-05	1007.26	5.82971e-07	1007.26	2.49761e-05
		998.17	4.07727e-05	1007.96	5.80445e-07	1007.96	2.49244e-05
		998.919	4.07072e-05	1008.66	5.77935e-07	1008.66	2.48729e-05
		999.668	4.06419e-05	1009.36	5.75441e-07	1009.36	2.48216e-05
		1000	4.0613e-05	1010.06	5.72963e-07	1010.06	2.47705e-05
		1000.42	4.05769e-05	1010.76	5.70501e-07	1010.76	2.47196e-05
		1001.17	4.05121e-05	1011.46	5.68054e-07	1011.46	2.46689e-05
		1001.91	4.04477e-05	1012.16	5.65623e-07	1012.16	2.46184e-05
		1002.66	4.03834e-05	1012.86	5.63207e-07	1012.86	2.45681e-05
		1003.41	4.03195e-05	1013.56	5.60806e-07	1013.56	2.4518e-05
		1004	4.02694e-05	1014.26	5.58421e-07	1014.26	2.44681e-05
		1004.16	4.02558e-05	1014.96	5.5605e-07	1014.96	2.44184e-05
		1004.91	4.01923e-05	1015.67	5.53695e-07	1015.67	2.43689e-05
		1005.66	4.01291e-05	1016.37	5.51354e-07	1016.37	2.43195e-05
		1006.41	4.00662e-05	1017.07	5.49027e-07	1017.07	2.42704e-05
		1007.16	4.00035e-05	1017.77	5.46715e-07	1017.77	2.42214e-05
		1007.9	3.99411e-05	1018.47	5.44418e-07	1018.47	2.41727e-05
		1008	3.99331e-05	1019.17	5.42134e-07	1019.17	2.41241e-05
		1008.65	3.98789e-05	1019.87	5.39865e-07	1019.87	2.40757e-05
		1009.4	3.9817e-05	1020.57	5.3761e-07	1020.57	2.40275e-05
		1010.15	3.97553e-05	1021.27	5.35369e-07	1021.27	2.39794e-05
		1010.9	3.96939e-05	1021.97	5.33141e-07	1021.97	2.39316e-05
		1011.65	3.96327e-05	1022.67	5.30927e-07	1022.67	2.38839e-05
		1012	3.9604e-05	1023.37	5.28727e-07	1023.37	2.38364e-05
		1012.4	3.95718e-05	1024.07	5.2654e-07	1024.07	2.37891e-05
		1013.15	3.95111e-05	1024.77	5.24367e-07	1024.77	2.3742e-05
		1013.89	3.94506e-05	1025.48	5.22207e-07	1025.48	2.3695e-05
		1014.64	3.93904e-05	1026.18	5.2006e-07	1026.18	2.36483e-05
		1015.39	3.93304e-05	1026.88	5.17926e-07	1026.88	2.36017e-05
		1016	3.92818e-05	1027.58	5.15805e-07	1027.58	2.35552e-05
		1016.14	3.92706e-05	1028.28	5.13697e-07	1028.28	2.3509e-05
		1016.89	3.92111e-05	1028.98	5.11601e-07	1028.98	2.34629e-05
		1017.64	3.91518e-05	1029.68	5.09518e-07	1029.68	2.3417e-05
		1018.39	3.90928e-05	1030.38	5.07448e-07	1030.38	2.33713e-05
		1019.14	3.9034e-05	1031.08	5.0539e-07	1031.08	2.33257e-05
		1019.88	3.89754e-05	1031.78	5.03344e-07	1031.78	2.32803e-05
		1020	3.89663e-05	1032.48	5.01311e-07	1032.48	2.32351e-05
		1020.63	3.8917e-05	1033.18	4.9929e-07	1033.18	2.319e-05
		1021.38	3.88589e-05	1033.88	4.97281e-07	1033.88	2.31452e-05
		1022.13	3.88009e-05	1034.58	4.95283e-07	1034.58	2.31004e-05
		1022.88	3.87432e-05	1035.29	4.93298e-07	1035.29	2.30559e-05
		1023.63	3.86858e-05	1035.99	4.91324e-07	1035.99	2.30115e-05
		1024	3.86573e-05	1036.69	4.89363e-07	1036.69	2.29672e-05
		1028	3.83545e-05	1037.39	4.87412e-07	1037.39	2.29232e-05
		1032	3.80579e-05	1038.09	4.85473e-07	1038.09	2.28793e-05
		1036	3.77671e-05	1038.79	4.83546e-07	1038.79	2.28355e-05
		1040	3.74821e-05	1039.49	4.8163e-07	1039.49	2.27919e-05
		1044	3.72026e-05	1040.19	4.79725e-07	1040.19	2.27485e-05
		1048	3.69284e-05	1040.89	4.77831e-07	1040.89	2.27052e-05
		1052	3.66595e-05	1041.59	4.75948e-07	1041.59	2.26621e-05
		1056	3.63957e-05	1042.29	4.74076e-07	1042.29	2.26192e-05
		1060	3.61367e-05	1042.99	4.72216e-07	1042.99	2.25764e-05
		1064	3.58826e-05	1043.69	4.70366e-07	1043.69	2.25337e-05
		1068	3.5633e-05	1044.39	4.68526e-07	1044.39	2.24912e-05
		1072	3.5388e-05	1045.1	4.66697e-07	1045.1	2.24489e-05
		1076	3.51473e-05	1045.8	4.64879e-07	1045.8	2.24067e-05
		1080	3.49109e-05	1046.5	4.63072e-07	1046.5	2.23647e-05
		1084	3.46786e-05	1047.2	4.61274e-07	1047.2	2.23228e-05
		1088	3.44503e-05	1047.9	4.59487e-07	1047.9	2.22811e-05
		1092	3.42259e-05	1048.6	4.57711e-07	1048.6	2.22395e-05
		1096	3.40053e-05	1049.3	4.55944e-07	1049.3	2.21981e-05
		1100	3.37883e-05	1050	4.54188e-07	1050	2.21568e-05

## Sheet: Fig. 1c
angle	Raw data	angle	Fit	angle	Vs	angle	VA
1050	-8.20815e-06	350	3.43974e-05	350	-4.832e-07	350	2.1296e-05
1046	-7.77206e-06	354	3.46246e-05	350.701	-4.85068e-07	350.701	2.13358e-05
1042	-8.738e-06	358	3.48562e-05	351.401	-4.86946e-07	351.401	2.13756e-05
1038	-8.83831e-06	362	3.50924e-05	352.102	-4.88835e-07	352.102	2.14157e-05
1034	-8.5063e-06	366	3.53333e-05	352.803	-4.90735e-07	352.803	2.14559e-05
1030	-9.49145e-06	370	3.55789e-05	353.503	-4.92646e-07	353.503	2.14962e-05
1026	-8.62834e-06	374	3.58295e-05	354.204	-4.94568e-07	354.204	2.15367e-05
1022	-9.81537e-06	378	3.60852e-05	354.905	-4.96501e-07	354.905	2.15773e-05
1018	-1.02722e-05	382	3.63462e-05	355.606	-4.98445e-07	355.606	2.16181e-05
1014	-9.7527e-06	386	3.66126e-05	356.306	-5.00401e-07	356.306	2.1659e-05
1010	-1.02805e-05	390	3.68845e-05	357.007	-5.02368e-07	357.007	2.17e-05
1006	-1.02449e-05	394	3.71622e-05	357.708	-5.04346e-07	357.708	2.17413e-05
1002	-1.1561e-05	398	3.74458e-05	358.408	-5.06336e-07	358.408	2.17826e-05
998	-1.06423e-05	402	3.77356e-05	359.109	-5.08338e-07	359.109	2.18241e-05
994	-1.14822e-05	406	3.80316e-05	359.81	-5.10352e-07	359.81	2.18658e-05
990	-1.18319e-05	410	3.8334e-05	360.511	-5.12377e-07	360.511	2.19076e-05
986	-1.22498e-05	413.764	3.86248e-05	361.211	-5.14415e-07	361.211	2.19496e-05
982	-1.27673e-05	414	3.86432e-05	361.912	-5.16464e-07	361.912	2.19918e-05
978	-1.23094e-05	414.464	3.86796e-05	362.613	-5.18525e-07	362.613	2.2034e-05
974	-1.38353e-05	415.165	3.87346e-05	363.313	-5.20599e-07	363.313	2.20765e-05
970	-1.33363e-05	415.866	3.87898e-05	364.014	-5.22685e-07	364.014	2.21191e-05
966	-1.37701e-05	416.567	3.88452e-05	364.715	-5.24784e-07	364.715	2.21619e-05
962	-1.41761e-05	417.267	3.89009e-05	365.415	-5.26894e-07	365.415	2.22048e-05
958	-1.43672e-05	417.968	3.89567e-05	366.116	-5.29018e-07	366.116	2.22479e-05
954	-1.48614e-05	418	3.89593e-05	366.817	-5.31154e-07	366.817	2.22911e-05
950	-1.55418e-05	418.669	3.90128e-05	367.518	-5.33303e-07	367.518	2.23345e-05
946	-1.6247e-05	419.369	3.90691e-05	368.218	-5.35465e-07	368.218	2.23781e-05
942	-1.56466e-05	420.07	3.91256e-05	368.919	-5.3764e-07	368.919	2.24218e-05
938	-1.72359e-05	420.771	3.91824e-05	369.62	-5.39828e-07	369.62	2.24657e-05
934	-1.65327e-05	421.471	3.92393e-05	370.32	-5.4203e-07	370.32	2.25097e-05
930	-1.75406e-05	422	3.92825e-05	371.021	-5.44244e-07	371.021	2.2554e-05
926	-1.81073e-05	422.172	3.92965e-05	371.722	-5.46472e-07	371.722	2.25983e-05
922	-1.85296e-05	422.873	3.93539e-05	372.422	-5.48714e-07	372.422	2.26429e-05
918	-1.94025e-05	423.574	3.94116e-05	373.123	-5.50969e-07	373.123	2.26876e-05
914	-1.91562e-05	424.274	3.94695e-05	373.824	-5.53238e-07	373.824	2.27325e-05
910	-2.06949e-05	424.975	3.95276e-05	374.525	-5.55521e-07	374.525	2.27776e-05
906	-2.06825e-05	425.676	3.95859e-05	375.225	-5.57818e-07	375.225	2.28228e-05
902	-2.19014e-05	426	3.9613e-05	375.926	-5.60129e-07	375.926	2.28682e-05
898	-2.15994e-05	426.376	3.96444e-05	376.627	-5.62454e-07	376.627	2.29138e-05
894	-2.28805e-05	427.077	3.97032e-05	377.327	-5.64793e-07	377.327	2.29596e-05
890	-2.3213e-05	427.778	3.97623e-05	378.028	-5.67147e-07	378.028	2.30055e-05
886	-2.37095e-05	428.478	3.98215e-05	378.729	-5.69516e-07	378.729	2.30516e-05
882	-2.55466e-05	429.179	3.9881e-05	379.429	-5.71899e-07	379.429	2.30979e-05
878	-2.49839e-05	429.88	3.99408e-05	380.13	-5.74297e-07	380.13	2.31444e-05
874	-2.66346e-05	430	3.9951e-05	380.831	-5.7671e-07	380.831	2.3191e-05
870	-2.68158e-05	430.581	4.00007e-05	381.532	-5.79138e-07	381.532	2.32378e-05
866	-2.82762e-05	431.281	4.0061e-05	382.232	-5.81581e-07	382.232	2.32848e-05
862	-2.85033e-05	431.982	4.01214e-05	382.933	-5.84039e-07	382.933	2.3332e-05
858	-2.93432e-05	432.683	4.01821e-05	383.634	-5.86513e-07	383.634	2.33794e-05
854	-3.0183e-05	433.383	4.02431e-05	384.334	-5.89002e-07	384.334	2.34269e-05
850	-3.13498e-05	434	4.02969e-05	385.035	-5.91507e-07	385.035	2.34747e-05
846	-3.241e-05	434.084	4.03043e-05	385.736	-5.94028e-07	385.736	2.35226e-05
842	-3.38972e-05	434.785	4.03657e-05	386.436	-5.96564e-07	386.436	2.35707e-05
838	-3.38373e-05	435.485	4.04274e-05	387.137	-5.99117e-07	387.137	2.3619e-05
834	-3.5778e-05	436.186	4.04893e-05	387.838	-6.01686e-07	387.838	2.36675e-05
830	-3.69024e-05	436.887	4.05515e-05	388.539	-6.04271e-07	388.539	2.37162e-05
826	-3.72377e-05	437.588	4.0614e-05	389.239	-6.06873e-07	389.239	2.3765e-05
822	-3.93919e-05	438	4.06508e-05	389.94	-6.09491e-07	389.94	2.38141e-05
818	-3.99581e-05	438.288	4.06766e-05	390.641	-6.12126e-07	390.641	2.38633e-05
814	-4.12144e-05	438.989	4.07396e-05	391.341	-6.14778e-07	391.341	2.39128e-05
810	-4.24879e-05	439.69	4.08028e-05	392.042	-6.17447e-07	392.042	2.39624e-05
806	-4.41049e-05	440.39	4.08663e-05	392.743	-6.20133e-07	392.743	2.40123e-05
802	-4.5062e-05	441.091	4.093e-05	393.443	-6.22836e-07	393.443	2.40623e-05
798	-4.63658e-05	441.792	4.0994e-05	394.144	-6.25557e-07	394.144	2.41125e-05
794	-4.76905e-05	442	4.1013e-05	394.845	-6.28296e-07	394.845	2.4163e-05
790	-4.93391e-05	442.492	4.10582e-05	395.546	-6.31052e-07	395.546	2.42136e-05
786	-5.05052e-05	443.193	4.11227e-05	396.246	-6.33826e-07	396.246	2.42644e-05
782	-5.12192e-05	443.894	4.11875e-05	396.947	-6.36618e-07	396.947	2.43155e-05
778	-5.32793e-05	444.595	4.12526e-05	397.648	-6.39429e-07	397.648	2.43667e-05
774	-5.34443e-05	445.295	4.13179e-05	398.348	-6.42257e-07	398.348	2.44182e-05
770	-5.43981e-05	445.996	4.13835e-05	399.049	-6.45105e-07	399.049	2.44698e-05
766	-5.49936e-05	446	4.13838e-05	399.75	-6.47971e-07	399.75	2.45217e-05
762	-5.60141e-05	446.697	4.14493e-05	400.45	-6.50856e-07	400.45	2.45738e-05
758	-5.54924e-05	447.397	4.15154e-05	401.151	-6.5376e-07	401.151	2.46261e-05
754	-5.50105e-05	448.098	4.15818e-05	401.852	-6.56683e-07	401.852	2.46786e-05
750	-5.45259e-05	448.799	4.16485e-05	402.553	-6.59625e-07	402.553	2.47313e-05
746	-5.38012e-05	449.5	4.17155e-05	403.253	-6.62587e-07	403.253	2.47842e-05
742	-5.1835e-05	450	4.17635e-05	403.954	-6.65569e-07	403.954	2.48373e-05
738	-4.95024e-05	450.2	4.17827e-05	404.655	-6.6857e-07	404.655	2.48907e-05
734	-4.63463e-05	450.901	4.18502e-05	405.355	-6.71592e-07	405.355	2.49442e-05
730	-4.26665e-05	451.602	4.1918e-05	406.056	-6.74633e-07	406.056	2.4998e-05
726	-3.94483e-05	452.302	4.19861e-05	406.757	-6.77696e-07	406.757	2.5052e-05
722	-3.30662e-05	453.003	4.20544e-05	407.457	-6.80778e-07	407.457	2.51063e-05
718	-2.85859e-05	453.704	4.21231e-05	408.158	-6.83882e-07	408.158	2.51607e-05
714	-2.14337e-05	454	4.21522e-05	408.859	-6.87006e-07	408.859	2.52154e-05
710	-1.54844e-05	454.404	4.2192e-05	409.56	-6.90152e-07	409.56	2.52703e-05
706	-8.62429e-06	455.105	4.22612e-05	410.26	-6.93318e-07	410.26	2.53254e-05
702	-1.86346e-06	455.806	4.23307e-05	410.961	-6.96507e-07	410.961	2.53808e-05
698	5.71701e-06	456.507	4.24006e-05	411.662	-6.99717e-07	411.662	2.54364e-05
694	1.29089e-05	457.207	4.24707e-05	412.362	-7.02949e-07	412.362	2.54922e-05
690	2.06015e-05	457.908	4.25411e-05	413.063	-7.06202e-07	413.063	2.55482e-05
686	2.70134e-05	458	4.25503e-05	413.764	-7.09479e-07	413.764	2.56045e-05
682	3.23646e-05	458.609	4.26117e-05	414.464	-7.12777e-07	414.464	2.5661e-05
678	3.95428e-05	459.309	4.26827e-05	415.165	-7.16099e-07	415.165	2.57178e-05
674	4.37037e-05	460.01	4.2754e-05	415.866	-7.19443e-07	415.866	2.57747e-05
670	4.94041e-05	460.711	4.28256e-05	416.567	-7.2281e-07	416.567	2.5832e-05
666	5.30768e-05	461.411	4.28975e-05	417.267	-7.26201e-07	417.267	2.58894e-05
662	5.70098e-05	462	4.29582e-05	417.968	-7.29615e-07	417.968	2.59471e-05
658	5.92335e-05	462.112	4.29697e-05	418.669	-7.33053e-07	418.669	2.60051e-05
654	6.17837e-05	462.813	4.30422e-05	419.369	-7.36515e-07	419.369	2.60633e-05
650	6.39912e-05	463.514	4.31151e-05	420.07	-7.4e-07	420.07	2.61217e-05
646	6.48894e-05	464.214	4.31882e-05	420.771	-7.43511e-07	420.771	2.61804e-05
642	6.60186e-05	464.915	4.32616e-05	421.471	-7.47046e-07	421.471	2.62393e-05
638	6.65932e-05	465.616	4.33354e-05	422.172	-7.50605e-07	422.172	2.62985e-05
634	6.78845e-05	466	4.3376e-05	422.873	-7.5419e-07	422.873	2.63579e-05
630	6.7902e-05	466.316	4.34095e-05	423.574	-7.578e-07	423.574	2.64176e-05
626	6.80048e-05	467.017	4.34838e-05	424.274	-7.61436e-07	424.274	2.64776e-05
622	6.72445e-05	467.718	4.35586e-05	424.975	-7.65097e-07	424.975	2.65378e-05
618	6.73696e-05	468.418	4.36336e-05	425.676	-7.68785e-07	425.676	2.65982e-05
614	6.67867e-05	469.119	4.37089e-05	426.376	-7.72498e-07	426.376	2.66589e-05
610	6.69022e-05	469.82	4.37846e-05	427.077	-7.76238e-07	427.077	2.67199e-05
606	6.53627e-05	470	4.38041e-05	427.778	-7.80005e-07	427.778	2.67811e-05
602	6.5701e-05	470.521	4.38606e-05	428.478	-7.83799e-07	428.478	2.68426e-05
598	6.41683e-05	471.221	4.39369e-05	429.179	-7.8762e-07	429.179	2.69044e-05
594	6.30803e-05	471.922	4.40136e-05	429.88	-7.91469e-07	429.88	2.69664e-05
590	6.28221e-05	472.623	4.40906e-05	430.581	-7.95345e-07	430.581	2.70287e-05
586	6.20671e-05	473.323	4.41679e-05	431.281	-7.99249e-07	431.281	2.70912e-05
582	6.14026e-05	474	4.42429e-05	431.982	-8.03182e-07	431.982	2.71541e-05
578	5.99132e-05	474.024	4.42455e-05	432.683	-8.07143e-07	432.683	2.72172e-05
574	5.95529e-05	474.725	4.43235e-05	433.383	-8.11133e-07	433.383	2.72806e-05
570	5.83639e-05	475.425	4.44018e-05	434.084	-8.15152e-07	434.084	2.73442e-05
566	5.83123e-05	476.126	4.44805e-05	434.785	-8.192e-07	434.785	2.74082e-05
562	5.73241e-05	476.827	4.45595e-05	435.485	-8.23278e-07	435.485	2.74724e-05
558	5.67117e-05	477.528	4.46388e-05	436.186	-8.27386e-07	436.186	2.75369e-05
554	5.54776e-05	478	4.46925e-05	436.887	-8.31525e-07	436.887	2.76016e-05
550	5.54645e-05	478.228	4.47185e-05	437.588	-8.35693e-07	437.588	2.76667e-05
546	5.43548e-05	478.929	4.47986e-05	438.288	-8.39893e-07	438.288	2.7732e-05
542	5.34722e-05	479.63	4.48789e-05	438.989	-8.44124e-07	438.989	2.77977e-05
538	5.26081e-05	480.33	4.49597e-05	439.69	-8.48386e-07	439.69	2.78636e-05
534	5.24658e-05	481.031	4.50408e-05	440.39	-8.52679e-07	440.39	2.79298e-05
530	5.1534e-05	481.732	4.51222e-05	441.091	-8.57005e-07	441.091	2.79963e-05
526	5.13824e-05	482	4.51535e-05	441.792	-8.61363e-07	441.792	2.80631e-05
522	5.04644e-05	482.432	4.5204e-05	442.492	-8.65754e-07	442.492	2.81302e-05
518	4.90609e-05	483.133	4.52861e-05	443.193	-8.70178e-07	443.193	2.81976e-05
514	4.95705e-05	483.834	4.53686e-05	443.894	-8.74635e-07	443.894	2.82653e-05
510	4.82471e-05	484.535	4.54515e-05	444.595	-8.79126e-07	444.595	2.83333e-05
506	4.84207e-05	485.235	4.55347e-05	445.295	-8.8365e-07	445.295	2.84016e-05
502	4.69994e-05	485.936	4.56183e-05	445.996	-8.88209e-07	445.996	2.84702e-05
498	4.71151e-05	486	4.5626e-05	446.697	-8.92803e-07	446.697	2.85391e-05
494	4.64372e-05	486.637	4.57023e-05	447.397	-8.97431e-07	447.397	2.86083e-05
490	4.60451e-05	487.337	4.57866e-05	448.098	-9.02095e-07	448.098	2.86779e-05
486	4.52638e-05	488.038	4.58713e-05	448.799	-9.06795e-07	448.799	2.87477e-05
482	4.49487e-05	488.739	4.59564e-05	449.5	-9.1153e-07	449.5	2.88179e-05
478	4.45015e-05	489.439	4.60418e-05	450.2	-9.16302e-07	450.2	2.88883e-05
474	4.43977e-05	490	4.61104e-05	450.901	-9.21111e-07	450.901	2.89591e-05
470	4.3269e-05	490.14	4.61276e-05	451.602	-9.25957e-07	451.602	2.90302e-05
466	4.30596e-05	490.841	4.62138e-05	452.302	-9.3084e-07	452.302	2.91017e-05
462	4.29992e-05	491.542	4.63004e-05	453.003	-9.35761e-07	453.003	2.91734e-05
458	4.22174e-05	492.242	4.63873e-05	453.704	-9.40721e-07	453.704	2.92455e-05
454	4.21974e-05	492.943	4.64746e-05	454.404	-9.45719e-07	454.404	2.93179e-05
450	4.08644e-05	493.644	4.65623e-05	455.105	-9.50756e-07	455.105	2.93907e-05
446	4.17255e-05	494	4.66071e-05	455.806	-9.55832e-07	455.806	2.94637e-05
442	4.07911e-05	494.344	4.66504e-05	456.507	-9.60949e-07	456.507	2.95372e-05
438	4.0493e-05	495.045	4.67389e-05	457.207	-9.66105e-07	457.207	2.96109e-05
434	4.03222e-05	495.746	4.68278e-05	457.908	-9.71303e-07	457.908	2.9685e-05
430	4.02128e-05	496.446	4.6917e-05	458.609	-9.76541e-07	458.609	2.97594e-05
426	3.92173e-05	497.147	4.70067e-05	459.309	-9.81821e-07	459.309	2.98342e-05
422	3.91895e-05	497.848	4.70967e-05	460.01	-9.87143e-07	460.01	2.99093e-05
418	3.82582e-05	498	4.71163e-05	460.711	-9.92507e-07	460.711	2.99847e-05
414	3.85935e-05	498.549	4.71871e-05	461.411	-9.97914e-07	461.411	3.00605e-05
410	3.84306e-05	499.249	4.7278e-05	462.112	-1.00336e-06	462.112	3.01367e-05
406	3.81959e-05	499.95	4.73692e-05	462.813	-1.00886e-06	462.813	3.02132e-05
402	3.7335e-05	500.651	4.74608e-05	463.514	-1.0144e-06	463.514	3.02901e-05
398	3.71597e-05	501.351	4.75529e-05	464.214	-1.01998e-06	464.214	3.03673e-05
394	3.69767e-05	502	4.76384e-05	464.915	-1.02561e-06	464.915	3.04448e-05
390	3.63908e-05	502.052	4.76453e-05	465.616	-1.03128e-06	465.616	3.05228e-05
386	3.7073e-05	502.753	4.77381e-05	466.316	-1.037e-06	466.316	3.06011e-05
382	3.60818e-05	503.453	4.78314e-05	467.017	-1.04277e-06	467.017	3.06798e-05
378	3.60888e-05	504.154	4.7925e-05	467.718	-1.04858e-06	467.718	3.07588e-05
374	3.55721e-05	504.855	4.80191e-05	468.418	-1.05444e-06	468.418	3.08382e-05
370	3.55941e-05	505.556	4.81136e-05	469.119	-1.06035e-06	469.119	3.0918e-05
366	3.50772e-05	506	4.81737e-05	469.82	-1.06631e-06	469.82	3.09981e-05
362	3.55883e-05	506.256	4.82085e-05	470.521	-1.07231e-06	470.521	3.10786e-05
358	3.508e-05	506.957	4.83038e-05	471.221	-1.07837e-06	471.221	3.11595e-05
354	3.43965e-05	507.658	4.83995e-05	471.922	-1.08447e-06	471.922	3.12408e-05
350	3.46075e-05	508.358	4.84956e-05	472.623	-1.09063e-06	472.623	3.13225e-05
	--	509.059	4.85922e-05	473.323	-1.09684e-06	473.323	3.14046e-05
	--	509.76	4.86892e-05	474.024	-1.1031e-06	474.024	3.1487e-05
	--	510	4.87225e-05	474.725	-1.10941e-06	474.725	3.15698e-05
	--	510.46	4.87866e-05	475.425	-1.11577e-06	475.425	3.16531e-05
	--	511.161	4.88844e-05	476.126	-1.12219e-06	476.126	3.17367e-05
	--	511.862	4.89826e-05	476.827	-1.12866e-06	476.827	3.18207e-05
	--	512.563	4.90813e-05	477.528	-1.13519e-06	477.528	3.19051e-05
	--	513.263	4.91804e-05	478.228	-1.14177e-06	478.228	3.19899e-05
	--	513.964	4.92799e-05	478.929	-1.14841e-06	478.929	3.20752e-05
	--	514	4.92851e-05	479.63	-1.1551e-06	479.63	3.21608e-05
	--	514.665	4.93799e-05	480.33	-1.16186e-06	480.33	3.22468e-05
	--	515.365	4.94803e-05	481.031	-1.16867e-06	481.031	3.23333e-05
		516.066	4.95811e-05	481.732	-1.17553e-06	481.732	3.24202e-05
		516.767	4.96824e-05	482.432	-1.18246e-06	482.432	3.25074e-05
		517.467	4.9784e-05	483.133	-1.18944e-06	483.133	3.25951e-05
		518	4.98616e-05	483.834	-1.19649e-06	483.834	3.26833e-05
		518.168	4.98862e-05	484.535	-1.2036e-06	484.535	3.27718e-05
		518.869	4.99887e-05	485.235	-1.21077e-06	485.235	3.28608e-05
		519.57	5.00917e-05	485.936	-1.218e-06	485.936	3.29502e-05
		520.27	5.01952e-05	486.637	-1.22529e-06	486.637	3.304e-05
		520.971	5.02991e-05	487.337	-1.23265e-06	487.337	3.31303e-05
		521.672	5.04034e-05	488.038	-1.24007e-06	488.038	3.3221e-05
		522	5.04524e-05	488.739	-1.24756e-06	488.739	3.33121e-05
		522.372	5.05082e-05	489.439	-1.25512e-06	489.439	3.34037e-05
		523.073	5.06134e-05	490.14	-1.26274e-06	490.14	3.34958e-05
		523.774	5.0719e-05	490.841	-1.27042e-06	490.841	3.35882e-05
		524.474	5.08251e-05	491.542	-1.27818e-06	491.542	3.36812e-05
		525.175	5.09317e-05	492.242	-1.28601e-06	492.242	3.37746e-05
		525.876	5.10386e-05	492.943	-1.2939e-06	492.943	3.38684e-05
		526	5.10576e-05	493.644	-1.30187e-06	493.644	3.39627e-05
		526.577	5.11461e-05	494.344	-1.3099e-06	494.344	3.40574e-05
		527.277	5.1254e-05	495.045	-1.31801e-06	495.045	3.41526e-05
		527.978	5.13623e-05	495.746	-1.3262e-06	495.746	3.42483e-05
		528.679	5.14711e-05	496.446	-1.33445e-06	496.446	3.43445e-05
		529.379	5.15803e-05	497.147	-1.34278e-06	497.147	3.44411e-05
		530	5.16774e-05	497.848	-1.35119e-06	497.848	3.45382e-05
		530.08	5.169e-05	498.549	-1.35968e-06	498.549	3.46357e-05
		530.781	5.18001e-05	499.249	-1.36824e-06	499.249	3.47338e-05
		531.481	5.19106e-05	499.95	-1.37688e-06	499.95	3.48323e-05
		532.182	5.20217e-05	500.651	-1.3856e-06	500.651	3.49313e-05
		532.883	5.21331e-05	501.351	-1.39439e-06	501.351	3.50308e-05
		533.584	5.2245e-05	502.052	-1.40327e-06	502.052	3.51308e-05
		534	5.23118e-05	502.753	-1.41224e-06	502.753	3.52313e-05
		534.284	5.23574e-05	503.453	-1.42128e-06	503.453	3.53323e-05
		534.985	5.24702e-05	504.154	-1.43041e-06	504.154	3.54337e-05
		535.686	5.25835e-05	504.855	-1.43963e-06	504.855	3.55357e-05
		536.386	5.26972e-05	505.556	-1.44893e-06	505.556	3.56382e-05
		537.087	5.28113e-05	506.256	-1.45832e-06	506.256	3.57411e-05
		537.788	5.29259e-05	506.957	-1.46779e-06	506.957	3.58446e-05
		538	5.29607e-05	507.658	-1.47736e-06	507.658	3.59486e-05
		538.488	5.3041e-05	508.358	-1.48702e-06	508.358	3.60531e-05
		539.189	5.31564e-05	509.059	-1.49676e-06	509.059	3.61582e-05
		539.89	5.32724e-05	509.76	-1.5066e-06	509.76	3.62637e-05
		540.591	5.33887e-05	510.46	-1.51654e-06	510.46	3.63698e-05
		541.291	5.35056e-05	511.161	-1.52657e-06	511.161	3.64763e-05
		541.992	5.36228e-05	511.862	-1.53669e-06	511.862	3.65835e-05
		542	5.36241e-05	512.563	-1.54692e-06	512.563	3.66911e-05
		542.693	5.37405e-05	513.263	-1.55724e-06	513.263	3.67993e-05
		543.393	5.38586e-05	513.964	-1.56766e-06	513.964	3.6908e-05
		544.094	5.39772e-05	514.665	-1.57818e-06	514.665	3.70172e-05
		544.795	5.40961e-05	515.365	-1.5888e-06	515.365	3.7127e-05
		545.495	5.42156e-05	516.066	-1.59953e-06	516.066	3.72373e-05
		546	5.43018e-05	516.767	-1.61036e-06	516.767	3.73482e-05
		546.196	5.43354e-05	517.467	-1.6213e-06	517.467	3.74596e-05
		546.897	5.44557e-05	518.168	-1.63234e-06	518.168	3.75716e-05
		547.598	5.45764e-05	518.869	-1.64349e-06	518.869	3.76841e-05
		548.298	5.46975e-05	519.57	-1.65476e-06	519.57	3.77972e-05
		548.999	5.4819e-05	520.27	-1.66613e-06	520.27	3.79109e-05
		549.7	5.4941e-05	520.971	-1.67762e-06	520.971	3.8025e-05
		550	5.49933e-05	521.672	-1.68922e-06	521.672	3.81398e-05
		550.4	5.50633e-05	522.372	-1.70094e-06	522.372	3.82551e-05
		551.101	5.51861e-05	523.073	-1.71277e-06	523.073	3.8371e-05
		551.802	5.53092e-05	523.774	-1.72472e-06	523.774	3.84875e-05
		552.503	5.54328e-05	524.474	-1.7368e-06	524.474	3.86045e-05
		553.203	5.55568e-05	525.175	-1.74899e-06	525.175	3.87221e-05
		553.904	5.56811e-05	525.876	-1.76131e-06	525.876	3.88403e-05
		554	5.56982e-05	526.577	-1.77375e-06	526.577	3.89591e-05
		554.605	5.58058e-05	527.277	-1.78632e-06	527.277	3.90784e-05
		555.305	5.5931e-05	527.978	-1.79902e-06	527.978	3.91984e-05
		556.006	5.60565e-05	528.679	-1.81184e-06	528.679	3.93189e-05
		556.707	5.61823e-05	529.379	-1.8248e-06	529.379	3.944e-05
		557.407	5.63086e-05	530.08	-1.83789e-06	530.08	3.95617e-05
		558	5.64156e-05	530.781	-1.85112e-06	530.781	3.9684e-05
		558.108	5.64351e-05	531.481	-1.86448e-06	531.481	3.98069e-05
		558.809	5.65621e-05	532.182	-1.87798e-06	532.182	3.99303e-05
		559.51	5.66894e-05	532.883	-1.89162e-06	532.883	4.00544e-05
		560.21	5.6817e-05	533.584	-1.9054e-06	533.584	4.01791e-05
		560.911	5.6945e-05	534.284	-1.91933e-06	534.284	4.03044e-05
		561.612	5.70733e-05	534.985	-1.9334e-06	534.985	4.04302e-05
		562	5.71445e-05	535.686	-1.94762e-06	535.686	4.05567e-05
		562.312	5.72019e-05	536.386	-1.96199e-06	536.386	4.06838e-05
		563.013	5.73308e-05	537.087	-1.97651e-06	537.087	4.08115e-05
		563.714	5.746e-05	537.788	-1.99119e-06	537.788	4.09399e-05
		564.414	5.75896e-05	538.488	-2.00602e-06	538.488	4.10688e-05
		565.115	5.77194e-05	539.189	-2.02101e-06	539.189	4.11983e-05
		565.816	5.78495e-05	539.89	-2.03615e-06	539.89	4.13285e-05
		566	5.78837e-05	540.591	-2.05146e-06	540.591	4.14592e-05
		566.517	5.79798e-05	541.291	-2.06694e-06	541.291	4.15906e-05
		567.217	5.81104e-05	541.992	-2.08258e-06	541.992	4.17226e-05
		567.918	5.82412e-05	542.693	-2.09839e-06	542.693	4.18552e-05
		568.619	5.83723e-05	543.393	-2.11437e-06	543.393	4.19885e-05
		570	5.86314e-05	544.094	-2.13052e-06	544.094	4.21223e-05
		574	5.93855e-05	544.795	-2.14685e-06	544.795	4.22568e-05
		578	6.01433e-05	545.495	-2.16336e-06	545.495	4.23919e-05
		582	6.09016e-05	546.196	-2.18004e-06	546.196	4.25277e-05
		585.435	6.15502e-05	546.897	-2.19691e-06	546.897	4.2664e-05
		586	6.16564e-05	547.598	-2.21397e-06	547.598	4.2801e-05
		586.136	6.16819e-05	548.298	-2.23121e-06	548.298	4.29386e-05
		586.837	6.18134e-05	548.999	-2.24864e-06	548.999	4.30768e-05
		587.538	6.19445e-05	549.7	-2.26627e-06	549.7	4.32156e-05
		588.238	6.20754e-05	550.4	-2.28409e-06	550.4	4.33551e-05
		588.939	6.22059e-05	551.101	-2.30211e-06	551.101	4.34951e-05
		589.64	6.23359e-05	551.802	-2.32033e-06	551.802	4.36358e-05
		590	6.24027e-05	552.503	-2.33876e-06	552.503	4.37771e-05
		590.34	6.24656e-05	553.203	-2.35739e-06	553.203	4.39191e-05
		591.041	6.25948e-05	553.904	-2.37623e-06	553.904	4.40616e-05
		591.742	6.27236e-05	554.605	-2.39528e-06	554.605	4.42048e-05
		592.442	6.28517e-05	555.305	-2.41455e-06	555.305	4.43486e-05
		593.143	6.29794e-05	556.006	-2.43404e-06	556.006	4.4493e-05
		593.844	6.31064e-05	556.707	-2.45375e-06	556.707	4.4638e-05
		594	6.31346e-05	557.407	-2.47369e-06	557.407	4.47836e-05
		594.545	6.32327e-05	558.108	-2.49385e-06	558.108	4.49298e-05
		595.245	6.33584e-05	558.809	-2.51424e-06	558.809	4.50766e-05
		595.946	6.34834e-05	559.51	-2.53487e-06	559.51	4.52241e-05
		596.647	6.36075e-05	560.21	-2.55573e-06	560.21	4.53721e-05
		597.347	6.37308e-05	560.911	-2.57684e-06	560.911	4.55207e-05
		598	6.38449e-05	561.612	-2.59819e-06	561.612	4.56699e-05
		598.048	6.38533e-05	562.312	-2.61979e-06	562.312	4.58197e-05
		598.749	6.39748e-05	563.013	-2.64163e-06	563.013	4.59701e-05
		599.449	6.40953e-05	563.714	-2.66374e-06	563.714	4.6121e-05
		600.15	6.42148e-05	564.414	-2.6861e-06	564.414	4.62726e-05
		600.851	6.43332e-05	565.115	-2.70873e-06	565.115	4.64247e-05
		601.552	6.44505e-05	565.816	-2.73162e-06	565.816	4.65773e-05
		602	6.45249e-05	566.517	-2.75478e-06	566.517	4.67306e-05
		602.252	6.45666e-05	567.217	-2.77821e-06	567.217	4.68843e-05
		602.953	6.46814e-05	567.918	-2.80192e-06	567.918	4.70387e-05
		603.654	6.47948e-05	568.619	-2.82591e-06	568.619	4.71935e-05
		604.354	6.49069e-05	569.319	-2.85019e-06	569.319	4.73489e-05
		605.055	6.50175e-05	570.02	-2.87476e-06	570.02	4.75048e-05
		605.756	6.51266e-05	570.721	-2.89962e-06	570.721	4.76613e-05
		606	6.51643e-05	571.421	-2.92478e-06	571.421	4.78182e-05
		606.456	6.52341e-05	572.122	-2.95024e-06	572.122	4.79757e-05
		607.157	6.53399e-05	572.823	-2.97601e-06	572.823	4.81336e-05
		607.858	6.5444e-05	573.524	-3.00209e-06	573.524	4.8292e-05
		608.559	6.55463e-05	574.224	-3.02848e-06	574.224	4.84509e-05
		609.259	6.56466e-05	574.925	-3.0552e-06	574.925	4.86102e-05
		609.96	6.5745e-05	575.626	-3.08223e-06	575.626	4.877e-05
		610	6.57505e-05	576.326	-3.1096e-06	576.326	4.89303e-05
		610.661	6.58413e-05	577.027	-3.13731e-06	577.027	4.90909e-05
		611.361	6.59354e-05	577.728	-3.16535e-06	577.728	4.9252e-05
		612.062	6.60273e-05	578.428	-3.19373e-06	578.428	4.94135e-05
		612.763	6.61168e-05	579.129	-3.22247e-06	579.129	4.95753e-05
		613.463	6.62039e-05	579.83	-3.25155e-06	579.83	4.97376e-05
		614	6.62689e-05	580.531	-3.281e-06	580.531	4.99002e-05
		614.164	6.62885e-05	581.231	-3.31081e-06	581.231	5.00631e-05
		614.865	6.63704e-05	581.932	-3.34099e-06	581.932	5.02263e-05
		615.566	6.64496e-05	582.633	-3.37155e-06	582.633	5.03899e-05
		616.266	6.65259e-05	583.333	-3.40248e-06	583.333	5.05537e-05
		616.967	6.65993e-05	584.034	-3.43381e-06	584.034	5.07179e-05
		617.668	6.66696e-05	584.735	-3.46552e-06	584.735	5.08822e-05
		618	6.67019e-05	585.435	-3.49763e-06	585.435	5.10468e-05
		618.368	6.67367e-05	586.136	-3.53014e-06	586.136	5.12116e-05
		619.069	6.68005e-05	586.837	-3.56306e-06	586.837	5.13766e-05
		619.77	6.68609e-05	587.538	-3.5964e-06	587.538	5.15418e-05
		620.47	6.69178e-05	588.238	-3.63015e-06	588.238	5.1707e-05
		621.171	6.69709e-05	588.939	-3.66434e-06	588.939	5.18724e-05
		621.872	6.70202e-05	589.64	-3.69895e-06	589.64	5.20379e-05
		622	6.70288e-05	590.34	-3.734e-06	590.34	5.22035e-05
		622.573	6.70656e-05	591.041	-3.7695e-06	591.041	5.23691e-05
		623.273	6.71068e-05	591.742	-3.80545e-06	591.742	5.25347e-05
		623.974	6.71438e-05	592.442	-3.84186e-06	592.442	5.27002e-05
		624.675	6.71764e-05	593.143	-3.87874e-06	593.143	5.28658e-05
		625.375	6.72045e-05	593.844	-3.91608e-06	593.844	5.30312e-05
		626	6.72255e-05	594.545	-3.9539e-06	594.545	5.31965e-05
		626.076	6.72278e-05	595.245	-3.99221e-06	595.245	5.33616e-05
		626.777	6.72463e-05	595.946	-4.03101e-06	595.946	5.35265e-05
		627.477	6.72598e-05	596.647	-4.0703e-06	596.647	5.36913e-05
		628.178	6.7268e-05	597.347	-4.11011e-06	597.347	5.38557e-05
		628.879	6.72709e-05	598.048	-4.15042e-06	598.048	5.40198e-05
		629.58	6.72683e-05	598.749	-4.19126e-06	598.749	5.41836e-05
		630	6.72639e-05	599.449	-4.23262e-06	599.449	5.4347e-05
		630.28	6.72599e-05	600.15	-4.27451e-06	600.15	5.45099e-05
		630.981	6.72455e-05	600.851	-4.31695e-06	600.851	5.46724e-05
		631.682	6.72251e-05	601.552	-4.35994e-06	601.552	5.48343e-05
		632.382	6.71984e-05	602.252	-4.40348e-06	602.252	5.49956e-05
		633.083	6.71651e-05	602.953	-4.44759e-06	602.953	5.51563e-05
		633.784	6.71252e-05	603.654	-4.49227e-06	603.654	5.53162e-05
		634	6.71115e-05	604.354	-4.53753e-06	604.354	5.54755e-05
		634.484	6.70783e-05	605.055	-4.58338e-06	605.055	5.56339e-05
		635.185	6.70243e-05	605.756	-4.62982e-06	605.756	5.57914e-05
		635.886	6.6963e-05	606.456	-4.67687e-06	606.456	5.59481e-05
		636.587	6.68941e-05	607.157	-4.72453e-06	607.157	5.61037e-05
		637.287	6.68173e-05	607.858	-4.77281e-06	607.858	5.62583e-05
		637.988	6.67326e-05	608.559	-4.82172e-06	608.559	5.64117e-05
		638	6.67311e-05	609.259	-4.87126e-06	609.259	5.6564e-05
		638.689	6.66396e-05	609.96	-4.92144e-06	609.96	5.6715e-05
		639.389	6.65381e-05	610.661	-4.97228e-06	610.661	5.68646e-05
		640.09	6.64278e-05	611.361	-5.02378e-06	611.361	5.70128e-05
		640.791	6.63085e-05	612.062	-5.07595e-06	612.062	5.71595e-05
		641.491	6.618e-05	612.763	-5.1288e-06	612.763	5.73047e-05
		642	6.60808e-05	613.463	-5.18233e-06	613.463	5.74481e-05
		642.192	6.60419e-05	614.164	-5.23655e-06	614.164	5.75898e-05
		642.893	6.58941e-05	614.865	-5.29148e-06	614.865	5.77296e-05
		643.594	6.57363e-05	615.566	-5.34711e-06	615.566	5.78675e-05
		644.294	6.55681e-05	616.266	-5.40347e-06	616.266	5.80033e-05
		644.995	6.53894e-05	616.967	-5.46055e-06	616.967	5.8137e-05
		645.696	6.51998e-05	617.668	-5.51837e-06	617.668	5.82685e-05
		646	6.5114e-05	618.368	-5.57693e-06	618.368	5.83975e-05
		646.396	6.4999e-05	619.069	-5.63625e-06	619.069	5.85242e-05
		647.097	6.47869e-05	619.77	-5.69632e-06	619.77	5.86482e-05
		647.798	6.4563e-05	620.47	-5.75717e-06	620.47	5.87695e-05
		648.499	6.43272e-05	621.171	-5.81878e-06	621.171	5.8888e-05
		649.199	6.4079e-05	621.872	-5.88119e-06	621.872	5.90036e-05
		649.9	6.38183e-05	622.573	-5.94438e-06	622.573	5.91161e-05
		650	6.378e-05	623.273	-6.00838e-06	623.273	5.92254e-05
		650.601	6.35446e-05	623.974	-6.07318e-06	623.974	5.93313e-05
		651.301	6.32579e-05	624.675	-6.13879e-06	624.675	5.94338e-05
		652.002	6.29576e-05	625.375	-6.20523e-06	625.375	5.95326e-05
		652.703	6.26435e-05	626.076	-6.2725e-06	626.076	5.96276e-05
		653.403	6.23154e-05	626.777	-6.3406e-06	626.777	5.97188e-05
		654	6.20248e-05	627.477	-6.40955e-06	627.477	5.98058e-05
		654.104	6.1973e-05	628.178	-6.47934e-06	628.178	5.98886e-05
		654.805	6.16158e-05	628.879	-6.54999e-06	628.879	5.9967e-05
		655.506	6.12437e-05	629.58	-6.6215e-06	629.58	6.00408e-05
		656.206	6.08563e-05	630.28	-6.69388e-06	630.28	6.01098e-05
		656.907	6.04533e-05	630.981	-6.76714e-06	630.981	6.01739e-05
		657.608	6.00345e-05	631.682	-6.84127e-06	631.682	6.02328e-05
		658	5.9793e-05	632.382	-6.91628e-06	632.382	6.02865e-05
		658.308	5.95996e-05	633.083	-6.99218e-06	633.083	6.03346e-05
		659.009	5.91482e-05	633.784	-7.06897e-06	633.784	6.03771e-05
		659.71	5.86802e-05	634.484	-7.14665e-06	634.484	6.04136e-05
		660.41	5.81951e-05	635.185	-7.22524e-06	635.185	6.0444e-05
		661.111	5.76928e-05	635.886	-7.30472e-06	635.886	6.04681e-05
		661.812	5.7173e-05	636.587	-7.3851e-06	636.587	6.04856e-05
		662	5.70304e-05	637.287	-7.46639e-06	637.287	6.04963e-05
		662.513	5.66355e-05	637.988	-7.54858e-06	637.988	6.05e-05
		663.213	5.60799e-05	638.689	-7.63168e-06	638.689	6.04965e-05
		663.914	5.55061e-05	639.389	-7.71568e-06	639.389	6.04854e-05
		664.615	5.49138e-05	640.09	-7.80059e-06	640.09	6.04667e-05
		665.315	5.43029e-05	640.791	-7.8864e-06	640.791	6.04399e-05
		666	5.36876e-05	641.491	-7.9731e-06	641.491	6.04049e-05
		666.016	5.3673e-05	642.192	-8.06071e-06	642.192	6.03614e-05
		666.717	5.30241e-05	642.893	-8.1492e-06	642.893	6.03092e-05
		667.417	5.2356e-05	643.594	-8.23859e-06	643.594	6.02479e-05
		668.118	5.16684e-05	644.294	-8.32885e-06	644.294	6.01772e-05
		668.819	5.09612e-05	644.995	-8.41999e-06	644.995	6.0097e-05
		669.52	5.02344e-05	645.696	-8.51199e-06	645.696	6.00069e-05
		670	4.97246e-05	646.396	-8.60485e-06	646.396	5.99066e-05
		670.22	4.94878e-05	647.097	-8.69856e-06	647.097	5.97958e-05
		670.921	4.87213e-05	647.798	-8.7931e-06	647.798	5.96743e-05
		671.622	4.79349e-05	648.499	-8.88847e-06	648.499	5.95417e-05
		672.322	4.71285e-05	649.199	-8.98464e-06	649.199	5.93977e-05
		673.023	4.6302e-05	649.9	-9.08161e-06	649.9	5.9242e-05
		673.724	4.54555e-05	650.601	-9.17936e-06	650.601	5.90743e-05
		674	4.51162e-05	651.301	-9.27787e-06	651.301	5.88943e-05
		674.424	4.4589e-05	652.002	-9.37712e-06	652.002	5.87017e-05
		675.125	4.37025e-05	652.703	-9.47709e-06	652.703	5.8496e-05
		675.826	4.27961e-05	653.403	-9.57776e-06	653.403	5.82771e-05
		676.527	4.18699e-05	654.104	-9.6791e-06	654.104	5.80446e-05
		677.227	4.0924e-05	654.805	-9.78109e-06	654.805	5.77981e-05
		677.928	3.99587e-05	655.506	-9.8837e-06	655.506	5.75373e-05
		678	3.98583e-05	656.206	-9.9869e-06	656.206	5.72619e-05
		678.629	3.8974e-05	656.907	-1.00907e-05	656.907	5.69716e-05
		679.329	3.79701e-05	657.608	-1.0195e-05	657.608	5.6666e-05
		680.03	3.69474e-05	658.308	-1.02997e-05	658.308	5.63448e-05
		680.731	3.59061e-05	659.009	-1.0405e-05	659.009	5.60077e-05
		681.431	3.48464e-05	659.71	-1.05107e-05	659.71	5.56543e-05
		682	3.39734e-05	660.41	-1.06167e-05	660.41	5.52844e-05
		682.132	3.37688e-05	661.111	-1.07231e-05	661.111	5.48975e-05
		682.833	3.26737e-05	661.812	-1.08297e-05	661.812	5.44935e-05
		683.534	3.15613e-05	662.513	-1.09366e-05	662.513	5.4072e-05
		684.234	3.04322e-05	663.213	-1.10438e-05	663.213	5.36326e-05
		684.935	2.92868e-05	663.914	-1.1151e-05	663.914	5.31752e-05
		685.636	2.81256e-05	664.615	-1.12583e-05	664.615	5.26993e-05
		686	2.75157e-05	665.315	-1.13657e-05	665.315	5.22048e-05
		686.336	2.69491e-05	666.016	-1.14731e-05	666.016	5.16913e-05
		687.037	2.5758e-05	666.717	-1.15803e-05	666.717	5.11586e-05
		687.738	2.45528e-05	667.417	-1.16875e-05	667.417	5.06065e-05
		688.438	2.33341e-05	668.118	-1.17944e-05	668.118	5.00347e-05
		689.139	2.21026e-05	668.819	-1.1901e-05	668.819	4.9443e-05
		689.84	2.0859e-05	669.52	-1.20073e-05	669.52	4.88312e-05
		690	2.05731e-05	670.22	-1.21132e-05	670.22	4.81991e-05
		690.541	1.9604e-05	670.921	-1.22186e-05	670.921	4.75466e-05
		691.241	1.83383e-05	671.622	-1.23235e-05	671.622	4.68734e-05
		691.942	1.70627e-05	672.322	-1.24277e-05	672.322	4.61794e-05
		692.643	1.5778e-05	673.023	-1.25312e-05	673.023	4.54645e-05
		693.343	1.4485e-05	673.724	-1.26338e-05	673.724	4.47287e-05
		694	1.32666e-05	674.424	-1.27357e-05	674.424	4.39718e-05
		694.044	1.31846e-05	675.125	-1.28365e-05	675.125	4.31938e-05
		694.745	1.18776e-05	675.826	-1.29363e-05	675.826	4.23947e-05
		695.445	1.05648e-05	676.527	-1.3035e-05	676.527	4.15745e-05
		696.146	9.24728e-06	677.227	-1.31324e-05	677.227	4.07331e-05
		696.847	7.92579e-06	677.928	-1.32285e-05	677.928	3.98707e-05
		697.548	6.60131e-06	678.629	-1.33233e-05	678.629	3.89874e-05
		698	5.74491e-06	679.329	-1.34165e-05	679.329	3.80831e-05
		698.248	5.27475e-06	680.03	-1.35082e-05	680.03	3.71582e-05
		699.65	2.6192e-06	680.731	-1.35982e-05	680.731	3.62127e-05
		700.35	1.2921e-06	681.431	-1.36864e-05	681.431	3.52469e-05
		701.051	-3.32887e-08	682.132	-1.37727e-05	682.132	3.4261e-05
		701.752	-1.35601e-06	682.833	-1.38571e-05	682.833	3.32552e-05
		702	-1.82381e-06	683.534	-1.39395e-05	683.534	3.22299e-05
		702.452	-2.67512e-06	684.234	-1.40197e-05	684.234	3.11854e-05
		703.153	-3.98967e-06	684.935	-1.40977e-05	684.935	3.0122e-05
		703.854	-5.29872e-06	685.636	-1.41734e-05	685.636	2.90403e-05
		704.555	-6.60136e-06	686.336	-1.42466e-05	686.336	2.79405e-05
		705.255	-7.89667e-06	687.037	-1.43174e-05	687.037	2.68232e-05
		705.956	-9.18374e-06	687.738	-1.43856e-05	687.738	2.56889e-05
		706	-9.26435e-06	688.438	-1.44511e-05	688.438	2.4538e-05
		706.657	-1.04617e-05	689.139	-1.45139e-05	689.139	2.33713e-05
		707.357	-1.17297e-05	689.84	-1.45739e-05	689.84	2.21892e-05
		708.058	-1.29868e-05	690.541	-1.46309e-05	690.541	2.09925e-05
		708.759	-1.42323e-05	691.241	-1.4685e-05	691.241	1.97818e-05
		709.459	-1.54653e-05	691.942	-1.4736e-05	691.942	1.85577e-05
		710	-1.64075e-05	692.643	-1.4784e-05	692.643	1.7321e-05
		710.16	-1.66851e-05	693.343	-1.48287e-05	693.343	1.60724e-05
		710.861	-1.78909e-05	694.044	-1.48702e-05	694.044	1.48128e-05
		711.562	-1.9082e-05	694.745	-1.49084e-05	694.745	1.35429e-05
		712.262	-2.02576e-05	695.445	-1.49433e-05	695.445	1.22636e-05
		712.963	-2.14173e-05	696.146	-1.49747e-05	696.146	1.09756e-05
		713.664	-2.25602e-05	696.847	-1.50027e-05	696.847	9.67992e-06
		714	-2.31026e-05	697.548	-1.50273e-05	697.548	8.37737e-06
		714.364	-2.36858e-05	698.248	-1.50483e-05	698.248	7.06886e-06
		715.065	-2.47935e-05	698.949	-1.50658e-05	698.949	5.75531e-06
		715.766	-2.58828e-05	699.65	-1.50797e-05	699.65	4.43765e-06
		716.466	-2.69532e-05	700.35	-1.509e-05	700.35	3.1168e-06
		717.167	-2.80043e-05	701.051	-1.50967e-05	701.051	1.79371e-06
		717.868	-2.90355e-05	701.752	-1.50998e-05	701.752	4.69337e-07
		718	-2.92277e-05	702.452	-1.50992e-05	702.452	-8.55375e-07
		718.569	-3.00466e-05	703.153	-1.50951e-05	703.153	-2.17947e-06
		719.269	-3.10371e-05	703.854	-1.50873e-05	703.854	-3.502e-06
		719.97	-3.20067e-05	704.555	-1.5076e-05	704.555	-4.82202e-06
		720.671	-3.29551e-05	705.255	-1.5061e-05	705.255	-6.13859e-06
		721.371	-3.38821e-05	705.956	-1.50425e-05	705.956	-7.45076e-06
		722	-3.46954e-05	706.657	-1.50205e-05	706.657	-8.75763e-06
		722.072	-3.47875e-05	707.357	-1.49949e-05	707.357	-1.00583e-05
		722.773	-3.5671e-05	708.058	-1.49659e-05	708.058	-1.13518e-05
		723.473	-3.65325e-05	708.759	-1.49335e-05	708.759	-1.26373e-05
		724.174	-3.73719e-05	709.459	-1.48976e-05	709.459	-1.3914e-05
		724.875	-3.8189e-05	710.16	-1.48584e-05	710.16	-1.5181e-05
		725.576	-3.89839e-05	710.861	-1.4816e-05	710.861	-1.64375e-05
		726	-3.94545e-05	711.562	-1.47703e-05	711.562	-1.76826e-05
		726.276	-3.97565e-05	712.262	-1.47215e-05	712.262	-1.89157e-05
		726.977	-4.05067e-05	712.963	-1.46696e-05	712.963	-2.0136e-05
		727.678	-4.12347e-05	713.664	-1.46146e-05	713.664	-2.13428e-05
		728.378	-4.19404e-05	714.364	-1.45567e-05	714.364	-2.25353e-05
		729.079	-4.26239e-05	715.065	-1.44959e-05	715.065	-2.37129e-05
		729.78	-4.32853e-05	715.766	-1.44323e-05	715.766	-2.48751e-05
		730	-4.34887e-05	716.466	-1.4366e-05	716.466	-2.60212e-05
		730.48	-4.39248e-05	717.167	-1.4297e-05	717.167	-2.71506e-05
		731.181	-4.45425e-05	717.868	-1.42255e-05	717.868	-2.82628e-05
		731.882	-4.51385e-05	718.569	-1.41516e-05	718.569	-2.93574e-05
		732.583	-4.57131e-05	719.269	-1.40752e-05	719.269	-3.04338e-05
		733.283	-4.62664e-05	719.97	-1.39965e-05	719.97	-3.14917e-05
		733.984	-4.67987e-05	720.671	-1.39157e-05	720.671	-3.25307e-05
		734	-4.68106e-05	721.371	-1.38327e-05	721.371	-3.35503e-05
		734.685	-4.73101e-05	722.072	-1.37478e-05	722.072	-3.45503e-05
		735.385	-4.78011e-05	722.773	-1.36608e-05	722.773	-3.55304e-05
		736.086	-4.82717e-05	723.473	-1.35721e-05	723.473	-3.64904e-05
		736.787	-4.87224e-05	724.174	-1.34816e-05	724.174	-3.74299e-05
		737.487	-4.91534e-05	724.875	-1.33895e-05	724.875	-3.83488e-05
		738	-4.94563e-05	725.576	-1.32958e-05	725.576	-3.92469e-05
		738.188	-4.95649e-05	726.276	-1.32007e-05	726.276	-4.01242e-05
		738.889	-4.99574e-05	726.977	-1.31041e-05	726.977	-4.09805e-05
		739.59	-5.03311e-05	727.678	-1.30063e-05	727.678	-4.18157e-05
		740.29	-5.06863e-05	728.378	-1.29073e-05	728.378	-4.26298e-05
		740.991	-5.10235e-05	729.079	-1.28072e-05	729.079	-4.34227e-05
		741.692	-5.13429e-05	729.78	-1.27061e-05	729.78	-4.41946e-05
		742	-5.14779e-05	730.48	-1.2604e-05	730.48	-4.49453e-05
		742.392	-5.16448e-05	731.181	-1.25011e-05	731.181	-4.5675e-05
		743.093	-5.19298e-05	731.882	-1.23974e-05	731.882	-4.63838e-05
		743.794	-5.2198e-05	732.583	-1.2293e-05	732.583	-4.70717e-05
		744.494	-5.24498e-05	733.283	-1.2188e-05	733.283	-4.77389e-05
		745.195	-5.26857e-05	733.984	-1.20824e-05	733.984	-4.83855e-05
		745.896	-5.29059e-05	734.685	-1.19764e-05	734.685	-4.90116e-05
		746	-5.29373e-05	735.385	-1.187e-05	735.385	-4.96176e-05
		746.597	-5.31109e-05	736.086	-1.17633e-05	736.086	-5.02034e-05
		747.297	-5.3301e-05	736.787	-1.16563e-05	736.787	-5.07695e-05
		747.998	-5.34765e-05	737.487	-1.15491e-05	737.487	-5.13159e-05
		748.699	-5.36378e-05	738.188	-1.14418e-05	738.188	-5.18429e-05
		749.399	-5.37854e-05	738.889	-1.13344e-05	738.889	-5.23508e-05
		750	-5.39011e-05	739.59	-1.12271e-05	739.59	-5.28399e-05
		750.1	-5.39194e-05	740.29	-1.11197e-05	740.29	-5.33104e-05
		750.801	-5.40404e-05	740.991	-1.10125e-05	740.991	-5.37625e-05
		751.501	-5.41485e-05	741.692	-1.09055e-05	741.692	-5.41966e-05
		752.202	-5.42443e-05	742.392	-1.07986e-05	742.392	-5.4613e-05
		752.903	-5.4328e-05	743.093	-1.0692e-05	743.093	-5.5012e-05
		753.604	-5.44e-05	743.794	-1.05858e-05	743.794	-5.53939e-05
		754	-5.44357e-05	744.494	-1.04798e-05	744.494	-5.5759e-05
		754.304	-5.44606e-05	745.195	-1.03743e-05	745.195	-5.61076e-05
		755.005	-5.45101e-05	745.896	-1.02692e-05	745.896	-5.644e-05
		755.706	-5.45489e-05	746.597	-1.01645e-05	746.597	-5.67566e-05
		756.406	-5.45774e-05	747.297	-1.00604e-05	747.297	-5.70578e-05
		757.107	-5.45957e-05	747.998	-9.95677e-06	747.998	-5.73437e-05
		757.808	-5.46042e-05	748.699	-9.85373e-06	748.699	-5.76148e-05
		758	-5.46049e-05	749.399	-9.7513e-06	749.399	-5.78714e-05
		758.509	-5.46033e-05	750.1	-9.6495e-06	750.1	-5.81138e-05
		759.209	-5.45932e-05	750.801	-9.54835e-06	750.801	-5.83423e-05
		759.91	-5.45743e-05	751.501	-9.44788e-06	751.501	-5.85573e-05
		760.611	-5.45468e-05	752.202	-9.34812e-06	752.202	-5.87591e-05
		761.311	-5.45109e-05	752.903	-9.24908e-06	752.903	-5.89481e-05
		762	-5.44679e-05	753.604	-9.15079e-06	753.604	-5.91245e-05
		762.012	-5.44671e-05	754.304	-9.05327e-06	754.304	-5.92886e-05
		762.713	-5.44155e-05	755.005	-8.95653e-06	755.005	-5.94409e-05
		763.413	-5.43565e-05	755.706	-8.86059e-06	755.706	-5.95815e-05
		764.114	-5.42903e-05	756.406	-8.76546e-06	756.406	-5.97109e-05
		764.815	-5.42171e-05	757.107	-8.67116e-06	757.107	-5.98292e-05
		765.516	-5.41372e-05	757.808	-8.5777e-06	757.808	-5.99369e-05
		766	-5.40781e-05	758.509	-8.48509e-06	758.509	-6.00342e-05
		766.216	-5.40508e-05	759.209	-8.39334e-06	759.209	-6.01214e-05
		766.917	-5.39582e-05	759.91	-8.30245e-06	759.91	-6.01988e-05
		767.618	-5.38596e-05	760.611	-8.21245e-06	760.611	-6.02667e-05
		768.318	-5.37553e-05	761.311	-8.12332e-06	761.311	-6.03253e-05
		769.019	-5.36454e-05	762.012	-8.03509e-06	762.012	-6.0375e-05
		769.72	-5.35302e-05	762.713	-7.94774e-06	762.713	-6.0416e-05
		770	-5.34827e-05	763.413	-7.8613e-06	763.413	-6.04486e-05
		770.42	-5.34099e-05	764.114	-7.77575e-06	764.114	-6.04729e-05
		771.121	-5.32846e-05	764.815	-7.69111e-06	764.815	-6.04894e-05
		771.822	-5.31547e-05	765.516	-7.60737e-06	765.516	-6.04983e-05
		772.523	-5.30202e-05	766.216	-7.52454e-06	766.216	-6.04997e-05
		773.223	-5.28814e-05	766.917	-7.44261e-06	766.917	-6.04939e-05
		773.924	-5.27384e-05	767.618	-7.36158e-06	767.618	-6.04812e-05
		774	-5.27226e-05	768.318	-7.28146e-06	768.318	-6.04617e-05
		774.625	-5.25914e-05	769.019	-7.20224e-06	769.019	-6.04358e-05
		775.325	-5.24407e-05	769.72	-7.12392e-06	769.72	-6.04036e-05
		776.026	-5.22863e-05	770.42	-7.0465e-06	770.42	-6.03653e-05
		776.727	-5.21284e-05	771.121	-6.96997e-06	771.121	-6.03212e-05
		777.427	-5.19672e-05	771.822	-6.89433e-06	771.822	-6.02714e-05
		778	-5.18332e-05	772.523	-6.81957e-06	772.523	-6.02162e-05
		778.128	-5.18029e-05	773.223	-6.7457e-06	773.223	-6.01557e-05
		778.829	-5.16355e-05	773.924	-6.6727e-06	773.924	-6.00902e-05
		779.53	-5.14653e-05	774.625	-6.60057e-06	774.625	-6.00197e-05
		780.23	-5.12923e-05	775.325	-6.52931e-06	775.325	-5.99446e-05
		780.931	-5.11168e-05	776.026	-6.45891e-06	776.026	-5.98649e-05
		781.632	-5.09387e-05	776.727	-6.38937e-06	776.727	-5.97809e-05
		782	-5.08442e-05	777.427	-6.32067e-06	777.427	-5.96926e-05
		782.332	-5.07584e-05	778.128	-6.25281e-06	778.128	-5.96003e-05
		783.033	-5.05758e-05	778.829	-6.18578e-06	778.829	-5.95042e-05
		783.734	-5.03911e-05	779.53	-6.11959e-06	779.53	-5.94043e-05
		784.434	-5.02044e-05	780.23	-6.05421e-06	780.23	-5.93008e-05
		785.135	-5.00159e-05	780.931	-5.98964e-06	780.931	-5.91938e-05
		785.836	-4.98256e-05	781.632	-5.92588e-06	781.632	-5.90836e-05
		786	-4.97807e-05	782.332	-5.86292e-06	782.332	-5.89702e-05
		786.537	-4.96336e-05	783.033	-5.80075e-06	783.033	-5.88538e-05
		787.237	-4.94401e-05	783.734	-5.73935e-06	783.734	-5.87344e-05
		787.938	-4.92451e-05	784.434	-5.67874e-06	784.434	-5.86123e-05
		788.639	-4.90487e-05	785.135	-5.61889e-06	785.135	-5.84875e-05
		789.339	-4.88511e-05	785.836	-5.55979e-06	785.836	-5.83602e-05
		790	-4.86637e-05	786.537	-5.50145e-06	786.537	-5.82304e-05
		790.04	-4.86523e-05	787.237	-5.44384e-06	787.237	-5.80983e-05
		790.741	-4.84524e-05	787.938	-5.38697e-06	787.938	-5.7964e-05
		791.441	-4.82514e-05	788.639	-5.33083e-06	788.639	-5.78275e-05
		792.142	-4.80495e-05	789.339	-5.2754e-06	789.339	-5.76891e-05
		792.843	-4.78468e-05	790.04	-5.22068e-06	790.04	-5.75487e-05
		793.544	-4.76432e-05	790.741	-5.16665e-06	790.741	-5.74065e-05
		794	-4.75102e-05	791.441	-5.11332e-06	791.441	-5.72625e-05
		794.244	-4.74389e-05	792.142	-5.06068e-06	792.142	-5.71169e-05
		794.945	-4.7234e-05	792.843	-5.0087e-06	792.843	-5.69698e-05
		795.646	-4.70285e-05	793.544	-4.9574e-06	793.544	-5.68212e-05
		796.346	-4.68225e-05	794.244	-4.90675e-06	794.244	-5.66711e-05
		797.047	-4.6616e-05	794.945	-4.85675e-06	794.945	-5.65198e-05
		797.748	-4.64091e-05	795.646	-4.8074e-06	795.646	-5.63671e-05
		798	-4.63345e-05	796.346	-4.75867e-06	796.346	-5.62134e-05
		798.448	-4.62018e-05	797.047	-4.71058e-06	797.047	-5.60585e-05
		799.149	-4.59943e-05	797.748	-4.6631e-06	797.748	-5.59025e-05
		802	-4.5148e-05	798.448	-4.61623e-06	798.448	-5.57456e-05
		806	-4.396e-05	799.149	-4.56996e-06	799.149	-5.55878e-05
		806.857	-4.3706e-05	799.85	-4.52428e-06	799.85	-5.54291e-05
		807.558	-4.34986e-05	800.551	-4.47919e-06	800.551	-5.52697e-05
		808.258	-4.32914e-05	801.251	-4.43468e-06	801.251	-5.51095e-05
		808.959	-4.30846e-05	801.952	-4.39073e-06	801.952	-5.49486e-05
		809.66	-4.2878e-05	802.653	-4.34735e-06	802.653	-5.47871e-05
		810	-4.27778e-05	803.353	-4.30453e-06	803.353	-5.46251e-05
		810.36	-4.26718e-05	804.054	-4.26225e-06	804.054	-5.44625e-05
		811.061	-4.2466e-05	804.755	-4.22051e-06	804.755	-5.42994e-05
		811.762	-4.22605e-05	805.455	-4.1793e-06	805.455	-5.41359e-05
		812.462	-4.20555e-05	806.156	-4.13862e-06	806.156	-5.3972e-05
		813.163	-4.1851e-05	806.857	-4.09845e-06	806.857	-5.38078e-05
		813.864	-4.16469e-05	807.558	-4.0588e-06	807.558	-5.36433e-05
		814	-4.16073e-05	808.258	-4.01965e-06	808.258	-5.34785e-05
		814.565	-4.14434e-05	808.959	-3.98099e-06	808.959	-5.33135e-05
		815.265	-4.12403e-05	809.66	-3.94283e-06	809.66	-5.31483e-05
		815.966	-4.10378e-05	810.36	-3.90515e-06	810.36	-5.2983e-05
		816.667	-4.08358e-05	811.061	-3.86794e-06	811.061	-5.28175e-05
		817.367	-4.06345e-05	811.762	-3.8312e-06	811.762	-5.2652e-05
		818	-4.04532e-05	812.462	-3.79493e-06	812.462	-5.24864e-05
		818.068	-4.04337e-05	813.163	-3.75911e-06	813.163	-5.23208e-05
		818.769	-4.02335e-05	813.864	-3.72374e-06	813.864	-5.21552e-05
		819.469	-4.0034e-05	814.565	-3.68882e-06	814.565	-5.19897e-05
		820.17	-3.98351e-05	815.265	-3.65433e-06	815.265	-5.18242e-05
		820.871	-3.96368e-05	815.966	-3.62027e-06	815.966	-5.16589e-05
		821.572	-3.94393e-05	816.667	-3.58664e-06	816.667	-5.14936e-05
		822	-3.93188e-05	817.367	-3.55343e-06	817.367	-5.13285e-05
		822.272	-3.92424e-05	818.068	-3.52062e-06	818.068	-5.11636e-05
		822.973	-3.90462e-05	818.769	-3.48823e-06	818.769	-5.09988e-05
		823.674	-3.88507e-05	819.469	-3.45624e-06	819.469	-5.08343e-05
		824.374	-3.86559e-05	820.17	-3.42464e-06	820.17	-5.067e-05
		825.075	-3.84619e-05	820.871	-3.39343e-06	820.871	-5.0506e-05
		825.776	-3.82686e-05	821.572	-3.3626e-06	821.572	-5.03422e-05
		826	-3.82069e-05	822.272	-3.33216e-06	822.272	-5.01787e-05
		826.476	-3.80761e-05	822.973	-3.30209e-06	822.973	-5.00156e-05
		827.177	-3.78843e-05	823.674	-3.27238e-06	823.674	-4.98527e-05
		827.878	-3.76932e-05	824.374	-3.24304e-06	824.374	-4.96903e-05
		828.579	-3.7503e-05	825.075	-3.21406e-06	825.075	-4.95281e-05
		829.279	-3.73135e-05	825.776	-3.18542e-06	825.776	-4.93664e-05
		829.98	-3.71248e-05	826.476	-3.15714e-06	826.476	-4.9205e-05
		830	-3.71194e-05	827.177	-3.1292e-06	827.177	-4.90441e-05
		830.681	-3.69369e-05	827.878	-3.10159e-06	827.878	-4.88835e-05
		831.381	-3.67498e-05	828.579	-3.07432e-06	828.579	-4.87234e-05
		832.082	-3.65635e-05	829.279	-3.04738e-06	829.279	-4.85638e-05
		832.783	-3.6378e-05	829.98	-3.02076e-06	829.98	-4.84045e-05
		833.483	-3.61933e-05	830.681	-2.99445e-06	830.681	-4.82458e-05
		834	-3.60577e-05	831.381	-2.96847e-06	831.381	-4.80875e-05
		834.184	-3.60095e-05	832.082	-2.94279e-06	832.082	-4.79297e-05
		834.885	-3.58265e-05	832.783	-2.91742e-06	832.783	-4.77724e-05
		835.586	-3.56442e-05	833.483	-2.89234e-06	833.483	-4.76156e-05
		836.286	-3.54629e-05	834.184	-2.86757e-06	834.184	-4.74593e-05
		836.987	-3.52823e-05	834.885	-2.84309e-06	834.885	-4.73036e-05
		837.688	-3.51026e-05	835.586	-2.81889e-06	835.586	-4.71483e-05
		838	-3.50227e-05	836.286	-2.79498e-06	836.286	-4.69936e-05
		838.388	-3.49237e-05	836.987	-2.77135e-06	836.987	-4.68395e-05
		839.089	-3.47457e-05	837.688	-2.748e-06	837.688	-4.66859e-05
		839.79	-3.45684e-05	838.388	-2.72492e-06	838.388	-4.65328e-05
		840.49	-3.43921e-05	839.089	-2.7021e-06	839.089	-4.63803e-05
		841.191	-3.42165e-05	839.79	-2.67956e-06	839.79	-4.62284e-05
		841.892	-3.40419e-05	840.49	-2.65727e-06	840.49	-4.6077e-05
		842	-3.4015e-05	841.191	-2.63524e-06	841.191	-4.59262e-05
		842.593	-3.3868e-05	841.892	-2.61347e-06	841.892	-4.5776e-05
		843.293	-3.3695e-05	842.593	-2.59194e-06	842.593	-4.56264e-05
		843.994	-3.35229e-05	843.293	-2.57066e-06	843.293	-4.54773e-05
		844.695	-3.33516e-05	843.994	-2.54963e-06	843.994	-4.53289e-05
		845.395	-3.31811e-05	844.695	-2.52883e-06	844.695	-4.5181e-05
		846	-3.30347e-05	845.395	-2.50827e-06	845.395	-4.50338e-05
		846.096	-3.30115e-05	846.096	-2.48795e-06	846.096	-4.48871e-05
		846.797	-3.28427e-05	846.797	-2.46785e-06	846.797	-4.47411e-05
		847.497	-3.26747e-05	847.497	-2.44798e-06	847.497	-4.45957e-05
		848.198	-3.25076e-05	848.198	-2.42834e-06	848.198	-4.44508e-05
		848.899	-3.23414e-05	848.899	-2.40892e-06	848.899	-4.43066e-05
		849.6	-3.2176e-05	849.6	-2.38971e-06	849.6	-4.4163e-05
		850	-3.20818e-05	850.3	-2.37072e-06	850.3	-4.402e-05
		850.3	-3.20114e-05	851.001	-2.35194e-06	851.001	-4.38777e-05
		851.001	-3.18476e-05	851.702	-2.33337e-06	851.702	-4.37359e-05
		851.702	-3.16847e-05	852.402	-2.315e-06	852.402	-4.35948e-05
		852.402	-3.15226e-05	853.103	-2.29684e-06	853.103	-4.34542e-05
		853.103	-3.13614e-05	853.804	-2.27888e-06	853.804	-4.33144e-05
		853.804	-3.12009e-05	854.505	-2.26111e-06	854.505	-4.31751e-05
		854	-3.11562e-05	855.205	-2.24354e-06	855.205	-4.30364e-05
		854.505	-3.10413e-05	855.906	-2.22616e-06	855.906	-4.28984e-05
		855.205	-3.08826e-05	856.607	-2.20898e-06	856.607	-4.2761e-05
		855.906	-3.07246e-05	857.307	-2.19198e-06	857.307	-4.26242e-05
		856.607	-3.05675e-05	858.008	-2.17516e-06	858.008	-4.2488e-05
		857.307	-3.04112e-05	858.709	-2.15853e-06	858.709	-4.23525e-05
		858	-3.02574e-05	859.409	-2.14207e-06	859.409	-4.22176e-05
		858.008	-3.02556e-05	860.11	-2.1258e-06	860.11	-4.20833e-05
		858.709	-3.01009e-05	860.811	-2.10969e-06	860.811	-4.19496e-05
		859.409	-2.99471e-05	861.512	-2.09376e-06	861.512	-4.18165e-05
		860.11	-2.9794e-05	862.212	-2.078e-06	862.212	-4.16841e-05
		860.811	-2.96417e-05	862.913	-2.06241e-06	862.913	-4.15523e-05
		861.512	-2.94902e-05	863.614	-2.04699e-06	863.614	-4.14211e-05
		862	-2.93851e-05	864.314	-2.03172e-06	864.314	-4.12905e-05
		862.212	-2.93395e-05	865.015	-2.01662e-06	865.015	-4.11605e-05
		862.913	-2.91896e-05	865.716	-2.00168e-06	865.716	-4.10311e-05
		863.614	-2.90405e-05	866.416	-1.9869e-06	866.416	-4.09024e-05
		864.314	-2.88922e-05	867.117	-1.97227e-06	867.117	-4.07743e-05
		865.015	-2.87446e-05	867.818	-1.95779e-06	867.818	-4.06467e-05
		865.716	-2.85979e-05	868.519	-1.94346e-06	868.519	-4.05198e-05
		866	-2.85386e-05	869.219	-1.92929e-06	869.219	-4.03935e-05
		866.416	-2.84519e-05	869.92	-1.91526e-06	869.92	-4.02678e-05
		867.117	-2.83067e-05	870.621	-1.90137e-06	870.621	-4.01427e-05
		867.818	-2.81623e-05	871.321	-1.88763e-06	871.321	-4.00182e-05
		868.519	-2.80186e-05	872.022	-1.87403e-06	872.022	-3.98943e-05
		869.219	-2.78757e-05	872.723	-1.86057e-06	872.723	-3.9771e-05
		869.92	-2.77335e-05	873.423	-1.84725e-06	873.423	-3.96483e-05
		870	-2.77173e-05	874.124	-1.83406e-06	874.124	-3.95262e-05
		870.621	-2.75921e-05	874.825	-1.82101e-06	874.825	-3.94046e-05
		871.321	-2.74514e-05	875.526	-1.80809e-06	875.526	-3.92837e-05
		872.022	-2.73115e-05	876.226	-1.7953e-06	876.226	-3.91634e-05
		872.723	-2.71724e-05	876.927	-1.78264e-06	876.927	-3.90436e-05
		873.423	-2.70339e-05	877.628	-1.77011e-06	877.628	-3.89244e-05
		874	-2.69206e-05	878.328	-1.75771e-06	878.328	-3.88058e-05
		874.124	-2.68963e-05	879.029	-1.74542e-06	879.029	-3.86878e-05
		874.825	-2.67593e-05	879.73	-1.73327e-06	879.73	-3.85704e-05
		875.526	-2.66231e-05	880.43	-1.72123e-06	880.43	-3.84535e-05
		876.226	-2.64876e-05	881.131	-1.70931e-06	881.131	-3.83372e-05
		876.927	-2.63528e-05	881.832	-1.69751e-06	881.832	-3.82215e-05
		877.628	-2.62187e-05	882.533	-1.68583e-06	882.533	-3.81063e-05
		878	-2.61477e-05	883.233	-1.67426e-06	883.233	-3.79917e-05
		878.328	-2.60853e-05	883.934	-1.6628e-06	883.934	-3.78777e-05
		879.029	-2.59527e-05	884.635	-1.65146e-06	884.635	-3.77642e-05
		879.73	-2.58207e-05	885.335	-1.64023e-06	885.335	-3.76513e-05
		880.43	-2.56895e-05	886.036	-1.62911e-06	886.036	-3.75389e-05
		881.131	-2.55589e-05	886.737	-1.6181e-06	886.737	-3.74271e-05
		881.832	-2.54291e-05	887.437	-1.60719e-06	887.437	-3.73159e-05
		882	-2.5398e-05	888.138	-1.59639e-06	888.138	-3.72051e-05
		882.533	-2.52999e-05	888.839	-1.58569e-06	888.839	-3.7095e-05
		883.233	-2.51714e-05	889.54	-1.5751e-06	889.54	-3.69853e-05
		883.934	-2.50436e-05	890.24	-1.56461e-06	890.24	-3.68762e-05
		884.635	-2.49165e-05	890.941	-1.55422e-06	890.941	-3.67677e-05
		885.335	-2.479e-05	891.642	-1.54393e-06	891.642	-3.66597e-05
		886	-2.46707e-05	892.342	-1.53373e-06	892.342	-3.65522e-05
		886.036	-2.46643e-05	893.043	-1.52364e-06	893.043	-3.64452e-05
		886.737	-2.45391e-05	893.744	-1.51363e-06	893.744	-3.63388e-05
		887.437	-2.44147e-05	894.444	-1.50373e-06	894.444	-3.62329e-05
		888.138	-2.42909e-05	895.145	-1.49391e-06	895.145	-3.61275e-05
		888.839	-2.41677e-05	895.846	-1.48419e-06	895.846	-3.60226e-05
		889.54	-2.40452e-05	896.547	-1.47456e-06	896.547	-3.59183e-05
		890	-2.39651e-05	897.247	-1.46502e-06	897.247	-3.58144e-05
		890.24	-2.39234e-05	897.948	-1.45557e-06	897.948	-3.57111e-05
		890.941	-2.38021e-05	898.649	-1.44621e-06	898.649	-3.56083e-05
		891.642	-2.36816e-05	899.349	-1.43693e-06	899.349	-3.55059e-05
		892.342	-2.35616e-05	900.05	-1.42774e-06	900.05	-3.54041e-05
		893.043	-2.34423e-05	900.751	-1.41864e-06	900.751	-3.53028e-05
		893.744	-2.33236e-05	901.451	-1.40962e-06	901.451	-3.5202e-05
		894	-2.32804e-05	902.152	-1.40068e-06	902.152	-3.51016e-05
		894.444	-2.32056e-05	902.853	-1.39182e-06	902.853	-3.50018e-05
		895.145	-2.30881e-05	903.554	-1.38305e-06	903.554	-3.49024e-05
		895.846	-2.29713e-05	904.254	-1.37435e-06	904.254	-3.48036e-05
		896.547	-2.28551e-05	904.955	-1.36573e-06	904.955	-3.47052e-05
		897.247	-2.27394e-05	905.656	-1.3572e-06	905.656	-3.46073e-05
		897.948	-2.26244e-05	906.356	-1.34873e-06	906.356	-3.45098e-05
		898	-2.26159e-05	907.057	-1.34035e-06	907.057	-3.44129e-05
		898.649	-2.251e-05	907.758	-1.33204e-06	907.758	-3.43164e-05
		899.349	-2.23962e-05	908.458	-1.3238e-06	908.458	-3.42204e-05
		900.05	-2.2283e-05	909.159	-1.31564e-06	909.159	-3.41249e-05
		900.751	-2.21703e-05	909.86	-1.30755e-06	909.86	-3.40298e-05
		901.451	-2.20583e-05	910.561	-1.29954e-06	910.561	-3.39352e-05
		902	-2.1971e-05	911.261	-1.29159e-06	911.261	-3.3841e-05
		902.152	-2.19468e-05	911.962	-1.28372e-06	911.962	-3.37473e-05
		902.853	-2.18359e-05	912.663	-1.27591e-06	912.663	-3.3654e-05
		903.554	-2.17256e-05	913.363	-1.26818e-06	913.363	-3.35612e-05
		904.254	-2.16158e-05	914.064	-1.26051e-06	914.064	-3.34689e-05
		904.955	-2.15066e-05	914.765	-1.25291e-06	914.765	-3.3377e-05
		905.656	-2.1398e-05	915.465	-1.24537e-06	915.465	-3.32855e-05
		906	-2.13448e-05	916.166	-1.2379e-06	916.166	-3.31945e-05
		906.356	-2.12899e-05	916.867	-1.2305e-06	916.867	-3.31039e-05
		907.057	-2.11824e-05	917.568	-1.22316e-06	917.568	-3.30138e-05
		907.758	-2.10754e-05	918.268	-1.21589e-06	918.268	-3.29241e-05
		908.458	-2.0969e-05	918.969	-1.20867e-06	918.969	-3.28348e-05
		909.159	-2.08632e-05	919.67	-1.20152e-06	919.67	-3.2746e-05
		909.86	-2.07578e-05	920.37	-1.19443e-06	920.37	-3.26575e-05
		910	-2.07368e-05	921.071	-1.1874e-06	921.071	-3.25695e-05
		910.561	-2.0653e-05	921.772	-1.18043e-06	921.772	-3.2482e-05
		911.261	-2.05488e-05	922.472	-1.17353e-06	922.472	-3.23948e-05
		911.962	-2.04451e-05	923.173	-1.16667e-06	923.173	-3.2308e-05
		912.663	-2.03419e-05	923.874	-1.15988e-06	923.874	-3.22217e-05
		913.363	-2.02392e-05	924.575	-1.15315e-06	924.575	-3.21358e-05
		914	-2.01463e-05	925.275	-1.14647e-06	925.275	-3.20503e-05
		914.064	-2.0137e-05	925.976	-1.13985e-06	925.976	-3.19652e-05
		914.765	-2.00354e-05	926.677	-1.13328e-06	926.677	-3.18805e-05
		915.465	-1.99342e-05	927.377	-1.12677e-06	927.377	-3.17962e-05
		916.166	-1.98336e-05	928.078	-1.12032e-06	928.078	-3.17123e-05
		916.867	-1.97335e-05	928.779	-1.11391e-06	928.779	-3.16288e-05
		917.568	-1.96339e-05	929.479	-1.10756e-06	929.479	-3.15457e-05
		918	-1.95727e-05	930.18	-1.10127e-06	930.18	-3.14629e-05
		918.268	-1.95348e-05	930.881	-1.09502e-06	930.881	-3.13806e-05
		918.969	-1.94362e-05	931.582	-1.08883e-06	931.582	-3.12987e-05
		919.67	-1.93381e-05	932.282	-1.08269e-06	932.282	-3.12171e-05
		920.37	-1.92405e-05	932.983	-1.0766e-06	932.983	-3.11359e-05
		921.071	-1.91433e-05	933.684	-1.07056e-06	933.684	-3.10551e-05
		921.772	-1.90467e-05	934.384	-1.06456e-06	934.384	-3.09747e-05
		922	-1.90153e-05	935.085	-1.05862e-06	935.085	-3.08947e-05
		922.472	-1.89505e-05	935.786	-1.05273e-06	935.786	-3.0815e-05
		923.173	-1.88548e-05	936.486	-1.04688e-06	936.486	-3.07357e-05
		923.874	-1.87596e-05	937.187	-1.04108e-06	937.187	-3.06568e-05
		924.575	-1.86648e-05	937.888	-1.03533e-06	937.888	-3.05782e-05
		925.275	-1.85705e-05	938.589	-1.02962e-06	938.589	-3.05e-05
		925.976	-1.84767e-05	939.289	-1.02396e-06	939.289	-3.04222e-05
		926	-1.84735e-05	939.99	-1.01835e-06	939.99	-3.03447e-05
		926.677	-1.83834e-05	940.691	-1.01278e-06	940.691	-3.02676e-05
		927.377	-1.82905e-05	941.391	-1.00725e-06	941.391	-3.01909e-05
		928.078	-1.81981e-05	942.092	-1.00177e-06	942.092	-3.01145e-05
		928.779	-1.81061e-05	942.793	-9.96334e-07	942.793	-3.00384e-05
		929.479	-1.80145e-05	943.493	-9.9094e-07	943.493	-2.99627e-05
		930	-1.79468e-05	944.194	-9.85588e-07	944.194	-2.98874e-05
		930.18	-1.79235e-05	944.895	-9.80278e-07	944.895	-2.98123e-05
		930.881	-1.78328e-05	945.596	-9.7501e-07	945.596	-2.97377e-05
		931.582	-1.77426e-05	946.296	-9.69784e-07	946.296	-2.96634e-05
		932.282	-1.76529e-05	946.997	-9.64598e-07	946.997	-2.95894e-05
		932.983	-1.75635e-05	947.698	-9.59454e-07	947.698	-2.95157e-05
		933.684	-1.74746e-05	948.398	-9.54349e-07	948.398	-2.94424e-05
		934	-1.74347e-05	949.099	-9.49284e-07	949.099	-2.93694e-05
		934.384	-1.73862e-05	949.8	-9.44258e-07	949.8	-2.92968e-05
		935.085	-1.72981e-05	950.5	-9.39271e-07	950.5	-2.92245e-05
		935.786	-1.72105e-05	951.201	-9.34323e-07	951.201	-2.91525e-05
		936.486	-1.71233e-05	951.902	-9.29413e-07	951.902	-2.90808e-05
		937.187	-1.70366e-05	952.603	-9.2454e-07	952.603	-2.90095e-05
		937.888	-1.69502e-05	953.303	-9.19706e-07	953.303	-2.89385e-05
		938	-1.69365e-05	954.004	-9.14908e-07	954.004	-2.88678e-05
		938.589	-1.68643e-05	954.705	-9.10146e-07	954.705	-2.87974e-05
		939.289	-1.67788e-05	955.405	-9.05421e-07	955.405	-2.87273e-05
		939.99	-1.66937e-05	956.106	-9.00732e-07	956.106	-2.86576e-05
		940.691	-1.66089e-05	956.807	-8.96079e-07	956.807	-2.85881e-05
		941.391	-1.65246e-05	957.508	-8.9146e-07	957.508	-2.8519e-05
		942	-1.64517e-05	958.208	-8.86877e-07	958.208	-2.84502e-05
		942.092	-1.64407e-05	958.909	-8.82328e-07	958.909	-2.83817e-05
		942.793	-1.63572e-05	959.61	-8.77813e-07	959.61	-2.83134e-05
		943.493	-1.62741e-05	960.31	-8.73333e-07	960.31	-2.82455e-05
		944.194	-1.61914e-05	961.011	-8.68885e-07	961.011	-2.81779e-05
		944.895	-1.61091e-05	961.712	-8.64471e-07	961.712	-2.81106e-05
		945.596	-1.60271e-05	962.412	-8.6009e-07	962.412	-2.80436e-05
		946	-1.598e-05	963.113	-8.55741e-07	963.113	-2.79769e-05
		946.296	-1.59455e-05	963.814	-8.51425e-07	963.814	-2.79105e-05
		946.997	-1.58644e-05	964.515	-8.4714e-07	964.515	-2.78444e-05
		947.698	-1.57836e-05	965.215	-8.42887e-07	965.215	-2.77785e-05
		948.398	-1.57032e-05	965.916	-8.38666e-07	965.916	-2.7713e-05
		949.099	-1.56231e-05	966.617	-8.34475e-07	966.617	-2.76477e-05
		949.8	-1.55435e-05	967.317	-8.30315e-07	967.317	-2.75827e-05
		950	-1.55208e-05	968.018	-8.26186e-07	968.018	-2.7518e-05
		950.5	-1.54642e-05	968.719	-8.22087e-07	968.719	-2.74536e-05
		951.201	-1.53852e-05	969.419	-8.18017e-07	969.419	-2.73895e-05
		951.902	-1.53067e-05	970.12	-8.13978e-07	970.12	-2.73256e-05
		952.603	-1.52285e-05	970.821	-8.09967e-07	970.821	-2.72621e-05
		953.303	-1.51506e-05	971.522	-8.05986e-07	971.522	-2.71988e-05
		954	-1.50736e-05	972.222	-8.02033e-07	972.222	-2.71357e-05
		954.004	-1.50731e-05	972.923	-7.98108e-07	972.923	-2.7073e-05
		954.705	-1.4996e-05	973.624	-7.94212e-07	973.624	-2.70105e-05
		955.405	-1.49192e-05	974.324	-7.90344e-07	974.324	-2.69483e-05
		956.106	-1.48428e-05	975.025	-7.86504e-07	975.025	-2.68863e-05
		956.807	-1.47668e-05	975.726	-7.82691e-07	975.726	-2.68247e-05
		957.508	-1.4691e-05	976.426	-7.78905e-07	976.426	-2.67632e-05
		958	-1.4638e-05	977.127	-7.75146e-07	977.127	-2.67021e-05
		958.208	-1.46157e-05	977.828	-7.71413e-07	977.828	-2.66412e-05
		958.909	-1.45406e-05	978.529	-7.67707e-07	978.529	-2.65806e-05
		959.61	-1.44659e-05	979.229	-7.64028e-07	979.229	-2.65202e-05
		960.31	-1.43916e-05	979.93	-7.60374e-07	979.93	-2.64601e-05
		961.011	-1.43176e-05	980.631	-7.56746e-07	980.631	-2.64002e-05
		961.712	-1.42439e-05	981.331	-7.53143e-07	981.331	-2.63406e-05
		962	-1.42137e-05	982.032	-7.49565e-07	982.032	-2.62812e-05
		962.412	-1.41705e-05	982.733	-7.46013e-07	982.733	-2.62221e-05
		963.113	-1.40975e-05	983.433	-7.42485e-07	983.433	-2.61633e-05
		963.814	-1.40248e-05	984.134	-7.38982e-07	984.134	-2.61047e-05
		964.515	-1.39525e-05	984.835	-7.35503e-07	984.835	-2.60463e-05
		965.215	-1.38804e-05	985.536	-7.32048e-07	985.536	-2.59882e-05
		965.916	-1.38087e-05	986.236	-7.28618e-07	986.236	-2.59303e-05
		966	-1.38001e-05	986.937	-7.2521e-07	986.937	-2.58727e-05
		966.617	-1.37373e-05	987.638	-7.21826e-07	987.638	-2.58153e-05
		967.317	-1.36662e-05	988.338	-7.18466e-07	988.338	-2.57581e-05
		968.018	-1.35955e-05	989.039	-7.15128e-07	989.039	-2.57012e-05
		968.719	-1.3525e-05	989.74	-7.11814e-07	989.74	-2.56445e-05
		969.419	-1.34549e-05	990.44	-7.08522e-07	990.44	-2.55881e-05
		970	-1.3397e-05	991.141	-7.05252e-07	991.141	-2.55319e-05
		970.12	-1.33851e-05	991.842	-7.02004e-07	991.842	-2.54759e-05
		970.821	-1.33155e-05	992.543	-6.98779e-07	992.543	-2.54201e-05
		971.522	-1.32463e-05	993.243	-6.95575e-07	993.243	-2.53646e-05
		972.222	-1.31774e-05	993.944	-6.92393e-07	993.944	-2.53093e-05
		972.923	-1.31088e-05	994.645	-6.89233e-07	994.645	-2.52543e-05
		973.624	-1.30405e-05	995.345	-6.86093e-07	995.345	-2.51994e-05
		974	-1.30039e-05	996.046	-6.82975e-07	996.046	-2.51448e-05
		974.324	-1.29725e-05	996.747	-6.79878e-07	996.747	-2.50904e-05
		975.025	-1.29048e-05	997.447	-6.76801e-07	997.447	-2.50363e-05
		975.726	-1.28374e-05	998.148	-6.73745e-07	998.148	-2.49823e-05
		976.426	-1.27702e-05	998.849	-6.70709e-07	998.849	-2.49286e-05
		977.127	-1.27034e-05	999.55	-6.67693e-07	999.55	-2.48751e-05
		977.828	-1.26369e-05	1000.25	-6.64698e-07	1000.25	-2.48218e-05
		978	-1.26206e-05	1000.95	-6.61722e-07	1000.95	-2.47687e-05
		978.529	-1.25706e-05	1001.65	-6.58766e-07	1001.65	-2.47159e-05
		979.229	-1.25047e-05	1002.35	-6.55829e-07	1002.35	-2.46632e-05
		979.93	-1.2439e-05	1003.05	-6.52911e-07	1003.05	-2.46108e-05
		980.631	-1.23736e-05	1003.75	-6.50013e-07	1003.75	-2.45586e-05
		981.331	-1.23084e-05	1004.45	-6.47134e-07	1004.45	-2.45066e-05
		982	-1.22466e-05	1005.16	-6.44273e-07	1005.16	-2.44548e-05
		982.032	-1.22436e-05	1005.86	-6.41431e-07	1005.86	-2.44032e-05
		982.733	-1.2179e-05	1006.56	-6.38608e-07	1006.56	-2.43518e-05
		983.433	-1.21148e-05	1007.26	-6.35803e-07	1007.26	-2.43006e-05
		984.134	-1.20507e-05	1007.96	-6.33016e-07	1007.96	-2.42496e-05
		984.835	-1.1987e-05	1008.66	-6.30247e-07	1008.66	-2.41988e-05
		985.536	-1.19235e-05	1009.36	-6.27496e-07	1009.36	-2.41482e-05
		986	-1.18816e-05	1010.06	-6.24762e-07	1010.06	-2.40979e-05
		986.236	-1.18603e-05	1010.76	-6.22047e-07	1010.76	-2.40477e-05
		986.937	-1.17974e-05	1011.46	-6.19348e-07	1011.46	-2.39977e-05
		987.638	-1.17347e-05	1012.16	-6.16667e-07	1012.16	-2.39479e-05
		988.338	-1.16723e-05	1012.86	-6.14003e-07	1012.86	-2.38984e-05
		989.039	-1.16102e-05	1013.56	-6.11356e-07	1013.56	-2.3849e-05
		989.74	-1.15483e-05	1014.26	-6.08726e-07	1014.26	-2.37998e-05
		990	-1.15254e-05	1014.96	-6.06113e-07	1014.96	-2.37508e-05
		990.44	-1.14867e-05	1015.67	-6.03516e-07	1015.67	-2.3702e-05
		991.141	-1.14253e-05	1016.37	-6.00935e-07	1016.37	-2.36533e-05
		991.842	-1.13642e-05	1017.07	-5.98371e-07	1017.07	-2.36049e-05
		992.543	-1.13033e-05	1017.77	-5.95823e-07	1017.77	-2.35567e-05
		993.243	-1.12427e-05	1018.47	-5.93291e-07	1018.47	-2.35086e-05
		993.944	-1.11824e-05	1019.17	-5.90775e-07	1019.17	-2.34607e-05
		994	-1.11776e-05	1019.87	-5.88275e-07	1019.87	-2.34131e-05
		994.645	-1.11223e-05	1020.57	-5.8579e-07	1020.57	-2.33656e-05
		995.345	-1.10625e-05	1021.27	-5.83321e-07	1021.27	-2.33182e-05
		996.046	-1.10029e-05	1021.97	-5.80867e-07	1021.97	-2.32711e-05
		996.747	-1.09435e-05	1022.67	-5.78428e-07	1022.67	-2.32242e-05
		997.447	-1.08844e-05	1023.37	-5.76005e-07	1023.37	-2.31774e-05
		998	-1.08379e-05	1024.07	-5.73597e-07	1024.07	-2.31308e-05
		998.148	-1.08255e-05	1024.77	-5.71203e-07	1024.77	-2.30844e-05
		998.849	-1.07669e-05	1025.48	-5.68824e-07	1025.48	-2.30382e-05
		999.55	-1.07085e-05	1026.18	-5.6646e-07	1026.18	-2.29921e-05
		1000.25	-1.06503e-05	1026.88	-5.6411e-07	1026.88	-2.29462e-05
		1000.95	-1.05924e-05	1027.58	-5.61775e-07	1027.58	-2.29005e-05
		1001.65	-1.05348e-05	1028.28	-5.59454e-07	1028.28	-2.2855e-05
		1002	-1.05062e-05	1028.98	-5.57147e-07	1028.98	-2.28096e-05
		1002.35	-1.04773e-05	1029.68	-5.54854e-07	1029.68	-2.27644e-05
		1003.05	-1.04201e-05	1030.38	-5.52576e-07	1030.38	-2.27194e-05
		1003.75	-1.03631e-05	1031.08	-5.50311e-07	1031.08	-2.26746e-05
		1004.45	-1.03064e-05	1031.78	-5.48059e-07	1031.78	-2.26299e-05
		1005.16	-1.02499e-05	1032.48	-5.45822e-07	1032.48	-2.25854e-05
		1005.86	-1.01936e-05	1033.18	-5.43598e-07	1033.18	-2.25411e-05
		1006	-1.0182e-05	1033.88	-5.41387e-07	1033.88	-2.24969e-05
		1006.56	-1.01375e-05	1034.58	-5.39189e-07	1034.58	-2.24529e-05
		1007.26	-1.00817e-05	1035.29	-5.37005e-07	1035.29	-2.2409e-05
		1007.96	-1.0026e-05	1035.99	-5.34834e-07	1035.99	-2.23653e-05
		1008.66	-9.97064e-06	1036.69	-5.32676e-07	1036.69	-2.23218e-05
		1009.36	-9.91546e-06	1037.39	-5.3053e-07	1037.39	-2.22785e-05
		1010	-9.86521e-06	1038.09	-5.28398e-07	1038.09	-2.22353e-05
		1010.06	-9.86051e-06	1038.79	-5.26278e-07	1038.79	-2.21922e-05
		1010.76	-9.80577e-06	1039.49	-5.24171e-07	1039.49	-2.21494e-05
		1011.46	-9.75125e-06	1040.19	-5.22076e-07	1040.19	-2.21067e-05
		1012.16	-9.69695e-06	1040.89	-5.19993e-07	1040.89	-2.20641e-05
		1012.86	-9.64286e-06	1041.59	-5.17923e-07	1041.59	-2.20217e-05
		1013.56	-9.58898e-06	1042.29	-5.15865e-07	1042.29	-2.19795e-05
		1014	-9.55553e-06	1042.99	-5.1382e-07	1042.99	-2.19374e-05
		1014.26	-9.53532e-06	1043.69	-5.11786e-07	1043.69	-2.18954e-05
		1018	-9.25274e-06	1044.39	-5.09764e-07	1044.39	-2.18537e-05
		1022	-8.95662e-06	1045.1	-5.07754e-07	1045.1	-2.1812e-05
		1026	-8.66694e-06	1045.8	-5.05755e-07	1045.8	-2.17706e-05
		1030	-8.38352e-06	1046.5	-5.03769e-07	1046.5	-2.17292e-05
		1034	-8.10614e-06	1047.2	-5.01793e-07	1047.2	-2.16881e-05
		1038	-7.83462e-06	1047.9	-4.9983e-07	1047.9	-2.1647e-05
		1042	-7.56879e-06	1048.6	-4.97877e-07	1048.6	-2.16062e-05
		1046	-7.30845e-06	1049.3	-4.95936e-07	1049.3	-2.15654e-05
		1050	-7.05346e-06	1050	-4.94006e-07	1050	-2.15249e-05

## Sheet: Fig. 1d
angle	Raw data	angle	Fit	angle	Vs	angle	VA
1050	-1.7198e-05	350	2.92616e-05	350	-4.57401e-07	350	2.11909e-05
1046	-1.64024e-05	354	2.94762e-05	350.701	-4.59039e-07	350.701	2.12276e-05
1042	-1.75328e-05	358	2.96947e-05	351.401	-4.60685e-07	351.401	2.12645e-05
1038	-1.6984e-05	362	2.99172e-05	352.102	-4.6234e-07	352.102	2.13015e-05
1034	-1.74436e-05	366	3.01437e-05	352.803	-4.64004e-07	352.803	2.13387e-05
1030	-1.8025e-05	370	3.03743e-05	353.503	-4.65677e-07	353.503	2.13759e-05
1026	-1.79924e-05	374	3.06093e-05	354.204	-4.67359e-07	354.204	2.14133e-05
1022	-1.8547e-05	378	3.08486e-05	354.905	-4.6905e-07	354.905	2.14508e-05
1018	-1.87903e-05	382	3.10925e-05	355.606	-4.70751e-07	355.606	2.14885e-05
1014	-1.90404e-05	386	3.1341e-05	356.306	-4.7246e-07	356.306	2.15262e-05
1010	-1.92997e-05	390	3.15943e-05	357.007	-4.74178e-07	357.007	2.15641e-05
1006	-2.02763e-05	394	3.18525e-05	357.708	-4.75906e-07	357.708	2.16022e-05
1002	-1.94435e-05	398	3.21158e-05	358.408	-4.77643e-07	358.408	2.16403e-05
998	-2.0797e-05	402	3.23844e-05	359.109	-4.7939e-07	359.109	2.16786e-05
994	-2.09137e-05	406	3.26582e-05	359.81	-4.81146e-07	359.81	2.1717e-05
990	-2.10123e-05	410	3.29376e-05	360.511	-4.82912e-07	360.511	2.17556e-05
986	-2.20378e-05	414	3.32227e-05	361.211	-4.84687e-07	361.211	2.17943e-05
982	-2.21159e-05	418	3.35137e-05	361.912	-4.86472e-07	361.912	2.18331e-05
978	-2.23893e-05	422	3.38107e-05	362.613	-4.88267e-07	362.613	2.1872e-05
974	-2.29383e-05	426	3.41139e-05	363.313	-4.90071e-07	363.313	2.19111e-05
970	-2.37006e-05	430	3.44235e-05	364.014	-4.91886e-07	364.014	2.19503e-05
966	-2.32736e-05	434	3.47396e-05	364.715	-4.9371e-07	364.715	2.19897e-05
962	-2.45514e-05	438	3.50626e-05	365.415	-4.95545e-07	365.415	2.20292e-05
958	-2.54243e-05	441.792	3.53752e-05	366.116	-4.9739e-07	366.116	2.20688e-05
954	-2.528e-05	442	3.53926e-05	366.817	-4.99244e-07	366.817	2.21085e-05
950	-2.60451e-05	442.492	3.54337e-05	367.518	-5.0111e-07	367.518	2.21484e-05
946	-2.5984e-05	443.193	3.54924e-05	368.218	-5.02985e-07	368.218	2.21885e-05
942	-2.75677e-05	443.894	3.55513e-05	368.919	-5.04871e-07	368.919	2.22287e-05
938	-2.67807e-05	444.595	3.56105e-05	369.62	-5.06768e-07	369.62	2.2269e-05
934	-2.83977e-05	445.295	3.56698e-05	370.32	-5.08675e-07	370.32	2.23094e-05
930	-2.85336e-05	445.996	3.57294e-05	371.021	-5.10592e-07	371.021	2.23501e-05
926	-2.91446e-05	446	3.57298e-05	371.722	-5.12521e-07	371.722	2.23908e-05
922	-3.01891e-05	446.697	3.57893e-05	372.422	-5.1446e-07	372.422	2.24317e-05
918	-3.04774e-05	447.397	3.58493e-05	373.123	-5.1641e-07	373.123	2.24727e-05
914	-3.15368e-05	448.098	3.59096e-05	373.824	-5.18372e-07	373.824	2.25139e-05
910	-3.16669e-05	448.799	3.59701e-05	374.525	-5.20344e-07	374.525	2.25552e-05
906	-3.36461e-05	449.5	3.60309e-05	375.225	-5.22327e-07	375.225	2.25967e-05
902	-3.28466e-05	450	3.60744e-05	375.926	-5.24322e-07	375.926	2.26383e-05
898	-3.44998e-05	450.2	3.60918e-05	376.627	-5.26328e-07	376.627	2.26801e-05
894	-3.54157e-05	450.901	3.61531e-05	377.327	-5.28345e-07	377.327	2.2722e-05
890	-3.64509e-05	451.602	3.62145e-05	378.028	-5.30374e-07	378.028	2.2764e-05
886	-3.68966e-05	452.302	3.62762e-05	378.729	-5.32414e-07	378.729	2.28063e-05
882	-3.79929e-05	453.003	3.63381e-05	379.429	-5.34467e-07	379.429	2.28486e-05
878	-3.95926e-05	453.704	3.64003e-05	380.13	-5.3653e-07	380.13	2.28911e-05
874	-3.96643e-05	454	3.64267e-05	380.831	-5.38606e-07	380.831	2.29338e-05
870	-4.10146e-05	454.404	3.64627e-05	381.532	-5.40694e-07	381.532	2.29766e-05
866	-4.23097e-05	455.105	3.65254e-05	382.232	-5.42793e-07	382.232	2.30196e-05
862	-4.29722e-05	455.806	3.65883e-05	382.933	-5.44905e-07	382.933	2.30627e-05
858	-4.38669e-05	456.507	3.66514e-05	383.634	-5.47029e-07	383.634	2.3106e-05
854	-4.54868e-05	457.207	3.67148e-05	384.334	-5.49165e-07	384.334	2.31494e-05
850	-4.65841e-05	457.908	3.67785e-05	385.035	-5.51313e-07	385.035	2.3193e-05
846	-4.81233e-05	458	3.67868e-05	385.736	-5.53475e-07	385.736	2.32368e-05
842	-4.85559e-05	458.609	3.68424e-05	386.436	-5.55648e-07	386.436	2.32807e-05
838	-5.04845e-05	459.309	3.69065e-05	387.137	-5.57834e-07	387.137	2.33248e-05
834	-5.15945e-05	460.01	3.69709e-05	387.838	-5.60033e-07	387.838	2.3369e-05
830	-5.28717e-05	460.711	3.70355e-05	388.539	-5.62245e-07	388.539	2.34134e-05
826	-5.43316e-05	461.411	3.71004e-05	389.239	-5.6447e-07	389.239	2.3458e-05
822	-5.53587e-05	462	3.71552e-05	389.94	-5.66708e-07	389.94	2.35027e-05
818	-5.6573e-05	462.112	3.71656e-05	390.641	-5.68959e-07	390.641	2.35476e-05
814	-5.78907e-05	462.813	3.7231e-05	391.341	-5.71224e-07	391.341	2.35926e-05
810	-5.87932e-05	463.514	3.72967e-05	392.042	-5.73502e-07	392.042	2.36378e-05
806	-6.0297e-05	464.214	3.73626e-05	392.743	-5.75793e-07	392.743	2.36832e-05
802	-6.11751e-05	464.915	3.74288e-05	393.443	-5.78098e-07	393.443	2.37287e-05
798	-6.24414e-05	465.616	3.74953e-05	394.144	-5.80416e-07	394.144	2.37745e-05
794	-6.19477e-05	466	3.75319e-05	394.845	-5.82748e-07	394.845	2.38203e-05
790	-6.31181e-05	466.316	3.7562e-05	395.546	-5.85095e-07	395.546	2.38664e-05
786	-6.29356e-05	467.017	3.7629e-05	396.246	-5.87455e-07	396.246	2.39126e-05
782	-6.2114e-05	467.718	3.76963e-05	396.947	-5.89829e-07	396.947	2.3959e-05
778	-6.14588e-05	468.418	3.77638e-05	397.648	-5.92218e-07	397.648	2.40056e-05
774	-6.03991e-05	469.119	3.78316e-05	398.348	-5.94621e-07	398.348	2.40523e-05
770	-5.81077e-05	469.82	3.78997e-05	399.049	-5.97038e-07	399.049	2.40992e-05
766	-5.53397e-05	470	3.79172e-05	399.75	-5.9947e-07	399.75	2.41463e-05
762	-5.31595e-05	470.521	3.7968e-05	400.45	-6.01917e-07	400.45	2.41936e-05
758	-4.82807e-05	471.221	3.80366e-05	401.151	-6.04378e-07	401.151	2.4241e-05
754	-4.37398e-05	471.922	3.81055e-05	401.852	-6.06855e-07	401.852	2.42886e-05
750	-3.76541e-05	472.623	3.81747e-05	402.553	-6.09346e-07	402.553	2.43364e-05
746	-3.27433e-05	473.323	3.82441e-05	403.253	-6.11853e-07	403.253	2.43844e-05
742	-2.48237e-05	474	3.83115e-05	403.954	-6.14375e-07	403.954	2.44326e-05
738	-1.80465e-05	474.024	3.83139e-05	404.655	-6.16912e-07	404.655	2.44809e-05
734	-1.1057e-05	474.725	3.83839e-05	405.355	-6.19465e-07	405.355	2.45294e-05
730	-4.04321e-06	475.425	3.84542e-05	406.056	-6.22033e-07	406.056	2.45781e-05
726	4.21138e-06	476.126	3.85248e-05	406.757	-6.24618e-07	406.757	2.4627e-05
722	1.11033e-05	476.827	3.85956e-05	407.457	-6.27218e-07	407.457	2.46761e-05
718	1.79083e-05	477.528	3.86668e-05	408.158	-6.29834e-07	408.158	2.47254e-05
714	2.49562e-05	478	3.87149e-05	408.859	-6.32467e-07	408.859	2.47748e-05
710	3.01694e-05	478.228	3.87382e-05	409.56	-6.35115e-07	409.56	2.48245e-05
706	3.58991e-05	478.929	3.881e-05	410.26	-6.37781e-07	410.26	2.48743e-05
702	4.12131e-05	479.63	3.8882e-05	410.961	-6.40462e-07	410.961	2.49243e-05
698	4.57978e-05	480.33	3.89543e-05	411.662	-6.43161e-07	411.662	2.49745e-05
694	4.94098e-05	481.031	3.90269e-05	412.362	-6.45876e-07	412.362	2.5025e-05
690	5.27233e-05	481.732	3.90998e-05	413.063	-6.48608e-07	413.063	2.50756e-05
686	5.5487e-05	482	3.91278e-05	413.764	-6.51358e-07	413.764	2.51263e-05
682	5.85109e-05	482.432	3.9173e-05	414.464	-6.54124e-07	414.464	2.51773e-05
678	6.04071e-05	483.133	3.92466e-05	415.165	-6.56909e-07	415.165	2.52285e-05
674	6.2124e-05	483.834	3.93204e-05	415.866	-6.5971e-07	415.866	2.52799e-05
670	6.28482e-05	484.535	3.93945e-05	416.567	-6.6253e-07	416.567	2.53315e-05
666	6.41282e-05	485.235	3.94689e-05	417.267	-6.65367e-07	417.267	2.53833e-05
662	6.43543e-05	485.936	3.95436e-05	417.968	-6.68222e-07	417.968	2.54353e-05
658	6.50572e-05	486	3.95505e-05	418.669	-6.71095e-07	418.669	2.54875e-05
654	6.55926e-05	486.637	3.96187e-05	419.369	-6.73987e-07	419.369	2.55399e-05
650	6.52376e-05	487.337	3.9694e-05	420.07	-6.76897e-07	420.07	2.55925e-05
646	6.53538e-05	488.038	3.97697e-05	420.771	-6.79825e-07	420.771	2.56453e-05
642	6.43906e-05	488.739	3.98456e-05	421.471	-6.82773e-07	421.471	2.56983e-05
638	6.41367e-05	489.439	3.99219e-05	422.172	-6.85739e-07	422.172	2.57515e-05
634	6.36712e-05	490	3.99832e-05	422.873	-6.88725e-07	422.873	2.58049e-05
630	6.37677e-05	490.14	3.99985e-05	423.574	-6.91729e-07	423.574	2.58586e-05
626	6.26068e-05	490.841	4.00754e-05	424.274	-6.94753e-07	424.274	2.59124e-05
622	6.16165e-05	491.542	4.01527e-05	424.975	-6.97797e-07	424.975	2.59665e-05
618	6.14523e-05	492.242	4.02302e-05	425.676	-7.0086e-07	425.676	2.60207e-05
614	5.98489e-05	492.943	4.03081e-05	426.376	-7.03943e-07	426.376	2.60752e-05
610	5.96041e-05	493.644	4.03863e-05	427.077	-7.07047e-07	427.077	2.61299e-05
606	5.82023e-05	494	4.04262e-05	427.778	-7.1017e-07	427.778	2.61849e-05
602	5.82242e-05	494.344	4.04649e-05	428.478	-7.13314e-07	428.478	2.624e-05
598	5.69043e-05	495.045	4.05437e-05	429.179	-7.16479e-07	429.179	2.62954e-05
594	5.6392e-05	495.746	4.06229e-05	429.88	-7.19664e-07	429.88	2.6351e-05
590	5.53421e-05	496.446	4.07024e-05	430.581	-7.2287e-07	430.581	2.64068e-05
586	5.46541e-05	497.147	4.07823e-05	431.281	-7.26098e-07	431.281	2.64628e-05
582	5.29795e-05	497.848	4.08625e-05	431.982	-7.29347e-07	431.982	2.65191e-05
578	5.32375e-05	498	4.08799e-05	432.683	-7.32617e-07	432.683	2.65755e-05
574	5.20161e-05	498.549	4.0943e-05	433.383	-7.35909e-07	433.383	2.66323e-05
570	5.19438e-05	499.249	4.10238e-05	434.084	-7.39222e-07	434.084	2.66892e-05
566	5.03917e-05	499.95	4.1105e-05	434.785	-7.42558e-07	434.785	2.67464e-05
562	5.01572e-05	500.651	4.11866e-05	435.485	-7.45916e-07	435.485	2.68038e-05
558	4.95301e-05	501.351	4.12685e-05	436.186	-7.49297e-07	436.186	2.68614e-05
554	4.88967e-05	502	4.13446e-05	436.887	-7.527e-07	436.887	2.69193e-05
550	4.81571e-05	502.052	4.13507e-05	437.588	-7.56126e-07	437.588	2.69774e-05
546	4.70267e-05	502.753	4.14333e-05	438.288	-7.59575e-07	438.288	2.70357e-05
542	4.69585e-05	503.453	4.15162e-05	438.989	-7.63047e-07	438.989	2.70943e-05
538	4.58617e-05	504.154	4.15994e-05	439.69	-7.66543e-07	439.69	2.71531e-05
534	4.55656e-05	504.855	4.16831e-05	440.39	-7.70062e-07	440.39	2.72121e-05
530	4.46259e-05	505.556	4.1767e-05	441.091	-7.73606e-07	441.091	2.72714e-05
526	4.42057e-05	506	4.18205e-05	441.792	-7.77173e-07	441.792	2.7331e-05
522	4.36561e-05	506.256	4.18514e-05	442.492	-7.80765e-07	442.492	2.73908e-05
518	4.36584e-05	506.957	4.1936e-05	443.193	-7.84381e-07	443.193	2.74508e-05
514	4.20931e-05	507.658	4.20211e-05	443.894	-7.88022e-07	443.894	2.75111e-05
510	4.21556e-05	508.358	4.21065e-05	444.595	-7.91688e-07	444.595	2.75716e-05
506	4.21518e-05	509.059	4.21922e-05	445.295	-7.95379e-07	445.295	2.76324e-05
502	4.10014e-05	509.76	4.22784e-05	445.996	-7.99095e-07	445.996	2.76934e-05
498	4.05708e-05	510	4.2308e-05	446.697	-8.02837e-07	446.697	2.77547e-05
494	4.06362e-05	510.46	4.23649e-05	447.397	-8.06605e-07	447.397	2.78162e-05
490	4.03449e-05	511.161	4.24517e-05	448.098	-8.104e-07	448.098	2.7878e-05
486	3.96827e-05	511.862	4.25389e-05	448.799	-8.1422e-07	448.799	2.79401e-05
482	3.88388e-05	512.563	4.26265e-05	449.5	-8.18067e-07	449.5	2.80024e-05
478	3.78746e-05	513.263	4.27145e-05	450.2	-8.21941e-07	450.2	2.8065e-05
474	3.81228e-05	513.964	4.28028e-05	450.901	-8.25842e-07	450.901	2.81278e-05
470	3.75323e-05	514	4.28074e-05	451.602	-8.2977e-07	451.602	2.81909e-05
466	3.72983e-05	514.665	4.28915e-05	452.302	-8.33726e-07	452.302	2.82542e-05
462	3.71149e-05	515.365	4.29806e-05	453.003	-8.37709e-07	453.003	2.83179e-05
458	3.64921e-05	516.066	4.30701e-05	453.704	-8.41721e-07	453.704	2.83818e-05
454	3.60072e-05	516.767	4.31599e-05	454.404	-8.45761e-07	454.404	2.84459e-05
450	3.59352e-05	517.467	4.32502e-05	455.105	-8.4983e-07	455.105	2.85104e-05
446	3.53195e-05	518	4.3319e-05	455.806	-8.53927e-07	455.806	2.85751e-05
442	3.57591e-05	518.168	4.33408e-05	456.507	-8.58054e-07	456.507	2.864e-05
438	3.46232e-05	518.869	4.34318e-05	457.207	-8.6221e-07	457.207	2.87053e-05
434	3.42358e-05	519.57	4.35232e-05	457.908	-8.66396e-07	457.908	2.87708e-05
430	3.36797e-05	520.27	4.36149e-05	458.609	-8.70611e-07	458.609	2.88366e-05
426	3.34318e-05	520.971	4.37071e-05	459.309	-8.74857e-07	459.309	2.89027e-05
422	3.41087e-05	521.672	4.37996e-05	460.01	-8.79134e-07	460.01	2.89691e-05
418	3.25738e-05	522	4.38431e-05	460.711	-8.83441e-07	460.711	2.90358e-05
414	3.32312e-05	522.372	4.38926e-05	461.411	-8.87779e-07	461.411	2.91027e-05
410	3.27716e-05	523.073	4.39859e-05	462.112	-8.92149e-07	462.112	2.91699e-05
406	3.2286e-05	523.774	4.40797e-05	462.813	-8.9655e-07	462.813	2.92375e-05
402	3.25174e-05	524.474	4.41738e-05	463.514	-9.00984e-07	463.514	2.93053e-05
398	3.19711e-05	525.175	4.42683e-05	464.214	-9.0545e-07	464.214	2.93734e-05
394	3.14615e-05	525.876	4.43633e-05	464.915	-9.09948e-07	464.915	2.94418e-05
390	3.1408e-05	526	4.43801e-05	465.616	-9.14479e-07	465.616	2.95105e-05
386	3.09494e-05	526.577	4.44586e-05	466.316	-9.19044e-07	466.316	2.95795e-05
382	3.13673e-05	527.277	4.45543e-05	467.017	-9.23641e-07	467.017	2.96487e-05
378	3.10937e-05	527.978	4.46505e-05	467.718	-9.28273e-07	467.718	2.97183e-05
374	2.99516e-05	528.679	4.4747e-05	468.418	-9.32939e-07	468.418	2.97882e-05
370	3.01414e-05	529.379	4.4844e-05	469.119	-9.3764e-07	469.119	2.98584e-05
366	2.98933e-05	530	4.49302e-05	469.82	-9.42375e-07	469.82	2.99289e-05
362	2.97985e-05	530.08	4.49414e-05	470.521	-9.47146e-07	470.521	2.99997e-05
358	2.92959e-05	530.781	4.50392e-05	471.221	-9.51952e-07	471.221	3.00708e-05
354	2.97614e-05	531.481	4.51374e-05	471.922	-9.56794e-07	471.922	3.01423e-05
350	2.92684e-05	532.182	4.5236e-05	472.623	-9.61672e-07	472.623	3.0214e-05
	--	532.883	4.5335e-05	473.323	-9.66587e-07	473.323	3.02861e-05
	--	533.584	4.54345e-05	474.024	-9.71539e-07	474.024	3.03585e-05
	--	534	4.54937e-05	474.725	-9.76528e-07	474.725	3.04311e-05
	--	534.284	4.55343e-05	475.425	-9.81555e-07	475.425	3.05042e-05
	--	534.985	4.56346e-05	476.126	-9.8662e-07	476.126	3.05775e-05
	--	535.686	4.57353e-05	476.827	-9.91723e-07	476.827	3.06512e-05
	--	536.386	4.58364e-05	477.528	-9.96865e-07	477.528	3.07251e-05
	--	537.087	4.5938e-05	478.228	-1.00205e-06	478.228	3.07995e-05
	--	537.788	4.604e-05	478.929	-1.00727e-06	478.929	3.08741e-05
	--	538	4.60709e-05	479.63	-1.01253e-06	479.63	3.09491e-05
	--	538.488	4.61424e-05	480.33	-1.01783e-06	480.33	3.10244e-05
	--	539.189	4.62452e-05	481.031	-1.02317e-06	481.031	3.11e-05
		539.89	4.63485e-05	481.732	-1.02855e-06	481.732	3.1176e-05
		540.591	4.64522e-05	482.432	-1.03398e-06	482.432	3.12524e-05
		541.291	4.65563e-05	483.133	-1.03944e-06	483.133	3.1329e-05
		541.992	4.66609e-05	483.834	-1.04495e-06	483.834	3.1406e-05
		542	4.6662e-05	484.535	-1.05051e-06	484.535	3.14834e-05
		542.693	4.67658e-05	485.235	-1.0561e-06	485.235	3.15611e-05
		543.393	4.68713e-05	485.936	-1.06174e-06	485.936	3.16391e-05
		544.094	4.69771e-05	486.637	-1.06742e-06	486.637	3.17175e-05
		544.795	4.70834e-05	487.337	-1.07315e-06	487.337	3.17963e-05
		545.495	4.71902e-05	488.038	-1.07892e-06	488.038	3.18754e-05
		546	4.72673e-05	488.739	-1.08474e-06	488.739	3.19549e-05
		546.196	4.72973e-05	489.439	-1.09061e-06	489.439	3.20347e-05
		546.897	4.74049e-05	490.14	-1.09652e-06	490.14	3.21149e-05
		547.598	4.7513e-05	490.841	-1.10248e-06	490.841	3.21955e-05
		548.298	4.76215e-05	491.542	-1.10848e-06	491.542	3.22764e-05
		548.999	4.77304e-05	492.242	-1.11453e-06	492.242	3.23577e-05
		549.7	4.78398e-05	492.943	-1.12064e-06	492.943	3.24394e-05
		550	4.78868e-05	493.644	-1.12679e-06	493.644	3.25214e-05
		550.4	4.79496e-05	494.344	-1.13299e-06	494.344	3.26038e-05
		551.101	4.80599e-05	495.045	-1.13924e-06	495.045	3.26866e-05
		551.802	4.81706e-05	495.746	-1.14554e-06	495.746	3.27698e-05
		552.503	4.82817e-05	496.446	-1.15189e-06	496.446	3.28533e-05
		553.203	4.83933e-05	497.147	-1.15829e-06	497.147	3.29373e-05
		553.904	4.85053e-05	497.848	-1.16475e-06	497.848	3.30216e-05
		554	4.85207e-05	498.549	-1.17125e-06	498.549	3.31063e-05
		554.605	4.86178e-05	499.249	-1.17782e-06	499.249	3.31914e-05
		555.305	4.87308e-05	499.95	-1.18443e-06	499.95	3.32769e-05
		556.006	4.88441e-05	500.651	-1.1911e-06	500.651	3.33628e-05
		556.707	4.89579e-05	501.351	-1.19782e-06	501.351	3.34491e-05
		557.407	4.90722e-05	502.052	-1.2046e-06	502.052	3.35358e-05
		558	4.91692e-05	502.753	-1.21144e-06	502.753	3.36228e-05
		558.108	4.91869e-05	503.453	-1.21833e-06	503.453	3.37103e-05
		558.809	4.9302e-05	504.154	-1.22528e-06	504.154	3.37982e-05
		559.51	4.94176e-05	504.855	-1.23229e-06	504.855	3.38865e-05
		560.21	4.95337e-05	505.556	-1.23936e-06	505.556	3.39753e-05
		560.911	4.96501e-05	506.256	-1.24648e-06	506.256	3.40644e-05
		561.612	4.97671e-05	506.957	-1.25367e-06	506.957	3.4154e-05
		562	4.98321e-05	507.658	-1.26091e-06	507.658	3.42439e-05
		562.312	4.98844e-05	508.358	-1.26822e-06	508.358	3.43343e-05
		563.013	5.00022e-05	509.059	-1.27559e-06	509.059	3.44251e-05
		563.714	5.01205e-05	509.76	-1.28302e-06	509.76	3.45164e-05
		564.414	5.02391e-05	510.46	-1.29052e-06	510.46	3.4608e-05
		565.115	5.03582e-05	511.161	-1.29807e-06	511.161	3.47001e-05
		565.816	5.04778e-05	511.862	-1.3057e-06	511.862	3.47926e-05
		566	5.05093e-05	512.563	-1.31339e-06	512.563	3.48856e-05
		566.517	5.05978e-05	513.263	-1.32114e-06	513.263	3.4979e-05
		567.217	5.07182e-05	513.964	-1.32896e-06	513.964	3.50729e-05
		567.918	5.08391e-05	514.665	-1.33685e-06	514.665	3.51671e-05
		568.619	5.09603e-05	515.365	-1.34481e-06	515.365	3.52619e-05
		569.319	5.1082e-05	516.066	-1.35283e-06	516.066	3.5357e-05
		570	5.12007e-05	516.767	-1.36093e-06	516.767	3.54527e-05
		570.02	5.12042e-05	517.467	-1.36909e-06	517.467	3.55488e-05
		570.721	5.13267e-05	518.168	-1.37733e-06	518.168	3.56453e-05
		571.421	5.14497e-05	518.869	-1.38564e-06	518.869	3.57423e-05
		572.122	5.15731e-05	519.57	-1.39402e-06	519.57	3.58397e-05
		572.823	5.16969e-05	520.27	-1.40248e-06	520.27	3.59377e-05
		573.524	5.18212e-05	520.971	-1.41101e-06	520.971	3.6036e-05
		574	5.19059e-05	521.672	-1.41962e-06	521.672	3.61349e-05
		574.224	5.19458e-05	522.372	-1.4283e-06	522.372	3.62342e-05
		574.925	5.20709e-05	523.073	-1.43706e-06	523.073	3.6334e-05
		575.626	5.21963e-05	523.774	-1.4459e-06	523.774	3.64343e-05
		576.326	5.23222e-05	524.474	-1.45482e-06	524.474	3.6535e-05
		577.027	5.24484e-05	525.175	-1.46381e-06	525.175	3.66362e-05
		577.728	5.25751e-05	525.876	-1.47289e-06	525.876	3.67379e-05
		578	5.26244e-05	526.577	-1.48205e-06	526.577	3.68401e-05
		578.428	5.27021e-05	527.277	-1.49129e-06	527.277	3.69428e-05
		579.129	5.28295e-05	527.978	-1.50062e-06	527.978	3.7046e-05
		579.83	5.29573e-05	528.679	-1.51003e-06	528.679	3.71496e-05
		580.531	5.30855e-05	529.379	-1.51953e-06	529.379	3.72538e-05
		581.231	5.3214e-05	530.08	-1.52911e-06	530.08	3.73585e-05
		581.932	5.33429e-05	530.781	-1.53878e-06	530.781	3.74636e-05
		582	5.33555e-05	531.481	-1.54854e-06	531.481	3.75693e-05
		582.633	5.34722e-05	532.182	-1.55839e-06	532.182	3.76754e-05
		583.333	5.36018e-05	532.883	-1.56833e-06	532.883	3.77821e-05
		584.034	5.37318e-05	533.584	-1.57836e-06	533.584	3.78893e-05
		584.735	5.38621e-05	534.284	-1.58849e-06	534.284	3.7997e-05
		585.435	5.39927e-05	534.985	-1.5987e-06	534.985	3.81052e-05
		586	5.40982e-05	535.686	-1.60902e-06	535.686	3.8214e-05
		586.136	5.41237e-05	536.386	-1.61943e-06	536.386	3.83232e-05
		586.837	5.4255e-05	537.087	-1.62994e-06	537.087	3.8433e-05
		587.538	5.43866e-05	537.788	-1.64054e-06	537.788	3.85433e-05
		588.238	5.45185e-05	538.488	-1.65125e-06	538.488	3.86541e-05
		588.939	5.46507e-05	539.189	-1.66205e-06	539.189	3.87655e-05
		589.64	5.47832e-05	539.89	-1.67296e-06	539.89	3.88774e-05
		590	5.48514e-05	540.591	-1.68398e-06	540.591	3.89898e-05
		590.34	5.4916e-05	541.291	-1.69509e-06	541.291	3.91028e-05
		591.041	5.5049e-05	541.992	-1.70632e-06	541.992	3.92163e-05
		591.742	5.51823e-05	542.693	-1.71765e-06	542.693	3.93304e-05
		592.442	5.53159e-05	543.393	-1.72909e-06	543.393	3.9445e-05
		593.143	5.54497e-05	544.094	-1.74063e-06	544.094	3.95601e-05
		594	5.56136e-05	544.795	-1.75229e-06	544.795	3.96758e-05
		598	5.63828e-05	545.495	-1.76407e-06	545.495	3.97921e-05
		602	5.71566e-05	546.196	-1.77595e-06	546.196	3.99089e-05
		606	5.79321e-05	546.897	-1.78796e-06	546.897	4.00262e-05
		610	5.87057e-05	547.598	-1.80007e-06	547.598	4.01442e-05
		611.361	5.89678e-05	548.298	-1.81231e-06	548.298	4.02626e-05
		612.062	5.91024e-05	548.999	-1.82467e-06	548.999	4.03817e-05
		612.763	5.92366e-05	549.7	-1.83715e-06	549.7	4.05013e-05
		613.463	5.93706e-05	550.4	-1.84975e-06	550.4	4.06215e-05
		614	5.9473e-05	551.101	-1.86247e-06	551.101	4.07422e-05
		614.164	5.95043e-05	551.802	-1.87532e-06	551.802	4.08636e-05
		614.865	5.96376e-05	552.503	-1.8883e-06	552.503	4.09855e-05
		615.566	5.97705e-05	553.203	-1.90141e-06	553.203	4.11079e-05
		616.266	5.9903e-05	553.904	-1.91464e-06	553.904	4.1231e-05
		616.967	6.0035e-05	554.605	-1.92801e-06	554.605	4.13546e-05
		617.668	6.01666e-05	555.305	-1.94152e-06	555.305	4.14789e-05
		618	6.02288e-05	556.006	-1.95516e-06	556.006	4.16037e-05
		618.368	6.02976e-05	556.707	-1.96893e-06	556.707	4.1729e-05
		619.069	6.0428e-05	557.407	-1.98285e-06	557.407	4.1855e-05
		619.77	6.05578e-05	558.108	-1.9969e-06	558.108	4.19816e-05
		620.47	6.0687e-05	558.809	-2.0111e-06	558.809	4.21087e-05
		621.171	6.08155e-05	559.51	-2.02545e-06	559.51	4.22365e-05
		621.872	6.09433e-05	560.21	-2.03994e-06	560.21	4.23648e-05
		622	6.09666e-05	560.911	-2.05458e-06	560.911	4.24938e-05
		622.573	6.10703e-05	561.612	-2.06936e-06	561.612	4.26233e-05
		623.273	6.11965e-05	562.312	-2.0843e-06	562.312	4.27535e-05
		623.974	6.13218e-05	563.013	-2.0994e-06	563.013	4.28842e-05
		624.675	6.14462e-05	563.714	-2.11465e-06	563.714	4.30155e-05
		625.375	6.15696e-05	564.414	-2.13006e-06	564.414	4.31475e-05
		626	6.16788e-05	565.115	-2.14562e-06	565.115	4.328e-05
		626.076	6.16921e-05	565.816	-2.16136e-06	565.816	4.34132e-05
		626.777	6.18134e-05	566.517	-2.17725e-06	566.517	4.35469e-05
		627.477	6.19337e-05	567.217	-2.19331e-06	567.217	4.36813e-05
		628.178	6.20527e-05	567.918	-2.20954e-06	567.918	4.38163e-05
		628.879	6.21705e-05	568.619	-2.22594e-06	568.619	4.39518e-05
		629.58	6.22871e-05	569.319	-2.24252e-06	569.319	4.4088e-05
		630	6.23564e-05	570.02	-2.25926e-06	570.02	4.42248e-05
		630.28	6.24023e-05	570.721	-2.27619e-06	570.721	4.43622e-05
		630.981	6.2516e-05	571.421	-2.2933e-06	571.421	4.45002e-05
		631.682	6.26283e-05	572.122	-2.31059e-06	572.122	4.46388e-05
		632.382	6.2739e-05	572.823	-2.32806e-06	572.823	4.47781e-05
		633.083	6.28481e-05	573.524	-2.34572e-06	573.524	4.49179e-05
		633.784	6.29555e-05	574.224	-2.36357e-06	574.224	4.50584e-05
		634	6.29883e-05	574.925	-2.38162e-06	574.925	4.51994e-05
		634.484	6.30612e-05	575.626	-2.39986e-06	575.626	4.53411e-05
		635.185	6.3165e-05	576.326	-2.41829e-06	576.326	4.54833e-05
		635.886	6.32668e-05	577.027	-2.43693e-06	577.027	4.56262e-05
		636.587	6.33667e-05	577.728	-2.45577e-06	577.728	4.57697e-05
		637.287	6.34645e-05	578.428	-2.47481e-06	578.428	4.59138e-05
		637.988	6.35602e-05	579.129	-2.49407e-06	579.129	4.60585e-05
		638	6.35618e-05	579.83	-2.51353e-06	579.83	4.62038e-05
		638.689	6.36536e-05	580.531	-2.53321e-06	580.531	4.63496e-05
		639.389	6.37446e-05	581.231	-2.5531e-06	581.231	4.64961e-05
		640.09	6.38332e-05	581.932	-2.57322e-06	581.932	4.66432e-05
		640.791	6.39193e-05	582.633	-2.59356e-06	582.633	4.67909e-05
		641.491	6.40027e-05	583.333	-2.61412e-06	583.333	4.69392e-05
		642	6.40616e-05	584.034	-2.63491e-06	584.034	4.7088e-05
		642.192	6.40834e-05	584.735	-2.65594e-06	584.735	4.72374e-05
		642.893	6.41613e-05	585.435	-2.6772e-06	585.435	4.73875e-05
		643.594	6.42363e-05	586.136	-2.6987e-06	586.136	4.75381e-05
		644.294	6.43081e-05	586.837	-2.72044e-06	586.837	4.76892e-05
		644.995	6.43769e-05	587.538	-2.74243e-06	587.538	4.7841e-05
		645.696	6.44423e-05	588.238	-2.76466e-06	588.238	4.79933e-05
		646	6.44697e-05	588.939	-2.78715e-06	588.939	4.81462e-05
		646.396	6.45044e-05	589.64	-2.80989e-06	589.64	4.82996e-05
		647.097	6.4563e-05	590.34	-2.83289e-06	590.34	4.84536e-05
		647.798	6.46179e-05	591.041	-2.85615e-06	591.041	4.86082e-05
		648.499	6.4669e-05	591.742	-2.87968e-06	591.742	4.87632e-05
		649.199	6.47162e-05	592.442	-2.90348e-06	592.442	4.89189e-05
		649.9	6.47595e-05	593.143	-2.92756e-06	593.143	4.9075e-05
		650	6.47653e-05	593.844	-2.95191e-06	593.844	4.92317e-05
		650.601	6.47985e-05	594.545	-2.97654e-06	594.545	4.93889e-05
		651.301	6.48332e-05	595.245	-3.00145e-06	595.245	4.95466e-05
		652.002	6.48635e-05	595.946	-3.02666e-06	595.946	4.97048e-05
		652.703	6.48891e-05	596.647	-3.05216e-06	596.647	4.98635e-05
		653.403	6.491e-05	597.347	-3.07796e-06	597.347	5.00227e-05
		654	6.49239e-05	598.048	-3.10405e-06	598.048	5.01823e-05
		654.104	6.49259e-05	598.749	-3.13046e-06	598.749	5.03425e-05
		654.805	6.49368e-05	599.449	-3.15717e-06	599.449	5.05031e-05
		655.506	6.49424e-05	600.15	-3.1842e-06	600.15	5.06641e-05
		656.206	6.49427e-05	600.851	-3.21154e-06	600.851	5.08256e-05
		656.907	6.49373e-05	601.552	-3.23921e-06	601.552	5.09875e-05
		657.608	6.49261e-05	602.252	-3.26721e-06	602.252	5.11498e-05
		658	6.49173e-05	602.953	-3.29554e-06	602.953	5.13125e-05
		658.308	6.49091e-05	603.654	-3.32421e-06	603.654	5.14756e-05
		659.009	6.48858e-05	604.354	-3.35321e-06	604.354	5.16391e-05
		659.71	6.48563e-05	605.055	-3.38257e-06	605.055	5.18029e-05
		660.41	6.48203e-05	605.756	-3.41227e-06	605.756	5.19671e-05
		661.111	6.47775e-05	606.456	-3.44234e-06	606.456	5.21316e-05
		661.812	6.47279e-05	607.157	-3.47276e-06	607.157	5.22965e-05
		662	6.47133e-05	607.858	-3.50355e-06	607.858	5.24616e-05
		662.513	6.46711e-05	608.559	-3.53471e-06	608.559	5.2627e-05
		663.213	6.4607e-05	609.259	-3.56625e-06	609.259	5.27927e-05
		663.914	6.45353e-05	609.96	-3.59816e-06	609.96	5.29587e-05
		664.615	6.44559e-05	610.661	-3.63047e-06	610.661	5.31248e-05
		665.315	6.43685e-05	611.361	-3.66317e-06	611.361	5.32912e-05
		666	6.42752e-05	612.062	-3.69627e-06	612.062	5.34578e-05
		666.016	6.4273e-05	612.763	-3.72977e-06	612.763	5.36245e-05
		666.717	6.41689e-05	613.463	-3.76368e-06	613.463	5.37913e-05
		667.417	6.40562e-05	614.164	-3.798e-06	614.164	5.39583e-05
		668.118	6.39346e-05	614.865	-3.83275e-06	614.865	5.41254e-05
		668.819	6.38039e-05	615.566	-3.86792e-06	615.566	5.42926e-05
		669.52	6.36637e-05	616.266	-3.90353e-06	616.266	5.44598e-05
		670	6.35621e-05	616.967	-3.93958e-06	616.967	5.4627e-05
		670.22	6.35139e-05	617.668	-3.97607e-06	617.668	5.47942e-05
		670.921	6.33542e-05	618.368	-4.01301e-06	618.368	5.49613e-05
		671.622	6.31844e-05	619.069	-4.05041e-06	619.069	5.51284e-05
		672.322	6.30041e-05	619.77	-4.08827e-06	619.77	5.52954e-05
		673.023	6.28131e-05	620.47	-4.1266e-06	620.47	5.54623e-05
		673.724	6.26112e-05	621.171	-4.16541e-06	621.171	5.56289e-05
		674	6.25285e-05	621.872	-4.2047e-06	621.872	5.57954e-05
		674.424	6.23981e-05	622.573	-4.24448e-06	622.573	5.59617e-05
		675.125	6.21735e-05	623.273	-4.28476e-06	623.273	5.61276e-05
		675.826	6.19371e-05	623.974	-4.32554e-06	623.974	5.62933e-05
		676.527	6.16887e-05	624.675	-4.36683e-06	624.675	5.64585e-05
		677.227	6.14279e-05	625.375	-4.40863e-06	625.375	5.66234e-05
		677.928	6.11546e-05	626.076	-4.45096e-06	626.076	5.67879e-05
		678	6.11257e-05	626.777	-4.49383e-06	626.777	5.69518e-05
		678.629	6.08683e-05	627.477	-4.53723e-06	627.477	5.71153e-05
		679.329	6.0569e-05	628.178	-4.58117e-06	628.178	5.72781e-05
		680.03	6.02561e-05	628.879	-4.62567e-06	628.879	5.74403e-05
		680.731	5.99295e-05	629.58	-4.67072e-06	629.58	5.76019e-05
		681.431	5.95889e-05	630.28	-4.71635e-06	630.28	5.77627e-05
		682	5.93021e-05	630.981	-4.76254e-06	630.981	5.79227e-05
		682.132	5.9234e-05	631.682	-4.80932e-06	631.682	5.80818e-05
		682.833	5.88646e-05	632.382	-4.85669e-06	632.382	5.82401e-05
		683.534	5.84802e-05	633.083	-4.90466e-06	633.083	5.83974e-05
		684.234	5.80807e-05	633.784	-4.95323e-06	633.784	5.85537e-05
		684.935	5.76658e-05	634.484	-5.00241e-06	634.484	5.87088e-05
		685.636	5.72352e-05	635.185	-5.05221e-06	635.185	5.88629e-05
		686	5.7005e-05	635.886	-5.10265e-06	635.886	5.90157e-05
		686.336	5.67886e-05	636.587	-5.15371e-06	636.587	5.91672e-05
		687.037	5.63258e-05	637.287	-5.20542e-06	637.287	5.93173e-05
		687.738	5.58465e-05	637.988	-5.25778e-06	637.988	5.9466e-05
		688.438	5.53505e-05	638.689	-5.3108e-06	638.689	5.96131e-05
		689.139	5.48374e-05	639.389	-5.36449e-06	639.389	5.97587e-05
		689.84	5.43071e-05	640.09	-5.41885e-06	640.09	5.99025e-05
		690	5.41834e-05	640.791	-5.47389e-06	640.791	6.00446e-05
		690.541	5.37593e-05	641.491	-5.52963e-06	641.491	6.01849e-05
		691.241	5.31938e-05	642.192	-5.58606e-06	642.192	6.03231e-05
		691.942	5.26104e-05	642.893	-5.6432e-06	642.893	6.04594e-05
		692.643	5.20088e-05	643.594	-5.70106e-06	643.594	6.05934e-05
		693.343	5.13889e-05	644.294	-5.75963e-06	644.294	6.07253e-05
		694	5.07912e-05	644.995	-5.81894e-06	644.995	6.08548e-05
		694.044	5.07505e-05	645.696	-5.87899e-06	645.696	6.09818e-05
		694.745	5.00933e-05	646.396	-5.93977e-06	646.396	6.11063e-05
		695.445	4.94173e-05	647.097	-6.00132e-06	647.097	6.12281e-05
		696.146	4.87223e-05	647.798	-6.06362e-06	647.798	6.13471e-05
		696.847	4.80082e-05	648.499	-6.12669e-06	648.499	6.14632e-05
		697.548	4.72747e-05	649.199	-6.19054e-06	649.199	6.15762e-05
		698	4.67909e-05	649.9	-6.25517e-06	649.9	6.16861e-05
		698.248	4.6522e-05	650.601	-6.32059e-06	650.601	6.17927e-05
		698.949	4.57497e-05	651.301	-6.38681e-06	651.301	6.18959e-05
		699.65	4.4958e-05	652.002	-6.45383e-06	652.002	6.19956e-05
		700.35	4.41467e-05	652.703	-6.52166e-06	652.703	6.20915e-05
		701.051	4.33158e-05	653.403	-6.59031e-06	653.403	6.21836e-05
		701.752	4.24654e-05	654.104	-6.65979e-06	654.104	6.22717e-05
		702	4.21594e-05	654.805	-6.73009e-06	654.805	6.23556e-05
		702.452	4.15954e-05	655.506	-6.80123e-06	655.506	6.24352e-05
		703.153	4.07058e-05	656.206	-6.87321e-06	656.206	6.25104e-05
		703.854	3.97968e-05	656.907	-6.94604e-06	656.907	6.25809e-05
		704.555	3.88685e-05	657.608	-7.01972e-06	657.608	6.26466e-05
		705.255	3.79208e-05	658.308	-7.09425e-06	658.308	6.27074e-05
		705.956	3.69541e-05	659.009	-7.16965e-06	659.009	6.27629e-05
		706	3.68927e-05	659.71	-7.24592e-06	659.71	6.28132e-05
		706.657	3.59685e-05	660.41	-7.32305e-06	660.41	6.28579e-05
		707.357	3.4964e-05	661.111	-7.40106e-06	661.111	6.28969e-05
		708.058	3.39411e-05	661.812	-7.47995e-06	661.812	6.293e-05
		708.759	3.28999e-05	662.513	-7.55971e-06	662.513	6.29569e-05
		709.459	3.18407e-05	663.213	-7.64036e-06	663.213	6.29775e-05
		710	3.10115e-05	663.914	-7.72188e-06	663.914	6.29916e-05
		710.16	3.07638e-05	664.615	-7.8043e-06	664.615	6.29989e-05
		710.861	2.96696e-05	665.315	-7.88759e-06	665.315	6.29993e-05
		711.562	2.85584e-05	666.016	-7.97177e-06	666.016	6.29924e-05
		712.262	2.74306e-05	666.717	-8.05684e-06	666.717	6.29781e-05
		712.963	2.62867e-05	667.417	-8.14279e-06	667.417	6.29562e-05
		713.664	2.51271e-05	668.118	-8.22962e-06	668.118	6.29263e-05
		714	2.45651e-05	668.819	-8.31733e-06	668.819	6.28883e-05
		714.364	2.39523e-05	669.52	-8.40591e-06	669.52	6.28418e-05
		715.065	2.27628e-05	670.22	-8.49536e-06	670.22	6.27867e-05
		715.766	2.15592e-05	670.921	-8.58568e-06	670.921	6.27227e-05
		716.466	2.0342e-05	671.622	-8.67686e-06	671.622	6.26495e-05
		717.167	1.91118e-05	672.322	-8.76889e-06	672.322	6.25669e-05
		717.868	1.78693e-05	673.023	-8.86177e-06	673.023	6.24745e-05
		718	1.76337e-05	673.724	-8.95548e-06	673.724	6.23722e-05
		718.569	1.66152e-05	674.424	-9.05003e-06	674.424	6.22595e-05
		719.269	1.535e-05	675.125	-9.14538e-06	675.125	6.21363e-05
		719.97	1.40746e-05	675.826	-9.24155e-06	675.826	6.20023e-05
		720.671	1.27896e-05	676.527	-9.3385e-06	676.527	6.18571e-05
		721.371	1.14958e-05	677.227	-9.43623e-06	677.227	6.17004e-05
		722	1.03282e-05	677.928	-9.53473e-06	677.928	6.1532e-05
		722.072	1.01939e-05	678.629	-9.63396e-06	678.629	6.13516e-05
		722.773	8.88484e-06	679.329	-9.73393e-06	679.329	6.11588e-05
		723.473	7.56934e-06	680.03	-9.8346e-06	680.03	6.09534e-05
		724.174	6.24824e-06	680.731	-9.93596e-06	680.731	6.0735e-05
		724.875	4.92238e-06	681.431	-1.0038e-05	681.431	6.05034e-05
		725.576	3.59263e-06	682.132	-1.01406e-05	682.132	6.02582e-05
		726	2.78564e-06	682.833	-1.02439e-05	682.833	5.9999e-05
		726.276	2.25984e-06	683.534	-1.03478e-05	683.534	5.97257e-05
		726.977	9.24899e-07	684.234	-1.04522e-05	684.234	5.94379e-05
		727.678	-4.11307e-07	684.935	-1.05572e-05	684.935	5.91352e-05
		728.378	-1.74789e-06	685.636	-1.06626e-05	685.636	5.88173e-05
		729.079	-3.08395e-06	686.336	-1.07685e-05	686.336	5.84841e-05
		729.78	-4.4186e-06	687.037	-1.08749e-05	687.037	5.8135e-05
		730	-4.83762e-06	687.738	-1.09816e-05	687.738	5.77699e-05
		730.48	-5.75093e-06	688.438	-1.10887e-05	688.438	5.73884e-05
		731.181	-7.08005e-06	689.139	-1.11961e-05	689.139	5.69902e-05
		731.882	-8.40507e-06	689.84	-1.13037e-05	689.84	5.6575e-05
		732.583	-9.7251e-06	690.541	-1.14116e-05	690.541	5.61426e-05
		733.283	-1.10393e-05	691.241	-1.15196e-05	691.241	5.56927e-05
		733.984	-1.23467e-05	691.942	-1.16278e-05	691.942	5.52249e-05
		734	-1.23765e-05	692.643	-1.1736e-05	692.643	5.4739e-05
		734.685	-1.36466e-05	693.343	-1.18443e-05	693.343	5.42348e-05
		735.385	-1.4938e-05	694.044	-1.19525e-05	694.044	5.37119e-05
		736.086	-1.62201e-05	694.745	-1.20606e-05	694.745	5.31702e-05
		736.787	-1.74923e-05	695.445	-1.21686e-05	695.445	5.26094e-05
		737.487	-1.87535e-05	696.146	-1.22764e-05	696.146	5.20294e-05
		738	-1.96687e-05	696.847	-1.23839e-05	696.847	5.14298e-05
		738.188	-2.00031e-05	697.548	-1.2491e-05	697.548	5.08104e-05
		738.889	-2.12404e-05	698.248	-1.25978e-05	698.248	5.01713e-05
		739.59	-2.24645e-05	698.949	-1.2704e-05	698.949	4.9512e-05
		740.29	-2.36749e-05	699.65	-1.28097e-05	699.65	4.88326e-05
		740.991	-2.48707e-05	700.35	-1.29148e-05	700.35	4.81328e-05
		741.692	-2.60515e-05	701.051	-1.30192e-05	701.051	4.74126e-05
		742	-2.65661e-05	701.752	-1.31228e-05	701.752	4.66718e-05
		742.392	-2.72165e-05	702.452	-1.32256e-05	702.452	4.59105e-05
		743.093	-2.83652e-05	703.153	-1.33275e-05	703.153	4.51285e-05
		743.794	-2.9497e-05	703.854	-1.34283e-05	703.854	4.43258e-05
		744.494	-3.06113e-05	704.555	-1.35281e-05	704.555	4.35024e-05
		745.195	-3.17078e-05	705.255	-1.36266e-05	705.255	4.26583e-05
		745.896	-3.27858e-05	705.956	-1.37239e-05	705.956	4.17936e-05
		746	-3.29444e-05	706.657	-1.38199e-05	706.657	4.09084e-05
		746.597	-3.3845e-05	707.357	-1.39145e-05	707.357	4.00027e-05
		747.297	-3.4885e-05	708.058	-1.40075e-05	708.058	3.90766e-05
		747.998	-3.59054e-05	708.759	-1.40989e-05	708.759	3.81304e-05
		748.699	-3.69058e-05	709.459	-1.41886e-05	709.459	3.71642e-05
		749.399	-3.78859e-05	710.16	-1.42766e-05	710.16	3.61781e-05
		750	-3.87097e-05	710.861	-1.43627e-05	710.861	3.51725e-05
		750.1	-3.88455e-05	711.562	-1.44468e-05	711.562	3.41477e-05
		750.801	-3.97843e-05	712.262	-1.45289e-05	712.262	3.31038e-05
		751.501	-4.07021e-05	712.963	-1.46089e-05	712.963	3.20413e-05
		752.202	-4.15987e-05	713.664	-1.46867e-05	713.664	3.09605e-05
		752.903	-4.2474e-05	714.364	-1.47621e-05	714.364	2.98618e-05
		753.604	-4.33277e-05	715.065	-1.48352e-05	715.065	2.87456e-05
		754	-4.38012e-05	715.766	-1.49058e-05	715.766	2.76124e-05
		754.304	-4.41599e-05	716.466	-1.49739e-05	716.466	2.64627e-05
		755.005	-4.49705e-05	717.167	-1.50394e-05	717.167	2.52969e-05
		755.706	-4.57593e-05	717.868	-1.51021e-05	717.868	2.41157e-05
		756.406	-4.65265e-05	718.569	-1.51621e-05	718.569	2.29196e-05
		757.107	-4.72719e-05	719.269	-1.52192e-05	719.269	2.17092e-05
		757.808	-4.79957e-05	719.97	-1.52734e-05	719.97	2.04852e-05
		758	-4.81905e-05	720.671	-1.53246e-05	720.671	1.92482e-05
		758.509	-4.86979e-05	721.371	-1.53728e-05	721.371	1.79989e-05
		759.209	-4.93786e-05	722.072	-1.54179e-05	722.072	1.67379e-05
		759.91	-5.00378e-05	722.773	-1.54598e-05	722.773	1.54662e-05
		760.611	-5.06757e-05	723.473	-1.54984e-05	723.473	1.41844e-05
		761.311	-5.12925e-05	724.174	-1.55338e-05	724.174	1.28932e-05
		762	-5.18782e-05	724.875	-1.55659e-05	724.875	1.15936e-05
		762.012	-5.18883e-05	725.576	-1.55947e-05	725.576	1.02862e-05
		762.713	-5.24632e-05	726.276	-1.562e-05	726.276	8.97206e-06
		763.413	-5.30176e-05	726.977	-1.56419e-05	726.977	7.65189e-06
		764.114	-5.35515e-05	727.678	-1.56603e-05	727.678	6.32658e-06
		764.815	-5.40653e-05	728.378	-1.56753e-05	728.378	4.99703e-06
		765.516	-5.45591e-05	729.079	-1.56867e-05	729.079	3.66411e-06
		766	-5.4889e-05	729.78	-1.56946e-05	729.78	2.32872e-06
		766.216	-5.50332e-05	730.48	-1.5699e-05	730.48	9.91749e-07
		766.917	-5.54878e-05	731.181	-1.56999e-05	731.181	-3.45889e-07
		767.618	-5.59234e-05	731.882	-1.56972e-05	731.882	-1.68329e-06
		768.318	-5.634e-05	732.583	-1.5691e-05	732.583	-3.01956e-06
		769.019	-5.67381e-05	733.283	-1.56812e-05	733.283	-4.35378e-06
		769.72	-5.71179e-05	733.984	-1.5668e-05	733.984	-5.68508e-06
		770	-5.72648e-05	734.685	-1.56512e-05	734.685	-7.01254e-06
		770.42	-5.74798e-05	735.385	-1.5631e-05	735.385	-8.3353e-06
		771.121	-5.7824e-05	736.086	-1.56073e-05	736.086	-9.65248e-06
		771.822	-5.81508e-05	736.787	-1.55802e-05	736.787	-1.09632e-05
		772.523	-5.84607e-05	737.487	-1.55498e-05	737.487	-1.22667e-05
		773.223	-5.87539e-05	738.188	-1.5516e-05	738.188	-1.3562e-05
		773.924	-5.90307e-05	738.889	-1.54789e-05	738.889	-1.48485e-05
		774	-5.90598e-05	739.59	-1.54385e-05	739.59	-1.61252e-05
		774.625	-5.92916e-05	740.29	-1.5395e-05	740.29	-1.73914e-05
		775.325	-5.95368e-05	740.991	-1.53483e-05	740.991	-1.86464e-05
		776.026	-5.97666e-05	741.692	-1.52985e-05	741.692	-1.98895e-05
		776.727	-5.99815e-05	742.392	-1.52458e-05	742.392	-2.11198e-05
		777.427	-6.01817e-05	743.093	-1.519e-05	743.093	-2.23369e-05
		778	-6.03347e-05	743.794	-1.51314e-05	743.794	-2.354e-05
		778.128	-6.03676e-05	744.494	-1.507e-05	744.494	-2.47285e-05
		778.829	-6.05395e-05	745.195	-1.50058e-05	745.195	-2.59017e-05
		779.53	-6.06979e-05	745.896	-1.4939e-05	745.896	-2.70593e-05
		780.23	-6.08429e-05	746.597	-1.48696e-05	746.597	-2.82005e-05
		780.931	-6.09749e-05	747.297	-1.47977e-05	747.297	-2.9325e-05
		781.632	-6.10944e-05	747.998	-1.47234e-05	747.998	-3.04322e-05
		782	-6.11522e-05	748.699	-1.46467e-05	748.699	-3.15217e-05
		782.332	-6.12015e-05	749.399	-1.45678e-05	749.399	-3.25931e-05
		783.033	-6.12966e-05	750.1	-1.44867e-05	750.1	-3.3646e-05
		783.734	-6.13802e-05	750.801	-1.44036e-05	750.801	-3.46801e-05
		784.434	-6.14523e-05	751.501	-1.43184e-05	751.501	-3.5695e-05
		785.135	-6.15135e-05	752.202	-1.42313e-05	752.202	-3.66905e-05
		785.836	-6.1564e-05	752.903	-1.41425e-05	752.903	-3.76663e-05
		786	-6.15743e-05	753.604	-1.40518e-05	753.604	-3.86223e-05
		786.537	-6.16041e-05	754.304	-1.39596e-05	754.304	-3.95581e-05
		787.237	-6.1634e-05	755.005	-1.38657e-05	755.005	-4.04736e-05
		787.938	-6.16542e-05	755.706	-1.37705e-05	755.706	-4.13688e-05
		788.639	-6.16649e-05	756.406	-1.36738e-05	756.406	-4.22434e-05
		789.339	-6.16664e-05	757.107	-1.35758e-05	757.107	-4.30974e-05
		790	-6.16597e-05	757.808	-1.34766e-05	757.808	-4.39308e-05
		790.04	-6.1659e-05	758.509	-1.33763e-05	758.509	-4.47435e-05
		790.741	-6.16429e-05	759.209	-1.32749e-05	759.209	-4.55355e-05
		791.441	-6.16184e-05	759.91	-1.31726e-05	759.91	-4.63068e-05
		792.142	-6.15859e-05	760.611	-1.30694e-05	760.611	-4.70575e-05
		792.843	-6.15455e-05	761.311	-1.29653e-05	761.311	-4.77876e-05
		793.544	-6.14975e-05	762.012	-1.28606e-05	762.012	-4.84972e-05
		794	-6.14623e-05	762.713	-1.27551e-05	762.713	-4.91865e-05
		794.244	-6.14422e-05	763.413	-1.26491e-05	763.413	-4.98555e-05
		794.945	-6.13797e-05	764.114	-1.25426e-05	764.114	-5.05043e-05
		795.646	-6.13105e-05	764.815	-1.24357e-05	764.815	-5.11332e-05
		796.346	-6.12346e-05	765.516	-1.23283e-05	765.516	-5.17423e-05
		797.047	-6.11524e-05	766.216	-1.22207e-05	766.216	-5.23318e-05
		797.748	-6.1064e-05	766.917	-1.21128e-05	766.917	-5.29018e-05
		798	-6.10307e-05	767.618	-1.20047e-05	767.618	-5.34527e-05
		798.448	-6.09697e-05	768.318	-1.18966e-05	768.318	-5.39846e-05
		799.149	-6.08696e-05	769.019	-1.17883e-05	769.019	-5.44978e-05
		799.85	-6.07641e-05	769.72	-1.168e-05	769.72	-5.49925e-05
		800.551	-6.06532e-05	770.42	-1.15718e-05	770.42	-5.5469e-05
		801.251	-6.05373e-05	771.121	-1.14637e-05	771.121	-5.59276e-05
		801.952	-6.04164e-05	771.822	-1.13558e-05	771.822	-5.63684e-05
		802	-6.0408e-05	772.523	-1.1248e-05	772.523	-5.67919e-05
		802.653	-6.02909e-05	773.223	-1.11405e-05	773.223	-5.71982e-05
		803.353	-6.01608e-05	773.924	-1.10333e-05	773.924	-5.75877e-05
		804.054	-6.00263e-05	774.625	-1.09263e-05	774.625	-5.79607e-05
		804.755	-5.98876e-05	775.325	-1.08198e-05	775.325	-5.83175e-05
		805.455	-5.9745e-05	776.026	-1.07137e-05	776.026	-5.86584e-05
		806	-5.96315e-05	776.727	-1.0608e-05	776.727	-5.89836e-05
		806.156	-5.95985e-05	777.427	-1.05028e-05	777.427	-5.92936e-05
		806.857	-5.94483e-05	778.128	-1.03981e-05	778.128	-5.95886e-05
		807.558	-5.92946e-05	778.829	-1.0294e-05	778.829	-5.98689e-05
		808.258	-5.91375e-05	779.53	-1.01904e-05	779.53	-6.01348e-05
		808.959	-5.89772e-05	780.23	-1.00875e-05	780.23	-6.03867e-05
		809.66	-5.88138e-05	780.931	-9.98514e-06	780.931	-6.06249e-05
		810	-5.87334e-05	781.632	-9.88346e-06	781.632	-6.08496e-05
		810.36	-5.86475e-05	782.332	-9.78245e-06	782.332	-6.10612e-05
		811.061	-5.84783e-05	783.033	-9.68214e-06	783.033	-6.12601e-05
		811.762	-5.83065e-05	783.734	-9.58255e-06	783.734	-6.14464e-05
		812.462	-5.81321e-05	784.434	-9.4837e-06	784.434	-6.16206e-05
		813.163	-5.79553e-05	785.135	-9.3856e-06	785.135	-6.17829e-05
		813.864	-5.77762e-05	785.836	-9.28826e-06	785.836	-6.19336e-05
		814	-5.77412e-05	786.537	-9.19172e-06	786.537	-6.2073e-05
		814.565	-5.75949e-05	787.237	-9.09597e-06	787.237	-6.22014e-05
		815.265	-5.74115e-05	787.938	-9.00103e-06	787.938	-6.23191e-05
		815.966	-5.72262e-05	788.639	-8.90692e-06	788.639	-6.24264e-05
		816.667	-5.70389e-05	789.339	-8.81363e-06	789.339	-6.25235e-05
		817.367	-5.68499e-05	790.04	-8.72119e-06	790.04	-6.26108e-05
		818	-5.66779e-05	790.741	-8.6296e-06	790.741	-6.26885e-05
		818.068	-5.66593e-05	791.441	-8.53886e-06	791.441	-6.2757e-05
		818.769	-5.64671e-05	792.142	-8.44899e-06	792.142	-6.28163e-05
		819.469	-5.62734e-05	792.843	-8.35999e-06	792.843	-6.28669e-05
		820.17	-5.60783e-05	793.544	-8.27186e-06	793.544	-6.2909e-05
		820.871	-5.58819e-05	794.244	-8.1846e-06	794.244	-6.29427e-05
		821.572	-5.56843e-05	794.945	-8.09823e-06	794.945	-6.29685e-05
		822	-5.55629e-05	795.646	-8.01274e-06	795.646	-6.29865e-05
		822.272	-5.54855e-05	796.346	-7.92813e-06	796.346	-6.29969e-05
		822.973	-5.52858e-05	797.047	-7.84441e-06	797.047	-6.3e-05
		823.674	-5.5085e-05	797.748	-7.76157e-06	797.748	-6.2996e-05
		824.374	-5.48833e-05	798.448	-7.67961e-06	798.448	-6.29852e-05
		825.075	-5.46808e-05	799.149	-7.59854e-06	799.149	-6.29677e-05
		825.776	-5.44775e-05	799.85	-7.51835e-06	799.85	-6.29438e-05
		826	-5.44123e-05	800.551	-7.43904e-06	800.551	-6.29136e-05
		826.476	-5.42735e-05	801.251	-7.36061e-06	801.251	-6.28775e-05
		827.177	-5.40689e-05	801.952	-7.28306e-06	801.952	-6.28355e-05
		827.878	-5.38637e-05	802.653	-7.20637e-06	802.653	-6.27879e-05
		828.579	-5.3658e-05	803.353	-7.13055e-06	803.353	-6.27349e-05
		829.279	-5.34519e-05	804.054	-7.0556e-06	804.054	-6.26766e-05
		829.98	-5.32453e-05	804.755	-6.98151e-06	804.755	-6.26132e-05
		830	-5.32394e-05	805.455	-6.90827e-06	805.455	-6.2545e-05
		830.681	-5.30384e-05	806.156	-6.83588e-06	806.156	-6.24721e-05
		831.381	-5.28312e-05	806.857	-6.76433e-06	806.857	-6.23946e-05
		834	-5.2055e-05	807.558	-6.69363e-06	807.558	-6.23127e-05
		838	-5.0868e-05	808.258	-6.62375e-06	808.258	-6.22266e-05
		839.79	-5.03379e-05	808.959	-6.55471e-06	808.959	-6.21364e-05
		840.49	-5.01308e-05	809.66	-6.48648e-06	809.66	-6.20424e-05
		841.191	-4.99239e-05	810.36	-6.41907e-06	810.36	-6.19445e-05
		841.892	-4.97173e-05	811.061	-6.35247e-06	811.061	-6.1843e-05
		842	-4.96854e-05	811.762	-6.28666e-06	811.762	-6.1738e-05
		842.593	-4.9511e-05	812.462	-6.22165e-06	812.462	-6.16297e-05
		843.293	-4.9305e-05	813.163	-6.15743e-06	813.163	-6.15181e-05
		843.994	-4.90994e-05	813.864	-6.09398e-06	813.864	-6.14035e-05
		844.695	-4.88942e-05	814.565	-6.03131e-06	814.565	-6.12859e-05
		845.395	-4.86894e-05	815.265	-5.9694e-06	815.265	-6.11654e-05
		846	-4.8513e-05	815.966	-5.90824e-06	815.966	-6.10422e-05
		846.096	-4.8485e-05	816.667	-5.84784e-06	816.667	-6.09164e-05
		846.797	-4.82811e-05	817.367	-5.78818e-06	817.367	-6.07881e-05
		847.497	-4.80777e-05	818.068	-5.72925e-06	818.068	-6.06574e-05
		848.198	-4.78747e-05	818.769	-5.67105e-06	818.769	-6.05244e-05
		848.899	-4.76723e-05	819.469	-5.61356e-06	819.469	-6.03892e-05
		849.6	-4.74704e-05	820.17	-5.55679e-06	820.17	-6.02519e-05
		850	-4.73553e-05	820.871	-5.50072e-06	820.871	-6.01126e-05
		850.3	-4.72691e-05	821.572	-5.44534e-06	821.572	-5.99714e-05
		851.001	-4.70683e-05	822.272	-5.39065e-06	822.272	-5.98284e-05
		851.702	-4.68681e-05	822.973	-5.33664e-06	822.973	-5.96836e-05
		852.402	-4.66685e-05	823.674	-5.2833e-06	823.674	-5.95372e-05
		853.103	-4.64695e-05	824.374	-5.23062e-06	824.374	-5.93893e-05
		853.804	-4.62712e-05	825.075	-5.1786e-06	825.075	-5.92398e-05
		854	-4.62158e-05	825.776	-5.12722e-06	825.776	-5.9089e-05
		854.505	-4.60735e-05	826.476	-5.07649e-06	826.476	-5.89368e-05
		855.205	-4.58764e-05	827.177	-5.02638e-06	827.177	-5.87834e-05
		855.906	-4.568e-05	827.878	-4.9769e-06	827.878	-5.86287e-05
		856.607	-4.54843e-05	828.579	-4.92804e-06	828.579	-5.8473e-05
		857.307	-4.52892e-05	829.279	-4.87978e-06	829.279	-5.83162e-05
		858	-4.50971e-05	829.98	-4.83212e-06	829.98	-5.81584e-05
		858.008	-4.50949e-05	830.681	-4.78506e-06	830.681	-5.79996e-05
		858.709	-4.49012e-05	831.381	-4.73858e-06	831.381	-5.784e-05
		859.409	-4.47083e-05	832.082	-4.69268e-06	832.082	-5.76796e-05
		860.11	-4.45161e-05	832.783	-4.64735e-06	832.783	-5.75184e-05
		860.811	-4.43246e-05	833.483	-4.60259e-06	833.483	-5.73565e-05
		861.512	-4.41338e-05	834.184	-4.55838e-06	834.184	-5.7194e-05
		862	-4.40013e-05	834.885	-4.51471e-06	834.885	-5.70308e-05
		862.212	-4.39438e-05	835.586	-4.47159e-06	835.586	-5.68671e-05
		862.913	-4.37546e-05	836.286	-4.42901e-06	836.286	-5.67029e-05
		863.614	-4.35661e-05	836.987	-4.38695e-06	836.987	-5.65382e-05
		864.314	-4.33783e-05	837.688	-4.34541e-06	837.688	-5.63731e-05
		865.015	-4.31914e-05	838.388	-4.30438e-06	838.388	-5.62076e-05
		865.716	-4.30052e-05	839.089	-4.26386e-06	839.089	-5.60418e-05
		866	-4.29298e-05	839.79	-4.22385e-06	839.79	-5.58757e-05
		866.416	-4.28197e-05	840.49	-4.18432e-06	840.49	-5.57093e-05
		867.117	-4.26351e-05	841.191	-4.14528e-06	841.191	-5.55428e-05
		867.818	-4.24512e-05	841.892	-4.10672e-06	841.892	-5.5376e-05
		868.519	-4.22682e-05	842.593	-4.06863e-06	842.593	-5.52091e-05
		869.219	-4.20859e-05	843.293	-4.03101e-06	843.293	-5.5042e-05
		869.92	-4.19044e-05	843.994	-3.99385e-06	843.994	-5.48749e-05
		870	-4.18837e-05	844.695	-3.95714e-06	844.695	-5.47077e-05
		870.621	-4.17237e-05	845.395	-3.92088e-06	845.395	-5.45405e-05
		871.321	-4.15438e-05	846.096	-3.88506e-06	846.096	-5.43733e-05
		872.022	-4.13647e-05	846.797	-3.84968e-06	846.797	-5.42061e-05
		872.723	-4.11865e-05	847.497	-3.81473e-06	847.497	-5.4039e-05
		873.423	-4.1009e-05	848.198	-3.7802e-06	848.198	-5.3872e-05
		874	-4.08636e-05	848.899	-3.74609e-06	848.899	-5.3705e-05
		874.124	-4.08323e-05	849.6	-3.71239e-06	849.6	-5.35382e-05
		874.825	-4.06565e-05	850.3	-3.6791e-06	850.3	-5.33716e-05
		875.526	-4.04814e-05	851.001	-3.64621e-06	851.001	-5.32051e-05
		876.226	-4.03072e-05	851.702	-3.61372e-06	851.702	-5.30389e-05
		876.927	-4.01338e-05	852.402	-3.58161e-06	852.402	-5.28728e-05
		877.628	-3.99611e-05	853.103	-3.54989e-06	853.103	-5.2707e-05
		878	-3.98697e-05	853.804	-3.51855e-06	853.804	-5.25415e-05
		878.328	-3.97893e-05	854.505	-3.48758e-06	854.505	-5.23762e-05
		879.029	-3.96183e-05	855.205	-3.45698e-06	855.205	-5.22112e-05
		879.73	-3.94481e-05	855.906	-3.42674e-06	855.906	-5.20465e-05
		880.43	-3.92788e-05	856.607	-3.39687e-06	856.607	-5.18822e-05
		881.131	-3.91102e-05	857.307	-3.36734e-06	857.307	-5.17181e-05
		881.832	-3.89424e-05	858.008	-3.33817e-06	858.008	-5.15545e-05
		882	-3.89023e-05	858.709	-3.30934e-06	858.709	-5.13912e-05
		882.533	-3.87755e-05	859.409	-3.28085e-06	859.409	-5.12283e-05
		883.233	-3.86094e-05	860.11	-3.25269e-06	860.11	-5.10658e-05
		883.934	-3.8444e-05	860.811	-3.22486e-06	860.811	-5.09037e-05
		884.635	-3.82795e-05	861.512	-3.19736e-06	861.512	-5.0742e-05
		885.335	-3.81158e-05	862.212	-3.17018e-06	862.212	-5.05808e-05
		886	-3.79612e-05	862.913	-3.14332e-06	862.913	-5.042e-05
		886.036	-3.79528e-05	863.614	-3.11676e-06	863.614	-5.02596e-05
		886.737	-3.77907e-05	864.314	-3.09052e-06	864.314	-5.00997e-05
		887.437	-3.76294e-05	865.015	-3.06458e-06	865.015	-4.99403e-05
		888.138	-3.74688e-05	865.716	-3.03894e-06	865.716	-4.97814e-05
		888.839	-3.73091e-05	866.416	-3.01359e-06	866.416	-4.96229e-05
		889.54	-3.71501e-05	867.117	-2.98853e-06	867.117	-4.9465e-05
		890	-3.70461e-05	867.818	-2.96376e-06	867.818	-4.93075e-05
		890.24	-3.6992e-05	868.519	-2.93928e-06	868.519	-4.91506e-05
		890.941	-3.68346e-05	869.219	-2.91507e-06	869.219	-4.89942e-05
		891.642	-3.6678e-05	869.92	-2.89114e-06	869.92	-4.88383e-05
		892.342	-3.65222e-05	870.621	-2.86748e-06	870.621	-4.8683e-05
		893.043	-3.63672e-05	871.321	-2.84409e-06	871.321	-4.85282e-05
		893.744	-3.62129e-05	872.022	-2.82096e-06	872.022	-4.83739e-05
		894	-3.61567e-05	872.723	-2.7981e-06	872.723	-4.82202e-05
		894.444	-3.60595e-05	873.423	-2.77549e-06	873.423	-4.80671e-05
		895.145	-3.59068e-05	874.124	-2.75313e-06	874.124	-4.79145e-05
		895.846	-3.57548e-05	874.825	-2.73103e-06	874.825	-4.77625e-05
		896.547	-3.56037e-05	875.526	-2.70917e-06	875.526	-4.7611e-05
		897.247	-3.54533e-05	876.226	-2.68755e-06	876.226	-4.74601e-05
		897.948	-3.53036e-05	876.927	-2.66618e-06	876.927	-4.73098e-05
		898	-3.52925e-05	877.628	-2.64504e-06	877.628	-4.71601e-05
		898.649	-3.51547e-05	878.328	-2.62413e-06	878.328	-4.7011e-05
		899.349	-3.50066e-05	879.029	-2.60346e-06	879.029	-4.68624e-05
		900.05	-3.48592e-05	879.73	-2.58301e-06	879.73	-4.67144e-05
		900.751	-3.47126e-05	880.43	-2.56279e-06	880.43	-4.65671e-05
		901.451	-3.45667e-05	881.131	-2.54279e-06	881.131	-4.64203e-05
		902	-3.4453e-05	881.832	-2.52301e-06	881.832	-4.62741e-05
		902.152	-3.44216e-05	882.533	-2.50344e-06	882.533	-4.61285e-05
		902.853	-3.42772e-05	883.233	-2.48408e-06	883.233	-4.59836e-05
		903.554	-3.41335e-05	883.934	-2.46494e-06	883.934	-4.58392e-05
		904.254	-3.39906e-05	884.635	-2.446e-06	884.635	-4.56954e-05
		904.955	-3.38484e-05	885.335	-2.42727e-06	885.335	-4.55522e-05
		905.656	-3.37069e-05	886.036	-2.40873e-06	886.036	-4.54097e-05
		906	-3.36376e-05	886.737	-2.3904e-06	886.737	-4.52677e-05
		906.356	-3.35661e-05	887.437	-2.37226e-06	887.437	-4.51264e-05
		907.057	-3.34261e-05	888.138	-2.35432e-06	888.138	-4.49856e-05
		907.758	-3.32867e-05	888.839	-2.33657e-06	888.839	-4.48455e-05
		908.458	-3.31481e-05	889.54	-2.319e-06	889.54	-4.4706e-05
		909.159	-3.30102e-05	890.24	-2.30162e-06	890.24	-4.45671e-05
		909.86	-3.2873e-05	890.941	-2.28443e-06	890.941	-4.44288e-05
		910	-3.28456e-05	891.642	-2.26742e-06	891.642	-4.42911e-05
		910.561	-3.27365e-05	892.342	-2.25058e-06	892.342	-4.4154e-05
		911.261	-3.26007e-05	893.043	-2.23392e-06	893.043	-4.40175e-05
		911.962	-3.24655e-05	893.744	-2.21744e-06	893.744	-4.38816e-05
		912.663	-3.23311e-05	894.444	-2.20113e-06	894.444	-4.37464e-05
		913.363	-3.21974e-05	895.145	-2.18498e-06	895.145	-4.36117e-05
		914	-3.20765e-05	895.846	-2.16901e-06	895.846	-4.34777e-05
		914.064	-3.20643e-05	896.547	-2.1532e-06	896.547	-4.33442e-05
		914.765	-3.19319e-05	897.247	-2.13755e-06	897.247	-4.32114e-05
		915.465	-3.18002e-05	897.948	-2.12207e-06	897.948	-4.30792e-05
		916.166	-3.16692e-05	898.649	-2.10674e-06	898.649	-4.29475e-05
		916.867	-3.15388e-05	899.349	-2.09157e-06	899.349	-4.28165e-05
		917.568	-3.14091e-05	900.05	-2.07656e-06	900.05	-4.26861e-05
		918	-3.13294e-05	900.751	-2.0617e-06	900.751	-4.25563e-05
		918.268	-3.12801e-05	901.451	-2.04699e-06	901.451	-4.2427e-05
		918.969	-3.11517e-05	902.152	-2.03243e-06	902.152	-4.22984e-05
		919.67	-3.1024e-05	902.853	-2.01801e-06	902.853	-4.21704e-05
		920.37	-3.08969e-05	903.554	-2.00374e-06	903.554	-4.20429e-05
		921.071	-3.07704e-05	904.254	-1.98962e-06	904.254	-4.19161e-05
		921.772	-3.06446e-05	904.955	-1.97563e-06	904.955	-4.17898e-05
		922	-3.06038e-05	905.656	-1.96179e-06	905.656	-4.16641e-05
		922.472	-3.05195e-05	906.356	-1.94809e-06	906.356	-4.1539e-05
		923.173	-3.0395e-05	907.057	-1.93452e-06	907.057	-4.14145e-05
		923.874	-3.02711e-05	907.758	-1.92108e-06	907.758	-4.12906e-05
		924.575	-3.01478e-05	908.458	-1.90778e-06	908.458	-4.11673e-05
		925.275	-3.00252e-05	909.159	-1.89461e-06	909.159	-4.10445e-05
		925.976	-2.99032e-05	909.86	-1.88157e-06	909.86	-4.09224e-05
		926	-2.9899e-05	910.561	-1.86866e-06	910.561	-4.08007e-05
		926.677	-2.97818e-05	911.261	-1.85587e-06	911.261	-4.06797e-05
		927.377	-2.9661e-05	911.962	-1.84321e-06	911.962	-4.05593e-05
		928.078	-2.95408e-05	912.663	-1.83068e-06	912.663	-4.04394e-05
		928.779	-2.94212e-05	913.363	-1.81826e-06	913.363	-4.03201e-05
		929.479	-2.93022e-05	914.064	-1.80597e-06	914.064	-4.02013e-05
		930	-2.92143e-05	914.765	-1.79379e-06	914.765	-4.00831e-05
		930.18	-2.91839e-05	915.465	-1.78173e-06	915.465	-3.99655e-05
		930.881	-2.90661e-05	916.166	-1.76979e-06	916.166	-3.98484e-05
		931.582	-2.89489e-05	916.867	-1.75796e-06	916.867	-3.97319e-05
		932.282	-2.88323e-05	917.568	-1.74625e-06	917.568	-3.96159e-05
		932.983	-2.87163e-05	918.268	-1.73465e-06	918.268	-3.95005e-05
		933.684	-2.86009e-05	918.969	-1.72316e-06	918.969	-3.93856e-05
		934	-2.85489e-05	919.67	-1.71177e-06	919.67	-3.92713e-05
		934.384	-2.8486e-05	920.37	-1.7005e-06	920.37	-3.91575e-05
		935.085	-2.83717e-05	921.071	-1.68933e-06	921.071	-3.90443e-05
		935.786	-2.8258e-05	921.772	-1.67827e-06	921.772	-3.89316e-05
		936.486	-2.81449e-05	922.472	-1.66731e-06	922.472	-3.88195e-05
		937.187	-2.80323e-05	923.173	-1.65645e-06	923.173	-3.87078e-05
		937.888	-2.79203e-05	923.874	-1.6457e-06	923.874	-3.85967e-05
		938	-2.79024e-05	924.575	-1.63504e-06	924.575	-3.84862e-05
		938.589	-2.78088e-05	925.275	-1.62449e-06	925.275	-3.83762e-05
		939.289	-2.76979e-05	925.976	-1.61403e-06	925.976	-3.82666e-05
		939.99	-2.75876e-05	926.677	-1.60367e-06	926.677	-3.81577e-05
		940.691	-2.74777e-05	927.377	-1.59341e-06	927.377	-3.80492e-05
		941.391	-2.73685e-05	928.078	-1.58324e-06	928.078	-3.79412e-05
		942	-2.7274e-05	928.779	-1.57316e-06	928.779	-3.78338e-05
		942.092	-2.72597e-05	929.479	-1.56318e-06	929.479	-3.77269e-05
		942.793	-2.71516e-05	930.18	-1.55329e-06	930.18	-3.76205e-05
		943.493	-2.70439e-05	930.881	-1.54348e-06	930.881	-3.75146e-05
		944.194	-2.69368e-05	931.582	-1.53377e-06	931.582	-3.74092e-05
		944.895	-2.68302e-05	932.282	-1.52414e-06	932.282	-3.73043e-05
		945.596	-2.67241e-05	932.983	-1.51461e-06	932.983	-3.71999e-05
		946	-2.66631e-05	933.684	-1.50515e-06	933.684	-3.7096e-05
		946.296	-2.66185e-05	934.384	-1.49579e-06	934.384	-3.69926e-05
		946.997	-2.65135e-05	935.085	-1.4865e-06	935.085	-3.68896e-05
		947.698	-2.6409e-05	935.786	-1.4773e-06	935.786	-3.67872e-05
		948.398	-2.63049e-05	936.486	-1.46819e-06	936.486	-3.66853e-05
		949.099	-2.62014e-05	937.187	-1.45915e-06	937.187	-3.65838e-05
		949.8	-2.60984e-05	937.888	-1.4502e-06	937.888	-3.64828e-05
		950	-2.60691e-05	938.589	-1.44132e-06	938.589	-3.63823e-05
		950.5	-2.59959e-05	939.289	-1.43252e-06	939.289	-3.62823e-05
		951.201	-2.58939e-05	939.99	-1.4238e-06	939.99	-3.61828e-05
		951.902	-2.57924e-05	940.691	-1.41516e-06	940.691	-3.60837e-05
		952.603	-2.56914e-05	941.391	-1.40659e-06	941.391	-3.59851e-05
		953.303	-2.55908e-05	942.092	-1.3981e-06	942.092	-3.5887e-05
		954	-2.54914e-05	942.793	-1.38968e-06	942.793	-3.57893e-05
		954.004	-2.54908e-05	943.493	-1.38134e-06	943.493	-3.56921e-05
		954.705	-2.53912e-05	944.194	-1.37306e-06	944.194	-3.55953e-05
		955.405	-2.52921e-05	944.895	-1.36486e-06	944.895	-3.5499e-05
		956.106	-2.51935e-05	945.596	-1.35673e-06	945.596	-3.54032e-05
		956.807	-2.50954e-05	946.296	-1.34867e-06	946.296	-3.53078e-05
		957.508	-2.49977e-05	946.997	-1.34068e-06	946.997	-3.52128e-05
		958	-2.49294e-05	947.698	-1.33276e-06	947.698	-3.51183e-05
		958.208	-2.49005e-05	948.398	-1.32491e-06	948.398	-3.50243e-05
		958.909	-2.48038e-05	949.099	-1.31712e-06	949.099	-3.49307e-05
		959.61	-2.47075e-05	949.8	-1.3094e-06	949.8	-3.48375e-05
		960.31	-2.46117e-05	950.5	-1.30175e-06	950.5	-3.47447e-05
		961.011	-2.45164e-05	951.201	-1.29416e-06	951.201	-3.46524e-05
		961.712	-2.44215e-05	951.902	-1.28663e-06	951.902	-3.45606e-05
		962	-2.43825e-05	952.603	-1.27917e-06	952.603	-3.44691e-05
		962.412	-2.4327e-05	953.303	-1.27177e-06	953.303	-3.43781e-05
		963.113	-2.4233e-05	954.004	-1.26443e-06	954.004	-3.42875e-05
		963.814	-2.41394e-05	954.705	-1.25716e-06	954.705	-3.41973e-05
		964.515	-2.40463e-05	955.405	-1.24994e-06	955.405	-3.41076e-05
		965.215	-2.39536e-05	956.106	-1.24279e-06	956.106	-3.40183e-05
		965.916	-2.38614e-05	956.807	-1.2357e-06	956.807	-3.39293e-05
		966	-2.38503e-05	957.508	-1.22866e-06	957.508	-3.38408e-05
		966.617	-2.37696e-05	958.208	-1.22168e-06	958.208	-3.37527e-05
		967.317	-2.36782e-05	958.909	-1.21476e-06	958.909	-3.3665e-05
		968.018	-2.35872e-05	959.61	-1.2079e-06	959.61	-3.35778e-05
		968.719	-2.34967e-05	960.31	-1.20109e-06	960.31	-3.34909e-05
		969.419	-2.34066e-05	961.011	-1.19434e-06	961.011	-3.34044e-05
		970	-2.33323e-05	961.712	-1.18764e-06	961.712	-3.33183e-05
		970.12	-2.33169e-05	962.412	-1.181e-06	962.412	-3.32326e-05
		970.821	-2.32276e-05	963.113	-1.17442e-06	963.113	-3.31473e-05
		971.522	-2.31388e-05	963.814	-1.16788e-06	963.814	-3.30624e-05
		972.222	-2.30503e-05	964.515	-1.1614e-06	964.515	-3.29779e-05
		972.923	-2.29623e-05	965.215	-1.15497e-06	965.215	-3.28938e-05
		973.624	-2.28747e-05	965.916	-1.1486e-06	965.916	-3.28101e-05
		974	-2.28278e-05	966.617	-1.14227e-06	966.617	-3.27267e-05
		974.324	-2.27875e-05	967.317	-1.136e-06	967.317	-3.26437e-05
		975.025	-2.27006e-05	968.018	-1.12977e-06	968.018	-3.25612e-05
		975.726	-2.26142e-05	968.719	-1.1236e-06	968.719	-3.24789e-05
		976.426	-2.25282e-05	969.419	-1.11747e-06	969.419	-3.23971e-05
		977.127	-2.24426e-05	970.12	-1.1114e-06	970.12	-3.23156e-05
		977.828	-2.23573e-05	970.821	-1.10537e-06	970.821	-3.22345e-05
		978	-2.23364e-05	971.522	-1.09939e-06	971.522	-3.21538e-05
		978.529	-2.22725e-05	972.222	-1.09345e-06	972.222	-3.20734e-05
		979.229	-2.2188e-05	972.923	-1.08757e-06	972.923	-3.19934e-05
		979.93	-2.21039e-05	973.624	-1.08173e-06	973.624	-3.19137e-05
		980.631	-2.20202e-05	974.324	-1.07593e-06	974.324	-3.18345e-05
		981.331	-2.19369e-05	975.025	-1.07018e-06	975.025	-3.17555e-05
		982	-2.18578e-05	975.726	-1.06448e-06	975.726	-3.1677e-05
		982.032	-2.1854e-05	976.426	-1.05882e-06	976.426	-3.15987e-05
		982.733	-2.17714e-05	977.127	-1.0532e-06	977.127	-3.15209e-05
		983.433	-2.16892e-05	977.828	-1.04763e-06	977.828	-3.14433e-05
		984.134	-2.16074e-05	978.529	-1.0421e-06	978.529	-3.13662e-05
		984.835	-2.1526e-05	979.229	-1.03661e-06	979.229	-3.12893e-05
		985.536	-2.14449e-05	979.93	-1.03117e-06	979.93	-3.12128e-05
		986	-2.13913e-05	980.631	-1.02576e-06	980.631	-3.11367e-05
		986.236	-2.13641e-05	981.331	-1.0204e-06	981.331	-3.10609e-05
		986.937	-2.12838e-05	982.032	-1.01508e-06	982.032	-3.09854e-05
		987.638	-2.12038e-05	982.733	-1.0098e-06	982.733	-3.09103e-05
		988.338	-2.11241e-05	983.433	-1.00456e-06	983.433	-3.08355e-05
		989.039	-2.10448e-05	984.134	-9.99362e-07	984.134	-3.0761e-05
		989.74	-2.09659e-05	984.835	-9.94201e-07	984.835	-3.06868e-05
		990	-2.09367e-05	985.536	-9.89079e-07	985.536	-3.0613e-05
		990.44	-2.08873e-05	986.236	-9.83996e-07	986.236	-3.05395e-05
		991.141	-2.08091e-05	986.937	-9.7895e-07	986.937	-3.04664e-05
		991.842	-2.07312e-05	987.638	-9.73943e-07	987.638	-3.03935e-05
		992.543	-2.06536e-05	988.338	-9.68973e-07	988.338	-3.0321e-05
		993.243	-2.05764e-05	989.039	-9.64041e-07	989.039	-3.02488e-05
		993.944	-2.04995e-05	989.74	-9.59145e-07	989.74	-3.01769e-05
		994	-2.04934e-05	990.44	-9.54286e-07	990.44	-3.01053e-05
		994.645	-2.0423e-05	991.141	-9.49462e-07	991.141	-3.0034e-05
		995.345	-2.03468e-05	991.842	-9.44674e-07	991.842	-2.99631e-05
		996.046	-2.02709e-05	992.543	-9.39922e-07	992.543	-2.98924e-05
		996.747	-2.01954e-05	993.243	-9.35205e-07	993.243	-2.98221e-05
		997.447	-2.01202e-05	993.944	-9.30522e-07	993.944	-2.9752e-05
		998	-2.00611e-05	994.645	-9.25874e-07	994.645	-2.96823e-05
		998.148	-2.00453e-05	995.345	-9.21259e-07	995.345	-2.96129e-05
		998.849	-1.99708e-05	996.046	-9.16679e-07	996.046	-2.95437e-05
		999.55	-1.98965e-05	996.747	-9.12132e-07	996.747	-2.94749e-05
		1000.25	-1.98226e-05	997.447	-9.07618e-07	997.447	-2.94064e-05
		1000.95	-1.9749e-05	998.148	-9.03136e-07	998.148	-2.93381e-05
		1001.65	-1.96758e-05	998.849	-8.98687e-07	998.849	-2.92702e-05
		1002	-1.96395e-05	999.55	-8.9427e-07	999.55	-2.92025e-05
		1002.35	-1.96028e-05	1000.25	-8.89885e-07	1000.25	-2.91351e-05
		1003.05	-1.95302e-05	1000.95	-8.85532e-07	1000.95	-2.90681e-05
		1003.75	-1.94578e-05	1001.65	-8.8121e-07	1001.65	-2.90013e-05
		1004.45	-1.93858e-05	1002.35	-8.76918e-07	1002.35	-2.89348e-05
		1005.16	-1.93141e-05	1003.05	-8.72658e-07	1003.05	-2.88685e-05
		1005.86	-1.92427e-05	1003.75	-8.68428e-07	1003.75	-2.88026e-05
		1006	-1.92281e-05	1004.45	-8.64227e-07	1004.45	-2.87369e-05
		1006.56	-1.91716e-05	1005.16	-8.60057e-07	1005.16	-2.86715e-05
		1007.26	-1.91008e-05	1005.86	-8.55916e-07	1005.86	-2.86064e-05
		1007.96	-1.90303e-05	1006.56	-8.51805e-07	1006.56	-2.85416e-05
		1008.66	-1.89601e-05	1007.26	-8.47722e-07	1007.26	-2.8477e-05
		1009.36	-1.88902e-05	1007.96	-8.43668e-07	1007.96	-2.84127e-05
		1010	-1.88265e-05	1008.66	-8.39643e-07	1008.66	-2.83487e-05
		1010.06	-1.88206e-05	1009.36	-8.35646e-07	1009.36	-2.82849e-05
		1010.76	-1.87513e-05	1010.06	-8.31677e-07	1010.06	-2.82214e-05
		1011.46	-1.86822e-05	1010.76	-8.27735e-07	1010.76	-2.81582e-05
		1012.16	-1.86135e-05	1011.46	-8.23821e-07	1011.46	-2.80953e-05
		1012.86	-1.8545e-05	1012.16	-8.19934e-07	1012.16	-2.80326e-05
		1013.56	-1.84769e-05	1012.86	-8.16074e-07	1012.86	-2.79701e-05
		1014	-1.84346e-05	1013.56	-8.12241e-07	1013.56	-2.7908e-05
		1014.26	-1.8409e-05	1014.26	-8.08434e-07	1014.26	-2.7846e-05
		1014.96	-1.83414e-05	1014.96	-8.04654e-07	1014.96	-2.77844e-05
		1015.67	-1.82741e-05	1015.67	-8.00899e-07	1015.67	-2.7723e-05
		1016.37	-1.82071e-05	1016.37	-7.9717e-07	1016.37	-2.76618e-05
		1017.07	-1.81403e-05	1017.07	-7.93467e-07	1017.07	-2.76009e-05
		1017.77	-1.80738e-05	1017.77	-7.89789e-07	1017.77	-2.75403e-05
		1018	-1.80519e-05	1018.47	-7.86136e-07	1018.47	-2.74799e-05
		1018.47	-1.80076e-05	1019.17	-7.82508e-07	1019.17	-2.74197e-05
		1019.17	-1.79417e-05	1019.87	-7.78904e-07	1019.87	-2.73598e-05
		1019.87	-1.7876e-05	1020.57	-7.75325e-07	1020.57	-2.73002e-05
		1020.57	-1.78106e-05	1021.27	-7.7177e-07	1021.27	-2.72408e-05
		1021.27	-1.77455e-05	1021.97	-7.68239e-07	1021.97	-2.71816e-05
		1021.97	-1.76807e-05	1022.67	-7.64732e-07	1022.67	-2.71226e-05
		1022	-1.76781e-05	1023.37	-7.61249e-07	1023.37	-2.7064e-05
		1022.67	-1.76161e-05	1024.07	-7.57788e-07	1024.07	-2.70055e-05
		1023.37	-1.75517e-05	1024.77	-7.54351e-07	1024.77	-2.69473e-05
		1024.07	-1.74877e-05	1025.48	-7.50937e-07	1025.48	-2.68893e-05
		1024.77	-1.74239e-05	1026.18	-7.47546e-07	1026.18	-2.68316e-05
		1025.48	-1.73603e-05	1026.88	-7.44177e-07	1026.88	-2.67741e-05
		1026	-1.73129e-05	1027.58	-7.4083e-07	1027.58	-2.67168e-05
		1026.18	-1.7297e-05	1028.28	-7.37506e-07	1028.28	-2.66597e-05
		1026.88	-1.7234e-05	1028.98	-7.34204e-07	1028.98	-2.66029e-05
		1027.58	-1.71712e-05	1029.68	-7.30923e-07	1029.68	-2.65463e-05
		1028.28	-1.71087e-05	1030.38	-7.27664e-07	1030.38	-2.64899e-05
		1028.98	-1.70464e-05	1031.08	-7.24426e-07	1031.08	-2.64338e-05
		1029.68	-1.69844e-05	1031.78	-7.2121e-07	1031.78	-2.63779e-05
		1030	-1.69561e-05	1032.48	-7.18014e-07	1032.48	-2.63222e-05
		1030.38	-1.69226e-05	1033.18	-7.1484e-07	1033.18	-2.62667e-05
		1031.08	-1.68611e-05	1033.88	-7.11686e-07	1033.88	-2.62115e-05
		1031.78	-1.67998e-05	1034.58	-7.08552e-07	1034.58	-2.61564e-05
		1032.48	-1.67387e-05	1035.29	-7.05439e-07	1035.29	-2.61016e-05
		1033.18	-1.66779e-05	1035.99	-7.02346e-07	1035.99	-2.6047e-05
		1033.88	-1.66174e-05	1036.69	-6.99274e-07	1036.69	-2.59927e-05
		1034	-1.66074e-05	1037.39	-6.9622e-07	1037.39	-2.59385e-05
		1034.58	-1.6557e-05	1038.09	-6.93187e-07	1038.09	-2.58845e-05
		1035.29	-1.6497e-05	1038.79	-6.90173e-07	1038.79	-2.58308e-05
		1035.99	-1.64371e-05	1039.49	-6.87178e-07	1039.49	-2.57773e-05
		1036.69	-1.63775e-05	1040.19	-6.84203e-07	1040.19	-2.57239e-05
		1037.39	-1.63181e-05	1040.89	-6.81246e-07	1040.89	-2.56708e-05
		1038	-1.62664e-05	1041.59	-6.78309e-07	1041.59	-2.56179e-05
		1038.09	-1.6259e-05	1042.29	-6.7539e-07	1042.29	-2.55652e-05
		1038.79	-1.62001e-05	1042.99	-6.72489e-07	1042.99	-2.55127e-05
		1039.49	-1.61414e-05	1043.69	-6.69607e-07	1043.69	-2.54604e-05
		1040.19	-1.6083e-05	1044.39	-6.66743e-07	1044.39	-2.54084e-05
		1040.89	-1.60247e-05	1045.1	-6.63897e-07	1045.1	-2.53565e-05
		1041.59	-1.59667e-05	1045.8	-6.61069e-07	1045.8	-2.53048e-05
		1042	-1.59331e-05	1046.5	-6.58259e-07	1046.5	-2.52533e-05
		1042.29	-1.5909e-05	1047.2	-6.55467e-07	1047.2	-2.5202e-05
		1042.99	-1.58514e-05	1047.9	-6.52692e-07	1047.9	-2.51509e-05
		1043.69	-1.57941e-05	1048.6	-6.49934e-07	1048.6	-2.51001e-05
		1046	-1.5607e-05	1049.3	-6.47193e-07	1049.3	-2.50494e-05
		1050	-1.5288e-05	1050	-6.4447e-07	1050	-2.49989e-05
