# Supplementary material for: Generation of out-of-plane polarized spin current by spin swapping
Source: Nat Commun. 2023 Jul 28;14:4549. doi: 10.1038/s41467-023-39884-6 (PMC10382594; doi:10.1038/s41467-023-39884-6)
Supplement: Supplementary file 3 — Source data file [file 41467_2023_39884_MOESM3_ESM.zip › Source data file/Fig 3 data.xlsx]

## Sheet: Fig. 1a
angle	Vs	angle	fit
0	-3.65836e-07	0	-4.44019e-07
10	5.20667e-06	1.44144	6.7294e-07
20	1.05808e-05	1.8018	9.51917e-07
30	1.33435e-05	2.16216	1.23064e-06
40	1.51585e-05	2.52252	1.50903e-06
50	1.63377e-05	2.88288	1.78702e-06
60	1.0171e-05	3.24324	2.06453e-06
70	5.59529e-06	3.6036	2.34148e-06
80	2.0588e-06	3.96396	2.61781e-06
90	-4.74101e-08	4.32432	2.89344e-06
100	1.49732e-06	4.68468	3.16829e-06
110	4.44329e-06	5.04505	3.4423e-06
120	7.30482e-06	5.40541	3.71539e-06
130	1.33439e-05	5.76577	3.98748e-06
140	1.3853e-05	6.12613	4.25851e-06
150	1.33477e-05	6.48649	4.5284e-06
160	1.15174e-05	6.84685	4.79708e-06
170	6.81738e-06	7.20721	5.06448e-06
180	1.79984e-06	7.56757	5.33053e-06
190	-5.33681e-06	7.92793	5.59516e-06
200	-1.12612e-05	8.28829	5.85829e-06
210	-1.46628e-05	8.64865	6.11987e-06
220	-1.51139e-05	9.00901	6.37981e-06
230	-1.37464e-05	9.36937	6.63806e-06
240	-1.06631e-05	9.72973	6.89454e-06
250	-5.75193e-06	10	7.0857e-06
260	-2.87107e-06	10.0901	7.14918e-06
270	2.74317e-08	10.4505	7.40193e-06
280	-1.10215e-06	10.8108	7.65271e-06
290	-2.86475e-06	11.1712	7.90146e-06
300	-9.1233e-06	11.5315	8.14812e-06
310	-1.47768e-05	11.8919	8.39261e-06
320	-1.82241e-05	12.2523	8.63489e-06
330	-1.57282e-05	12.6126	8.87487e-06
340	-1.33278e-05	12.973	9.11252e-06
350	-8.86281e-06	13.3333	9.34775e-06
360	-3.65836e-07	13.6937	9.58052e-06
		14.0541	9.81076e-06
		14.4144	1.00384e-05
		14.7748	1.02634e-05
		15.1351	1.04857e-05
		15.4955	1.07053e-05
		15.8559	1.09221e-05
		16.2162	1.1136e-05
		16.5766	1.13469e-05
		16.9369	1.15549e-05
		17.2973	1.17599e-05
		17.6577	1.19618e-05
		18.018	1.21606e-05
		18.3784	1.23563e-05
		18.7387	1.25487e-05
		19.0991	1.27379e-05
		19.4595	1.29237e-05
		19.8198	1.31062e-05
		20	1.31962e-05
		20.1802	1.32854e-05
		20.5405	1.34611e-05
		20.9009	1.36333e-05
		21.2613	1.3802e-05
		21.6216	1.39672e-05
		21.982	1.41288e-05
		22.3423	1.42867e-05
		22.7027	1.44411e-05
		23.0631	1.45917e-05
		23.4234	1.47386e-05
		23.7838	1.48818e-05
		24.1441	1.50212e-05
		24.5045	1.51568e-05
		24.8649	1.52885e-05
		25.2252	1.54164e-05
		25.5856	1.55404e-05
		25.9459	1.56605e-05
		26.3063	1.57767e-05
		26.6667	1.5889e-05
		27.027	1.59972e-05
		27.3874	1.61015e-05
		27.7477	1.62018e-05
		28.1081	1.62981e-05
		28.4685	1.63903e-05
		28.8288	1.64785e-05
		29.1892	1.65627e-05
		29.5495	1.66428e-05
		29.9099	1.67188e-05
		30	1.67372e-05
		30.2703	1.67908e-05
		30.6306	1.68586e-05
		30.991	1.69224e-05
		31.3514	1.69821e-05
		31.7117	1.70377e-05
		32.0721	1.70892e-05
		32.4324	1.71366e-05
		32.7928	1.718e-05
		33.1531	1.72192e-05
		33.5135	1.72544e-05
		33.8739	1.72854e-05
		34.2342	1.73125e-05
		34.5946	1.73354e-05
		34.9549	1.73544e-05
		35.3153	1.73692e-05
		35.6757	1.73801e-05
		36.036	1.7387e-05
		36.3964	1.73898e-05
		36.7568	1.73887e-05
		37.1171	1.73837e-05
		37.4775	1.73747e-05
		37.8378	1.73618e-05
		38.1982	1.73449e-05
		38.5586	1.73243e-05
		38.9189	1.72997e-05
		39.2793	1.72714e-05
		39.6396	1.72393e-05
		40	1.72033e-05
		40.3604	1.71637e-05
		40.7207	1.71204e-05
		41.0811	1.70733e-05
		41.4414	1.70227e-05
		41.8018	1.69684e-05
		42.1622	1.69106e-05
		42.5225	1.68492e-05
		42.8829	1.67843e-05
		43.2432	1.6716e-05
		43.6036	1.66443e-05
		43.964	1.65691e-05
		44.3243	1.64907e-05
		44.6847	1.64089e-05
		45.0451	1.63239e-05
		45.4054	1.62357e-05
		45.7658	1.61444e-05
		46.1261	1.60499e-05
		46.4865	1.59524e-05
		46.8469	1.58518e-05
		47.2072	1.57483e-05
		47.5676	1.56419e-05
		47.9279	1.55326e-05
		48.2883	1.54205e-05
		48.6487	1.53056e-05
		49.009	1.51881e-05
		49.3694	1.50679e-05
		49.7297	1.49451e-05
		50	1.48513e-05
		50.0901	1.48197e-05
		50.4504	1.46919e-05
		50.8108	1.45617e-05
		51.1712	1.44291e-05
		51.5315	1.42942e-05
		51.8919	1.41571e-05
		52.2522	1.40178e-05
		52.6126	1.38763e-05
		52.973	1.37329e-05
		53.3333	1.35874e-05
		53.6937	1.344e-05
		54.054	1.32907e-05
		54.4144	1.31396e-05
		54.7748	1.29868e-05
		55.1351	1.28323e-05
		55.4955	1.26762e-05
		55.8559	1.25185e-05
		56.2162	1.23594e-05
		56.5766	1.21989e-05
		56.9369	1.2037e-05
		57.2973	1.18738e-05
		57.6577	1.17095e-05
		58.018	1.1544e-05
		58.3784	1.13774e-05
		58.7387	1.12098e-05
		59.0991	1.10413e-05
		59.4595	1.08719e-05
		59.8198	1.07018e-05
		60	1.06164e-05
		60.1802	1.05309e-05
		60.5405	1.03593e-05
		60.9009	1.01872e-05
		61.2613	1.00145e-05
		61.6216	9.84142e-06
		61.982	9.66793e-06
		62.3423	9.49413e-06
		62.7027	9.32008e-06
		64.5045	8.44866e-06
		64.8649	8.27461e-06
		65.2252	8.10081e-06
		65.5856	7.92731e-06
		65.9459	7.75419e-06
		66.3063	7.58151e-06
		66.6667	7.40934e-06
		67.027	7.23775e-06
		67.3874	7.0668e-06
		67.7477	6.89656e-06
		68.1081	6.7271e-06
		68.4685	6.55848e-06
		68.8288	6.39076e-06
		69.1892	6.22402e-06
		69.5495	6.0583e-06
		69.9099	5.89369e-06
		70	5.85271e-06
		70.2703	5.73023e-06
		70.6306	5.56799e-06
		70.991	5.40704e-06
		71.3513	5.24743e-06
		71.7117	5.08923e-06
		72.0721	4.93249e-06
		72.4324	4.77728e-06
		72.7928	4.62364e-06
		73.1531	4.47165e-06
		73.5135	4.32135e-06
		73.8739	4.17281e-06
		74.2342	4.02607e-06
		74.5946	3.88119e-06
		74.9549	3.73823e-06
		75.3153	3.59724e-06
		75.6757	3.45827e-06
		76.036	3.32137e-06
		76.3964	3.18659e-06
		76.7568	3.05398e-06
		77.1171	2.9236e-06
		77.4775	2.79548e-06
		77.8378	2.66967e-06
		78.1982	2.54623e-06
		78.5586	2.42519e-06
		78.9189	2.3066e-06
		79.2793	2.19049e-06
		79.6396	2.07692e-06
		80	1.96592e-06
		80.3604	1.85754e-06
		80.7207	1.7518e-06
		81.0811	1.64875e-06
		81.4414	1.54842e-06
		81.8018	1.45086e-06
		82.1622	1.35608e-06
		82.5225	1.26413e-06
		82.8829	1.17504e-06
		83.2432	1.08884e-06
		83.6036	1.00555e-06
		83.964	9.25205e-07
		84.3243	8.47833e-07
		84.6847	7.73459e-07
		85.0451	7.02107e-07
		85.4054	6.33801e-07
		85.7658	5.68562e-07
		86.1261	5.06411e-07
		86.4865	4.47369e-07
		86.8469	3.91453e-07
		87.2072	3.3868e-07
		87.5676	2.89067e-07
		87.9279	2.42628e-07
		88.2883	1.99376e-07
		88.6487	1.59324e-07
		89.009	1.22483e-07
		89.3694	8.8861e-08
		89.7297	5.84675e-08
		90	3.77952e-08
		90.0901	3.13092e-08
		90.4505	7.39189e-09
		90.8108	-1.32801e-08
		91.1712	-3.07036e-08
		91.5315	-4.48767e-08
		91.8919	-5.57988e-08
		92.2523	-6.34707e-08
		92.6126	-6.78944e-08
		92.973	-6.90731e-08
		93.3333	-6.70113e-08
		93.6937	-6.17149e-08
		94.0541	-5.31911e-08
		94.4144	-4.14481e-08
		94.7748	-2.64956e-08
		95.1351	-8.34449e-09
		95.4955	1.2993e-08
		95.8559	3.75035e-08
		96.2162	6.51723e-08
		96.5766	9.59836e-08
		96.9369	1.2992e-07
		97.2973	1.66964e-07
		97.6577	2.07094e-07
		98.018	2.50292e-07
		98.3784	2.96533e-07
		98.7387	3.45796e-07
		99.0991	3.98056e-07
		99.4595	4.53287e-07
		99.8198	5.11463e-07
		100	5.41646e-07
		100.18	5.72555e-07
		100.541	6.36535e-07
		100.901	7.03372e-07
		101.261	7.73035e-07
		101.622	8.45492e-07
		101.982	9.20709e-07
		102.342	9.98651e-07
		102.703	1.07928e-06
		103.063	1.16257e-06
		103.423	1.24847e-06
		103.784	1.33694e-06
		104.144	1.42796e-06
		104.504	1.52147e-06
		104.865	1.61743e-06
		105.225	1.7158e-06
		105.586	1.81654e-06
		105.946	1.9196e-06
		106.306	2.02494e-06
		106.667	2.13251e-06
		107.027	2.24226e-06
		107.387	2.35415e-06
		107.748	2.46812e-06
		108.108	2.58413e-06
		108.468	2.70212e-06
		108.829	2.82204e-06
		109.189	2.94384e-06
		109.55	3.06747e-06
		109.91	3.19288e-06
		110	3.2245e-06
		110.27	3.32e-06
		110.631	3.44879e-06
		110.991	3.57918e-06
		111.351	3.71112e-06
		111.712	3.84456e-06
		112.072	3.97943e-06
		112.432	4.11568e-06
		112.793	4.25324e-06
		113.153	4.39207e-06
		113.514	4.53209e-06
		113.874	4.67325e-06
		114.234	4.81548e-06
		114.595	4.95873e-06
		114.955	5.10294e-06
		115.315	5.24803e-06
		115.676	5.39395e-06
		116.036	5.54063e-06
		116.396	5.68801e-06
		116.757	5.83603e-06
		117.117	5.98462e-06
		117.477	6.13371e-06
		117.838	6.28325e-06
		118.198	6.43317e-06
		118.559	6.5834e-06
		118.919	6.73388e-06
		120	7.18614e-06
		121.081	7.63825e-06
		121.441	7.78862e-06
		121.802	7.9387e-06
		122.162	8.08845e-06
		122.523	8.23777e-06
		122.883	8.38663e-06
		123.243	8.53494e-06
		123.604	8.68264e-06
		123.964	8.82966e-06
		124.324	8.97595e-06
		124.685	9.12144e-06
		125.045	9.26605e-06
		125.405	9.40973e-06
		125.766	9.55242e-06
		126.126	9.69404e-06
		126.486	9.83454e-06
		126.847	9.97385e-06
		127.207	1.01119e-05
		127.568	1.02487e-05
		127.928	1.0384e-05
		128.288	1.0518e-05
		128.649	1.06504e-05
		129.009	1.07813e-05
		129.369	1.09105e-05
		129.73	1.10381e-05
		130	1.11326e-05
		130.09	1.11639e-05
		130.45	1.1288e-05
		130.811	1.14101e-05
		131.171	1.15304e-05
		131.532	1.16487e-05
		131.892	1.1765e-05
		132.252	1.18792e-05
		132.613	1.19913e-05
		132.973	1.21011e-05
		133.333	1.22088e-05
		133.694	1.23141e-05
		134.054	1.24171e-05
		134.414	1.25177e-05
		134.775	1.26158e-05
		135.135	1.27115e-05
		135.495	1.28046e-05
		135.856	1.28951e-05
		136.216	1.29829e-05
		136.577	1.30681e-05
		136.937	1.31506e-05
		137.297	1.32303e-05
		137.658	1.33071e-05
		138.018	1.33811e-05
		138.378	1.34522e-05
		138.739	1.35204e-05
		139.099	1.35856e-05
		139.459	1.36477e-05
		139.82	1.37068e-05
		140	1.37352e-05
		140.18	1.37629e-05
		140.541	1.38158e-05
		140.901	1.38655e-05
		141.261	1.3912e-05
		141.622	1.39554e-05
		141.982	1.39954e-05
		142.342	1.40322e-05
		142.703	1.40657e-05
		143.063	1.40959e-05
		143.423	1.41226e-05
		143.784	1.4146e-05
		144.144	1.4166e-05
		144.505	1.41825e-05
		144.865	1.41956e-05
		145.225	1.42053e-05
		145.586	1.42114e-05
		145.946	1.4214e-05
		146.306	1.42131e-05
		146.667	1.42086e-05
		147.027	1.42006e-05
		147.387	1.4189e-05
		147.748	1.41739e-05
		148.108	1.41551e-05
		148.468	1.41328e-05
		148.829	1.41068e-05
		149.189	1.40772e-05
		149.55	1.40441e-05
		149.91	1.40073e-05
		150	1.39975e-05
		150.27	1.39668e-05
		150.631	1.39228e-05
		150.991	1.38751e-05
		151.351	1.38238e-05
		151.712	1.37689e-05
		152.072	1.37103e-05
		152.432	1.36482e-05
		152.793	1.35824e-05
		153.153	1.35131e-05
		153.514	1.34401e-05
		153.874	1.33636e-05
		154.234	1.32835e-05
		154.595	1.31999e-05
		154.955	1.31127e-05
		155.315	1.3022e-05
		155.676	1.29278e-05
		156.036	1.28301e-05
		156.396	1.2729e-05
		156.757	1.26243e-05
		157.117	1.25163e-05
		157.477	1.24048e-05
		157.838	1.229e-05
		158.198	1.21718e-05
		158.559	1.20503e-05
		158.919	1.19254e-05
		159.279	1.17973e-05
		159.64	1.1666e-05
		160	1.15314e-05
		160.36	1.13936e-05
		160.721	1.12527e-05
		161.081	1.11087e-05
		161.441	1.09616e-05
		161.802	1.08114e-05
		162.162	1.06583e-05
		162.523	1.05022e-05
		162.883	1.03431e-05
		163.243	1.01812e-05
		163.604	1.00164e-05
		163.964	9.84879e-06
		164.324	9.67843e-06
		164.685	9.50536e-06
		165.045	9.32962e-06
		165.405	9.15125e-06
		165.766	8.97031e-06
		166.126	8.78684e-06
		166.486	8.60089e-06
		166.847	8.41251e-06
		167.207	8.22175e-06
		167.568	8.02867e-06
		167.928	7.83331e-06
		168.288	7.63573e-06
		168.649	7.43599e-06
		169.009	7.23413e-06
		169.369	7.03022e-06
		169.73	6.82431e-06
		170	6.6686e-06
		170.09	6.61646e-06
		170.45	6.40673e-06
		170.811	6.19516e-06
		171.171	5.98184e-06
		171.532	5.7668e-06
		171.892	5.55012e-06
		172.252	5.33185e-06
		172.613	5.11207e-06
		172.973	4.89081e-06
		173.333	4.66816e-06
		173.694	4.44418e-06
		174.054	4.21892e-06
		174.414	3.99245e-06
		174.775	3.76484e-06
		175.135	3.53615e-06
		175.495	3.30644e-06
		175.856	3.07579e-06
		176.216	2.84425e-06
		176.577	2.6119e-06
		176.937	2.3788e-06
		177.297	2.14501e-06
		177.658	1.91061e-06
		178.018	1.67566e-06
		178.378	1.44022e-06
		178.739	1.20438e-06
		179.099	9.68185e-07
		179.459	7.31715e-07
		180	3.76635e-07
		181.622	-6.89145e-07
		181.982	-9.25659e-07
		182.342	-1.16191e-06
		182.703	-1.39782e-06
		183.063	-1.63333e-06
		183.423	-1.86837e-06
		183.784	-2.10288e-06
		184.144	-2.33678e-06
		184.505	-2.57001e-06
		184.865	-2.80251e-06
		185.225	-3.03419e-06
		185.586	-3.26501e-06
		185.946	-3.49489e-06
		186.306	-3.72377e-06
		186.667	-3.95158e-06
		187.027	-4.17826e-06
		187.387	-4.40374e-06
		187.748	-4.62796e-06
		188.108	-4.85086e-06
		188.468	-5.07236e-06
		188.829	-5.29242e-06
		189.189	-5.51097e-06
		189.55	-5.72794e-06
		189.91	-5.94327e-06
		190	-5.99684e-06
		190.27	-6.15691e-06
		190.631	-6.36879e-06
		190.991	-6.57886e-06
		191.351	-6.78706e-06
		191.712	-6.99332e-06
		192.072	-7.1976e-06
		192.432	-7.39983e-06
		192.793	-7.59995e-06
		193.153	-7.79793e-06
		193.514	-7.99369e-06
		193.874	-8.18718e-06
		194.234	-8.37836e-06
		194.595	-8.56718e-06
		194.955	-8.75357e-06
		195.315	-8.93749e-06
		195.676	-9.11889e-06
		196.036	-9.29772e-06
		196.396	-9.47394e-06
		196.757	-9.64749e-06
		197.117	-9.81834e-06
		197.477	-9.98643e-06
		197.838	-1.01517e-05
		198.198	-1.03142e-05
		198.559	-1.04738e-05
		198.919	-1.06304e-05
		199.279	-1.07841e-05
		199.64	-1.09348e-05
		200	-1.10825e-05
		200.36	-1.1227e-05
		200.721	-1.13685e-05
		201.081	-1.15068e-05
		201.441	-1.1642e-05
		201.802	-1.17739e-05
		202.162	-1.19026e-05
		202.523	-1.2028e-05
		202.883	-1.21502e-05
		203.243	-1.2269e-05
		203.604	-1.23844e-05
		203.964	-1.24965e-05
		204.324	-1.26051e-05
		204.685	-1.27104e-05
		205.045	-1.28122e-05
		205.405	-1.29105e-05
		205.766	-1.30053e-05
		206.126	-1.30967e-05
		206.486	-1.31845e-05
		206.847	-1.32688e-05
		207.207	-1.33495e-05
		207.568	-1.34266e-05
		207.928	-1.35002e-05
		208.288	-1.35702e-05
		208.649	-1.36366e-05
		209.009	-1.36994e-05
		209.369	-1.37586e-05
		209.73	-1.38142e-05
		210	-1.38535e-05
		210.09	-1.38661e-05
		210.45	-1.39145e-05
		210.811	-1.39592e-05
		211.171	-1.40002e-05
		211.532	-1.40377e-05
		211.892	-1.40715e-05
		212.252	-1.41018e-05
		212.613	-1.41284e-05
		212.973	-1.41514e-05
		213.333	-1.41708e-05
		213.694	-1.41866e-05
		214.054	-1.41988e-05
		214.414	-1.42074e-05
		214.775	-1.42125e-05
		215.135	-1.42141e-05
		215.495	-1.42121e-05
		215.856	-1.42066e-05
		216.216	-1.41976e-05
		216.577	-1.41852e-05
		216.937	-1.41692e-05
		217.297	-1.41499e-05
		217.658	-1.41271e-05
		218.018	-1.41009e-05
		218.378	-1.40714e-05
		218.739	-1.40385e-05
		219.099	-1.40023e-05
		219.459	-1.39628e-05
		219.82	-1.39201e-05
		220	-1.38975e-05
		220.18	-1.38741e-05
		220.541	-1.38249e-05
		220.901	-1.37726e-05
		221.261	-1.37172e-05
		221.622	-1.36586e-05
		221.982	-1.3597e-05
		222.342	-1.35323e-05
		222.703	-1.34647e-05
		223.063	-1.33941e-05
		223.423	-1.33206e-05
		223.784	-1.32443e-05
		224.144	-1.31651e-05
		224.505	-1.30832e-05
		224.865	-1.29985e-05
		225.225	-1.29111e-05
		225.586	-1.2821e-05
		225.946	-1.27284e-05
		226.306	-1.26332e-05
		226.667	-1.25355e-05
		227.027	-1.24354e-05
		227.387	-1.23328e-05
		227.748	-1.22279e-05
		228.108	-1.21207e-05
		228.468	-1.20112e-05
		228.829	-1.18995e-05
		229.189	-1.17857e-05
		229.55	-1.16698e-05
		229.91	-1.15519e-05
		230	-1.15221e-05
		230.27	-1.14319e-05
		230.631	-1.13101e-05
		230.991	-1.11864e-05
		231.351	-1.10609e-05
		231.712	-1.09336e-05
		232.072	-1.08046e-05
		232.432	-1.06741e-05
		232.793	-1.05419e-05
		233.153	-1.04082e-05
		233.514	-1.02731e-05
		233.874	-1.01366e-05
		234.234	-9.99878e-06
		234.595	-9.85969e-06
		234.955	-9.71941e-06
		235.315	-9.57798e-06
		235.676	-9.43548e-06
		236.036	-9.29197e-06
		236.396	-9.14752e-06
		236.757	-9.00219e-06
		237.117	-8.85604e-06
		237.477	-8.70914e-06
		237.838	-8.56156e-06
		238.198	-8.41335e-06
		238.559	-8.26459e-06
		238.919	-8.11534e-06
		239.279	-7.96567e-06
		239.64	-7.81564e-06
		240	-7.66532e-06
		242.162	-6.76097e-06
		242.523	-6.61046e-06
		242.883	-6.46018e-06
		243.243	-6.3102e-06
		243.604	-6.16059e-06
		243.964	-6.01141e-06
		244.324	-5.86272e-06
		244.685	-5.71459e-06
		245.045	-5.56709e-06
		245.405	-5.42028e-06
		245.766	-5.27422e-06
		246.126	-5.12898e-06
		246.486	-4.98461e-06
		246.847	-4.84118e-06
		247.207	-4.69876e-06
		247.568	-4.55741e-06
		247.928	-4.41717e-06
		248.288	-4.27813e-06
		248.649	-4.14033e-06
		249.009	-4.00384e-06
		249.369	-3.86872e-06
		249.73	-3.73502e-06
		250	-3.63572e-06
		250.09	-3.6028e-06
		250.45	-3.47213e-06
		250.811	-3.34305e-06
		251.171	-3.21562e-06
		251.532	-3.08991e-06
		251.892	-2.96595e-06
		252.252	-2.84382e-06
		252.613	-2.72355e-06
		252.973	-2.60521e-06
		253.333	-2.48884e-06
		253.694	-2.3745e-06
		254.054	-2.26224e-06
		254.414	-2.1521e-06
		254.775	-2.04413e-06
		255.135	-1.93839e-06
		255.495	-1.83491e-06
		255.856	-1.73375e-06
		256.216	-1.63495e-06
		256.577	-1.53855e-06
		256.937	-1.4446e-06
		257.297	-1.35313e-06
		257.658	-1.2642e-06
		258.018	-1.17783e-06
		258.378	-1.09407e-06
		258.739	-1.01296e-06
		259.099	-9.34532e-07
		259.459	-8.58822e-07
		259.82	-7.85866e-07
		260	-7.50431e-07
		260.18	-7.15698e-07
		260.541	-6.4835e-07
		260.901	-5.83854e-07
		261.261	-5.2224e-07
		261.622	-4.63537e-07
		261.982	-4.07775e-07
		262.342	-3.54978e-07
		262.703	-3.05174e-07
		263.063	-2.58387e-07
		263.423	-2.14641e-07
		263.784	-1.73957e-07
		264.144	-1.36356e-07
		264.505	-1.01859e-07
		264.865	-7.04844e-08
		265.225	-4.2249e-08
		265.586	-1.71692e-08
		265.946	4.74024e-09
		266.306	2.34655e-08
		266.667	3.89943e-08
		267.027	5.13155e-08
		267.387	6.04192e-08
		267.748	6.62968e-08
		268.108	6.8941e-08
		268.468	6.83457e-08
		268.829	6.45062e-08
		269.189	5.74188e-08
		269.55	4.70816e-08
		269.91	3.34933e-08
		270	2.95883e-08
		270.27	1.66546e-08
		270.631	-3.43315e-09
		270.991	-2.67669e-08
		271.351	-5.33424e-08
		271.712	-8.31543e-08
		272.072	-1.16196e-07
		272.432	-1.52459e-07
		272.793	-1.91934e-07
		273.153	-2.34611e-07
		273.514	-2.80477e-07
		273.874	-3.2952e-07
		274.234	-3.81726e-07
		274.595	-4.37077e-07
		274.955	-4.95559e-07
		275.315	-5.57152e-07
		275.676	-6.21836e-07
		276.036	-6.89593e-07
		276.396	-7.60398e-07
		276.757	-8.3423e-07
		277.117	-9.11064e-07
		277.477	-9.90875e-07
		277.838	-1.07364e-06
		278.198	-1.15932e-06
		278.559	-1.24789e-06
		278.919	-1.33933e-06
		279.279	-1.4336e-06
		279.64	-1.53067e-06
		280	-1.6305e-06
		280.36	-1.73306e-06
		280.721	-1.83832e-06
		281.081	-1.94623e-06
		281.441	-2.05676e-06
		281.802	-2.16987e-06
		282.162	-2.28552e-06
		282.523	-2.40367e-06
		282.883	-2.52427e-06
		283.243	-2.64729e-06
		283.604	-2.77267e-06
		283.964	-2.90038e-06
		284.324	-3.03036e-06
		284.685	-3.16257e-06
		285.045	-3.29696e-06
		285.405	-3.43348e-06
		285.766	-3.57208e-06
		286.126	-3.71272e-06
		286.486	-3.85533e-06
		286.847	-3.99986e-06
		287.207	-4.14627e-06
		287.568	-4.2945e-06
		287.928	-4.44448e-06
		288.288	-4.59618e-06
		288.649	-4.74952e-06
		289.009	-4.90445e-06
		289.369	-5.06092e-06
		289.73	-5.21887e-06
		290	-5.33826e-06
		290.09	-5.37823e-06
		290.45	-5.53894e-06
		290.811	-5.70095e-06
		291.171	-5.86419e-06
		291.532	-6.0286e-06
		291.892	-6.19412e-06
		292.252	-6.36069e-06
		292.613	-6.52824e-06
		292.973	-6.6967e-06
		293.333	-6.86601e-06
		293.694	-7.03612e-06
		294.054	-7.20694e-06
		294.414	-7.37842e-06
		294.775	-7.55049e-06
		295.135	-7.72308e-06
		295.495	-7.89613e-06
		295.856	-8.06957e-06
		296.216	-8.24332e-06
		296.577	-8.41733e-06
		298.739	-9.46283e-06
		299.099	-9.63668e-06
		299.459	-9.81023e-06
		299.82	-9.98342e-06
		300	-1.00698e-05
		300.18	-1.01562e-05
		300.541	-1.03284e-05
		300.901	-1.05001e-05
		301.261	-1.06711e-05
		301.622	-1.08414e-05
		301.982	-1.10109e-05
		302.342	-1.11796e-05
		302.703	-1.13473e-05
		303.063	-1.15141e-05
		303.423	-1.16798e-05
		303.784	-1.18443e-05
		304.144	-1.20077e-05
		304.505	-1.21698e-05
		304.865	-1.23306e-05
		305.225	-1.249e-05
		305.586	-1.26479e-05
		305.946	-1.28043e-05
		306.306	-1.29591e-05
		306.667	-1.31122e-05
		307.027	-1.32636e-05
		307.387	-1.34132e-05
		307.748	-1.3561e-05
		308.108	-1.37068e-05
		308.468	-1.38507e-05
		308.829	-1.39925e-05
		309.189	-1.41322e-05
		309.55	-1.42697e-05
		309.91	-1.4405e-05
		310	-1.44385e-05
		310.27	-1.4538e-05
		310.631	-1.46687e-05
		310.991	-1.47969e-05
		311.351	-1.49227e-05
		311.712	-1.5046e-05
		312.072	-1.51666e-05
		312.432	-1.52847e-05
		312.793	-1.54e-05
		313.153	-1.55126e-05
		313.514	-1.56224e-05
		313.874	-1.57294e-05
		314.234	-1.58334e-05
		314.595	-1.59345e-05
		314.955	-1.60326e-05
		315.315	-1.61276e-05
		315.676	-1.62195e-05
		316.036	-1.63083e-05
		316.396	-1.63939e-05
		316.757	-1.64762e-05
		317.117	-1.65553e-05
		317.477	-1.6631e-05
		317.838	-1.67034e-05
		318.198	-1.67723e-05
		318.559	-1.68378e-05
		318.919	-1.68998e-05
		319.279	-1.69583e-05
		319.64	-1.70132e-05
		320	-1.70645e-05
		320.36	-1.71122e-05
		320.721	-1.71562e-05
		321.081	-1.71965e-05
		321.441	-1.72331e-05
		321.802	-1.72659e-05
		322.162	-1.72949e-05
		322.523	-1.73201e-05
		322.883	-1.73415e-05
		323.243	-1.7359e-05
		323.604	-1.73726e-05
		323.964	-1.73823e-05
		324.324	-1.73881e-05
		324.685	-1.73899e-05
		325.045	-1.73878e-05
		325.405	-1.73816e-05
		325.766	-1.73715e-05
		326.126	-1.73573e-05
		326.486	-1.73391e-05
		326.847	-1.73169e-05
		327.207	-1.72906e-05
		327.568	-1.72602e-05
		327.928	-1.72258e-05
		328.288	-1.71873e-05
		328.649	-1.71447e-05
		329.009	-1.7098e-05
		329.369	-1.70473e-05
		329.73	-1.69924e-05
		330	-1.69486e-05
		330.09	-1.69335e-05
		330.45	-1.68704e-05
		330.811	-1.68033e-05
		331.171	-1.67321e-05
		331.532	-1.66568e-05
		331.892	-1.65774e-05
		332.252	-1.6494e-05
		332.613	-1.64065e-05
		332.973	-1.6315e-05
		333.333	-1.62194e-05
		333.694	-1.61199e-05
		334.054	-1.60163e-05
		334.414	-1.59087e-05
		334.775	-1.57972e-05
		335.135	-1.56817e-05
		335.495	-1.55623e-05
		335.856	-1.5439e-05
		336.216	-1.53118e-05
		336.577	-1.51807e-05
		336.937	-1.50458e-05
		337.297	-1.49071e-05
		337.658	-1.47646e-05
		338.018	-1.46184e-05
		338.378	-1.44684e-05
		338.739	-1.43148e-05
		339.099	-1.41575e-05
		339.459	-1.39965e-05
		339.82	-1.3832e-05
		340	-1.37484e-05
		340.18	-1.36639e-05
		340.541	-1.34923e-05
		340.901	-1.33172e-05
		341.261	-1.31387e-05
		341.622	-1.29568e-05
		341.982	-1.27715e-05
		342.342	-1.2583e-05
		342.703	-1.23911e-05
		343.063	-1.21961e-05
		343.423	-1.19978e-05
		343.784	-1.17965e-05
		344.144	-1.1592e-05
		344.505	-1.13846e-05
		344.865	-1.11741e-05
		345.225	-1.09608e-05
		345.586	-1.07445e-05
		345.946	-1.05255e-05
		346.306	-1.03036e-05
		346.667	-1.00791e-05
		347.027	-9.85191e-06
		347.387	-9.62213e-06
		347.748	-9.38981e-06
		348.108	-9.15502e-06
		348.468	-8.9178e-06
		348.829	-8.67823e-06
		349.189	-8.43637e-06
		349.55	-8.19227e-06
		349.91	-7.94599e-06
		350	-7.88409e-06
		350.27	-7.69762e-06
		350.631	-7.4472e-06
		350.991	-7.1948e-06
		351.351	-6.94049e-06
		351.712	-6.68433e-06
		352.072	-6.4264e-06
		352.432	-6.16676e-06
		352.793	-5.90547e-06
		353.153	-5.64261e-06
		353.514	-5.37825e-06
		353.874	-5.11245e-06
		354.234	-4.84529e-06
		354.595	-4.57683e-06
		354.955	-4.30715e-06
		355.315	-4.03633e-06
		355.676	-3.76442e-06
		356.036	-3.4915e-06
		356.396	-3.21766e-06
		356.757	-2.94295e-06
		357.117	-2.66746e-06
		357.477	-2.39125e-06
		357.838	-2.1144e-06
		358.198	-1.83698e-06
		358.559	-1.55908e-06
		358.919	-1.28075e-06
		359.279	-1.00208e-06
		360	-4.44019e-07

## Sheet: Fig. 1b
angle	VA	angle	fit
0	-4.40843e-06	0	-3.42225e-06
10	4.56029e-05	1.44144	5.18661e-06
20	9.09321e-05	1.8018	7.3367e-06
30	0.000113023	2.16216	9.48475e-06
40	0.000116692	2.52252	1.16301e-05
50	0.000121873	2.88288	1.37723e-05
60	8.32134e-05	3.24324	1.59106e-05
70	4.30992e-05	3.6036	1.80444e-05
80	1.21379e-05	3.96396	2.01732e-05
90	1.98076e-06	4.32432	2.22964e-05
100	1.10349e-05	4.68468	2.44133e-05
110	4.12182e-05	5.04505	2.65234e-05
120	7.72601e-05	5.40541	2.86262e-05
130	0.000120277	5.76577	3.07209e-05
140	0.000143125	6.12613	3.2807e-05
150	0.000121985	6.48649	3.4884e-05
160	0.000101205	6.84685	3.69513e-05
170	5.84917e-05	7.20721	3.90083e-05
180	8.50861e-06	7.56757	4.10544e-05
190	-4.5861e-05	7.92793	4.30891e-05
200	-9.0002e-05	8.28829	4.51118e-05
210	-0.000117591	8.64865	4.7122e-05
220	-0.000121123	9.00901	4.9119e-05
230	-0.000146464	9.36937	5.11024e-05
240	-0.000109907	9.72973	5.30716e-05
250	-5.92049e-05	10	5.45389e-05
260	-2.06891e-05	10.0901	5.50261e-05
270	-1.87522e-06	10.4505	5.69653e-05
280	-5.7859e-06	10.8108	5.88887e-05
290	-3.23151e-05	11.1712	6.07958e-05
300	-7.35346e-05	11.5315	6.26861e-05
310	-0.000118237	11.8919	6.4559e-05
320	-0.000143757	12.2523	6.64141e-05
330	-0.00012602	12.6126	6.82508e-05
340	-0.000106229	12.973	7.00687e-05
350	-6.68849e-05	13.3333	7.18673e-05
360	-4.40843e-06	13.6937	7.36461e-05
		14.0541	7.54046e-05
		14.4144	7.71423e-05
		14.7748	7.88589e-05
		15.1351	8.05538e-05
		15.4955	8.22266e-05
		15.8559	8.38769e-05
		16.2162	8.55042e-05
		16.5766	8.71082e-05
		16.9369	8.86883e-05
		17.2973	9.02443e-05
		17.6577	9.17757e-05
		18.018	9.32821e-05
		18.3784	9.47632e-05
		18.7387	9.62185e-05
		19.0991	9.76478e-05
		19.4595	9.90506e-05
		19.8198	0.000100427
		20	0.000101105
		20.1802	0.000101776
		20.5405	0.000103097
		20.9009	0.000104391
		21.2613	0.000105657
		21.6216	0.000106894
		21.982	0.000108103
		22.3423	0.000109283
		22.7027	0.000110433
		23.0631	0.000111554
		23.4234	0.000112646
		23.7838	0.000113708
		24.1441	0.000114739
		24.5045	0.00011574
		24.8649	0.000116711
		25.2252	0.000117651
		25.5856	0.00011856
		25.9459	0.000119438
		26.3063	0.000120285
		26.6667	0.0001211
		27.027	0.000121884
		27.3874	0.000122636
		27.7477	0.000123356
		28.1081	0.000124044
		28.4685	0.0001247
		28.8288	0.000125325
		29.1892	0.000125917
		29.5495	0.000126477
		29.9099	0.000127004
		30	0.000127131
		30.2703	0.0001275
		30.6306	0.000127963
		30.991	0.000128393
		31.3514	0.000128791
		31.7117	0.000129157
		32.0721	0.000129491
		32.4324	0.000129792
		32.7928	0.000130061
		33.1531	0.000130298
		33.5135	0.000130502
		33.8739	0.000130675
		34.2342	0.000130815
		34.5946	0.000130923
		34.9549	0.000131
		35.3153	0.000131045
		35.6757	0.000131058
		36.036	0.00013104
		36.3964	0.00013099
		36.7568	0.00013091
		37.1171	0.000130798
		37.4775	0.000130656
		37.8378	0.000130483
		38.1982	0.000130279
		38.5586	0.000130045
		38.9189	0.000129782
		39.2793	0.000129488
		39.6396	0.000129165
		40	0.000128813
		40.3604	0.000128431
		40.7207	0.000128021
		41.0811	0.000127582
		41.4414	0.000127115
		41.8018	0.000126621
		42.1622	0.000126098
		42.5225	0.000125549
		42.8829	0.000124972
		43.2432	0.000124369
		43.6036	0.00012374
		43.964	0.000123084
		44.3243	0.000122403
		44.6847	0.000121697
		45.0451	0.000120966
		45.4054	0.000120211
		45.7658	0.000119431
		46.1261	0.000118628
		46.4865	0.000117802
		46.8469	0.000116952
		47.2072	0.000116081
		47.5676	0.000115187
		47.9279	0.000114272
		48.2883	0.000113336
		48.6487	0.000112379
		49.009	0.000111402
		49.3694	0.000110406
		49.7297	0.00010939
		50	0.000108615
		50.0901	0.000108355
		50.4504	0.000107302
		50.8108	0.000106231
		51.1712	0.000105143
		51.5315	0.000104038
		51.8919	0.000102917
		52.2522	0.00010178
		52.6126	0.000100628
		52.973	9.94614e-05
		53.3333	9.82803e-05
		53.6937	9.70855e-05
		54.054	9.58776e-05
		54.4144	9.4657e-05
		54.7748	9.34244e-05
		55.1351	9.21802e-05
		55.4955	9.0925e-05
		55.8559	8.96595e-05
		56.2162	8.8384e-05
		56.5766	8.70992e-05
		56.9369	8.58056e-05
		57.2973	8.45039e-05
		57.6577	8.31945e-05
		58.018	8.1878e-05
		58.3784	8.0555e-05
		58.7387	7.92261e-05
		59.0991	7.78918e-05
		59.4595	7.65527e-05
		59.8198	7.52094e-05
		60	7.45363e-05
		60.1802	7.38624e-05
		60.5405	7.25123e-05
		60.9009	7.11598e-05
		61.2613	6.98053e-05
		63.0631	6.30238e-05
		63.4234	6.16697e-05
		63.7838	6.03176e-05
		64.1441	5.89682e-05
		64.5045	5.7622e-05
		64.8649	5.62795e-05
		65.2252	5.49413e-05
		65.5856	5.36081e-05
		65.9459	5.22802e-05
		66.3063	5.09583e-05
		66.6667	4.9643e-05
		67.027	4.83347e-05
		67.3874	4.7034e-05
		67.7477	4.57415e-05
		68.1081	4.44577e-05
		68.4685	4.31831e-05
		68.8288	4.19183e-05
		69.1892	4.06637e-05
		69.5495	3.94199e-05
		69.9099	3.81874e-05
		70	3.78811e-05
		70.2703	3.69667e-05
		70.6306	3.57584e-05
		70.991	3.45628e-05
		71.3513	3.33805e-05
		71.7117	3.22121e-05
		72.0721	3.10579e-05
		72.4324	2.99184e-05
		72.7928	2.87942e-05
		73.1531	2.76856e-05
		73.5135	2.65932e-05
		73.8739	2.55173e-05
		74.2342	2.44585e-05
		74.5946	2.34171e-05
		74.9549	2.23936e-05
		75.3153	2.13884e-05
		75.6757	2.04019e-05
		76.036	1.94346e-05
		76.3964	1.84867e-05
		76.7568	1.75588e-05
		77.1171	1.66511e-05
		77.4775	1.57641e-05
		77.8378	1.48982e-05
		78.1982	1.40536e-05
		78.5586	1.32307e-05
		78.9189	1.24299e-05
		79.2793	1.16515e-05
		79.6396	1.08958e-05
		80	1.01632e-05
		80.3604	9.45389e-06
		80.7207	8.76821e-06
		81.0811	8.10643e-06
		81.4414	7.46883e-06
		81.8018	6.85569e-06
		82.1622	6.26724e-06
		82.5225	5.70374e-06
		82.8829	5.16543e-06
		83.2432	4.65252e-06
		83.6036	4.16524e-06
		83.964	3.70378e-06
		84.3243	3.26835e-06
		84.6847	2.85911e-06
		85.0451	2.47626e-06
		85.4054	2.11995e-06
		85.7658	1.79034e-06
		86.1261	1.48757e-06
		86.4865	1.21176e-06
		86.8469	9.63041e-07
		87.2072	7.41524e-07
		87.5676	5.47306e-07
		87.9279	3.80477e-07
		88.2883	2.41113e-07
		88.6487	1.29282e-07
		89.009	4.50397e-08
		89.3694	-1.15688e-08
		89.7297	-4.05092e-08
		90	-4.40429e-08
		90.0901	-4.17583e-08
		90.4505	-1.53039e-08
		90.8108	3.88555e-08
		91.1712	1.2071e-07
		91.5315	2.3024e-07
		91.8919	3.67412e-07
		92.2523	5.32185e-07
		92.6126	7.24506e-07
		92.973	9.44309e-07
		93.3333	1.19152e-06
		93.6937	1.46605e-06
		94.0541	1.76781e-06
		94.4144	2.09669e-06
		94.7748	2.45256e-06
		95.1351	2.8353e-06
		95.4955	3.24478e-06
		95.8559	3.68083e-06
		96.2162	4.1433e-06
		96.5766	4.63202e-06
		96.9369	5.1468e-06
		97.2973	5.68745e-06
		97.6577	6.25378e-06
		98.018	6.84556e-06
		98.3784	7.46257e-06
		98.7387	8.10458e-06
		99.0991	8.77135e-06
		99.4595	9.46262e-06
		99.8198	1.01781e-05
		100	1.05449e-05
		100.18	1.09176e-05
		100.541	1.16808e-05
		100.901	1.24673e-05
		101.261	1.3277e-05
		101.622	1.41094e-05
		101.982	1.49643e-05
		102.342	1.58413e-05
		102.703	1.67401e-05
		103.063	1.76604e-05
		103.423	1.86018e-05
		103.784	1.95638e-05
		104.144	2.05463e-05
		104.504	2.15487e-05
		104.865	2.25706e-05
		105.225	2.36118e-05
		105.586	2.46718e-05
		105.946	2.57501e-05
		106.306	2.68463e-05
		106.667	2.79601e-05
		107.027	2.90909e-05
		107.387	3.02384e-05
		107.748	3.14021e-05
		108.108	3.25815e-05
		108.468	3.37762e-05
		108.829	3.49856e-05
		109.189	3.62094e-05
		109.55	3.7447e-05
		109.91	3.8698e-05
		110	3.90128e-05
		110.27	3.99618e-05
		110.631	4.1238e-05
		110.991	4.2526e-05
		111.351	4.38253e-05
		111.712	4.51355e-05
		112.072	4.6456e-05
		112.432	4.77862e-05
		112.793	4.91257e-05
		113.153	5.04738e-05
		113.514	5.18302e-05
		113.874	5.31941e-05
		114.234	5.45652e-05
		114.595	5.59427e-05
		114.955	5.73262e-05
		115.315	5.87152e-05
		115.676	6.0109e-05
		116.036	6.15071e-05
		116.396	6.29088e-05
		116.757	6.43138e-05
		117.117	6.57213e-05
		117.477	6.71309e-05
		119.279	7.41886e-05
		119.64	7.55981e-05
		120	7.70056e-05
		120.36	7.84104e-05
		120.721	7.98121e-05
		121.081	8.121e-05
		121.441	8.26035e-05
		121.802	8.3992e-05
		122.162	8.53751e-05
		122.523	8.6752e-05
		122.883	8.81223e-05
		123.243	8.94853e-05
		123.604	9.08405e-05
		123.964	9.21873e-05
		124.324	9.35252e-05
		124.685	9.48535e-05
		125.045	9.61716e-05
		125.405	9.74791e-05
		125.766	9.87754e-05
		126.126	0.00010006
		126.486	0.000101332
		126.847	0.000102591
		127.207	0.000103837
		127.568	0.000105069
		127.928	0.000106286
		128.288	0.000107488
		128.649	0.000108675
		129.009	0.000109846
		129.369	0.000111
		129.73	0.000112136
		130	0.000112977
		130.09	0.000113255
		130.45	0.000114356
		130.811	0.000115438
		131.171	0.000116501
		131.532	0.000117545
		131.892	0.000118568
		132.252	0.00011957
		132.613	0.000120552
		132.973	0.000121512
		133.333	0.000122449
		133.694	0.000123365
		134.054	0.000124257
		134.414	0.000125126
		134.775	0.000125972
		135.135	0.000126793
		135.495	0.000127589
		135.856	0.000128361
		136.216	0.000129107
		136.577	0.000129827
		136.937	0.000130521
		137.297	0.000131189
		137.658	0.000131829
		138.018	0.000132442
		138.378	0.000133028
		138.739	0.000133586
		139.099	0.000134115
		139.459	0.000134616
		139.82	0.000135087
		140	0.000135312
		140.18	0.00013553
		140.541	0.000135943
		140.901	0.000136326
		141.261	0.000136679
		141.622	0.000137002
		141.982	0.000137294
		142.342	0.000137556
		142.703	0.000137786
		143.063	0.000137985
		143.423	0.000138153
		143.784	0.000138288
		144.144	0.000138392
		144.505	0.000138464
		144.865	0.000138504
		145.225	0.000138511
		145.586	0.000138486
		145.946	0.000138428
		146.306	0.000138337
		146.667	0.000138213
		147.027	0.000138056
		147.387	0.000137866
		147.748	0.000137643
		148.108	0.000137387
		148.468	0.000137097
		148.829	0.000136774
		149.189	0.000136417
		149.55	0.000136028
		149.91	0.000135604
		150	0.000135493
		150.27	0.000135147
		150.631	0.000134657
		150.991	0.000134133
		151.351	0.000133576
		151.712	0.000132985
		152.072	0.000132362
		152.432	0.000131705
		152.793	0.000131014
		153.153	0.000130291
		153.514	0.000129535
		153.874	0.000128745
		154.234	0.000127923
		154.595	0.000127069
		154.955	0.000126182
		155.315	0.000125262
		155.676	0.000124311
		156.036	0.000123327
		156.396	0.000122312
		156.757	0.000121265
		157.117	0.000120186
		157.477	0.000119077
		157.838	0.000117936
		158.198	0.000116765
		158.559	0.000115563
		158.919	0.000114331
		159.279	0.000113069
		159.64	0.000111778
		160	0.000110457
		160.36	0.000109107
		160.721	0.000107728
		161.081	0.000106321
		161.441	0.000104885
		161.802	0.000103422
		162.162	0.000101932
		162.523	0.000100414
		162.883	9.88696e-05
		163.243	9.72989e-05
		163.604	9.57023e-05
		163.964	9.40802e-05
		164.324	9.24329e-05
		164.685	9.07608e-05
		165.045	8.90645e-05
		165.405	8.73442e-05
		165.766	8.56005e-05
		166.126	8.38338e-05
		166.486	8.20446e-05
		166.847	8.02332e-05
		167.207	7.84003e-05
		167.568	7.65461e-05
		167.928	7.46713e-05
		168.288	7.27763e-05
		168.649	7.08616e-05
		169.009	6.89277e-05
		169.369	6.69752e-05
		169.73	6.50045e-05
		170	6.35148e-05
		170.09	6.30161e-05
		170.45	6.10107e-05
		170.811	5.89886e-05
		171.171	5.69505e-05
		171.532	5.48969e-05
		171.892	5.28284e-05
		172.252	5.07455e-05
		172.613	4.86487e-05
		172.973	4.65387e-05
		173.333	4.44159e-05
		173.694	4.22811e-05
		174.054	4.01347e-05
		174.414	3.79773e-05
		174.775	3.58095e-05
		175.135	3.3632e-05
		175.495	3.14452e-05
		175.856	2.92499e-05
		176.216	2.70465e-05
		176.577	2.48358e-05
		176.937	2.26182e-05
		177.297	2.03944e-05
		177.658	1.81651e-05
		178.018	1.59308e-05
		178.378	1.36921e-05
		178.739	1.14496e-05
		179.099	9.20403e-06
		179.459	6.95591e-06
		180	3.58036e-06
		181.622	-6.55122e-06
		181.982	-8.79972e-06
		182.342	-1.10458e-05
		182.703	-1.32889e-05
		183.063	-1.55283e-05
		183.423	-1.77635e-05
		183.784	-1.99937e-05
		184.144	-2.22186e-05
		184.505	-2.44373e-05
		184.865	-2.66493e-05
		185.225	-2.88541e-05
		185.586	-3.10509e-05
		185.946	-3.32392e-05
		186.306	-3.54185e-05
		186.667	-3.7588e-05
		187.027	-3.97473e-05
		187.387	-4.18957e-05
		187.748	-4.40327e-05
		188.108	-4.61577e-05
		188.468	-4.827e-05
		188.829	-5.03692e-05
		189.189	-5.24547e-05
		189.55	-5.45258e-05
		189.91	-5.65822e-05
		190	-5.70939e-05
		190.27	-5.86231e-05
		190.631	-6.06481e-05
		190.991	-6.26566e-05
		191.351	-6.4648e-05
		191.712	-6.6622e-05
		192.072	-6.85778e-05
		192.432	-7.05151e-05
		192.793	-7.24333e-05
		193.153	-7.43318e-05
		193.514	-7.62103e-05
		193.874	-7.80682e-05
		194.234	-7.9905e-05
		194.595	-8.17203e-05
		194.955	-8.35136e-05
		195.315	-8.52844e-05
		195.676	-8.70322e-05
		196.036	-8.87567e-05
		196.396	-9.04574e-05
		196.757	-9.21339e-05
		197.117	-9.37856e-05
		197.477	-9.54123e-05
		197.838	-9.70136e-05
		198.198	-9.85889e-05
		198.559	-0.000100138
		198.919	-0.00010166
		199.279	-0.000103156
		199.64	-0.000104624
		200	-0.000106064
		200.36	-0.000107477
		200.721	-0.000108861
		201.081	-0.000110216
		201.441	-0.000111542
		201.802	-0.000112839
		202.162	-0.000114106
		202.523	-0.000115344
		202.883	-0.000116551
		203.243	-0.000117728
		203.604	-0.000118874
		203.964	-0.000119989
		204.324	-0.000121073
		204.685	-0.000122126
		205.045	-0.000123147
		205.405	-0.000124136
		205.766	-0.000125094
		206.126	-0.000126019
		206.486	-0.000126912
		206.847	-0.000127772
		207.207	-0.0001286
		207.568	-0.000129395
		207.928	-0.000130157
		208.288	-0.000130887
		208.649	-0.000131583
		209.009	-0.000132246
		209.369	-0.000132876
		209.73	-0.000133472
		210	-0.000133898
		210.09	-0.000134035
		210.45	-0.000134565
		210.811	-0.000135062
		211.171	-0.000135524
		211.532	-0.000135954
		211.892	-0.00013635
		212.252	-0.000136712
		212.613	-0.000137041
		212.973	-0.000137337
		213.333	-0.0001376
		213.694	-0.000137829
		214.054	-0.000138024
		214.414	-0.000138187
		214.775	-0.000138317
		215.135	-0.000138414
		215.495	-0.000138478
		215.856	-0.000138509
		216.216	-0.000138507
		216.577	-0.000138474
		216.937	-0.000138408
		217.297	-0.000138309
		217.658	-0.000138179
		218.018	-0.000138018
		218.378	-0.000137824
		218.739	-0.000137599
		219.099	-0.000137344
		219.459	-0.000137057
		219.82	-0.00013674
		220	-0.00013657
		220.18	-0.000136392
		220.541	-0.000136014
		220.901	-0.000135607
		221.261	-0.000135169
		221.622	-0.000134703
		221.982	-0.000134207
		222.342	-0.000133683
		222.703	-0.00013313
		223.063	-0.00013255
		223.423	-0.000131942
		223.784	-0.000131306
		224.144	-0.000130643
		224.505	-0.000129954
		224.865	-0.000129238
		225.225	-0.000128497
		225.586	-0.00012773
		225.946	-0.000126938
		226.306	-0.000126121
		226.667	-0.00012528
		227.027	-0.000124415
		227.387	-0.000123527
		227.748	-0.000122616
		228.108	-0.000121682
		228.468	-0.000120726
		228.829	-0.000119748
		229.189	-0.00011875
		229.55	-0.00011773
		229.91	-0.00011669
		230	-0.000116427
		230.27	-0.000115631
		230.631	-0.000114552
		230.991	-0.000113455
		231.351	-0.000112339
		231.712	-0.000111205
		232.072	-0.000110054
		232.432	-0.000108887
		232.793	-0.000107703
		233.153	-0.000106504
		233.514	-0.000105289
		233.874	-0.00010406
		234.234	-0.000102816
		234.595	-0.00010156
		234.955	-0.00010029
		235.315	-9.90074e-05
		235.676	-9.77132e-05
		236.036	-9.64077e-05
		236.396	-9.50914e-05
		236.757	-9.37649e-05
		237.117	-9.24287e-05
		237.477	-9.10835e-05
		237.838	-8.97298e-05
		238.198	-8.83681e-05
		238.559	-8.69991e-05
		238.919	-8.56233e-05
		239.279	-8.42413e-05
		239.64	-8.28537e-05
		240	-8.1461e-05
		240.36	-8.00639e-05
		240.721	-7.86629e-05
		241.081	-7.72585e-05
		241.441	-7.58515e-05
		241.802	-7.44423e-05
		243.964	-6.59748e-05
		244.324	-6.45669e-05
		244.685	-6.31614e-05
		245.045	-6.1759e-05
		245.405	-6.03602e-05
		245.766	-5.89656e-05
		246.126	-5.75758e-05
		246.486	-5.61912e-05
		246.847	-5.48125e-05
		247.207	-5.34403e-05
		247.568	-5.2075e-05
		247.928	-5.07173e-05
		248.288	-4.93676e-05
		248.649	-4.80265e-05
		249.009	-4.66946e-05
		249.369	-4.53723e-05
		249.73	-4.40603e-05
		250	-4.30832e-05
		250.09	-4.27589e-05
		250.45	-4.14689e-05
		250.811	-4.01905e-05
		251.171	-3.89244e-05
		251.532	-3.76711e-05
		251.892	-3.64311e-05
		252.252	-3.52048e-05
		252.613	-3.39927e-05
		252.973	-3.27953e-05
		253.333	-3.16131e-05
		253.694	-3.04466e-05
		254.054	-2.92962e-05
		254.414	-2.81623e-05
		254.775	-2.70454e-05
		255.135	-2.5946e-05
		255.495	-2.48644e-05
		255.856	-2.38011e-05
		256.216	-2.27566e-05
		256.577	-2.17311e-05
		256.937	-2.07251e-05
		257.297	-1.97391e-05
		257.658	-1.87733e-05
		258.018	-1.78282e-05
		258.378	-1.69041e-05
		258.739	-1.60014e-05
		259.099	-1.51205e-05
		259.459	-1.42616e-05
		259.82	-1.34251e-05
		260	-1.30153e-05
		260.18	-1.26113e-05
		260.541	-1.18206e-05
		260.901	-1.10532e-05
		261.261	-1.03094e-05
		261.622	-9.58957e-06
		261.982	-8.89392e-06
		262.342	-8.22272e-06
		262.703	-7.57624e-06
		263.063	-6.95471e-06
		263.423	-6.35837e-06
		263.784	-5.78746e-06
		264.144	-5.24217e-06
		264.505	-4.72272e-06
		264.865	-4.2293e-06
		265.225	-3.76209e-06
		265.586	-3.32127e-06
		265.946	-2.90701e-06
		266.306	-2.51944e-06
		266.667	-2.15873e-06
		267.027	-1.82498e-06
		267.387	-1.51834e-06
		267.748	-1.2389e-06
		268.108	-9.86767e-07
		268.468	-7.62026e-07
		268.829	-5.64756e-07
		269.189	-3.95023e-07
		269.55	-2.52881e-07
		269.91	-1.38375e-07
		270	-1.14071e-07
		270.27	-5.15397e-08
		270.631	7.60347e-09
		270.991	3.90427e-08
		271.351	4.27773e-08
		271.712	1.88176e-08
		272.072	-3.28152e-08
		272.432	-1.12089e-07
		272.793	-2.1896e-07
		273.153	-3.53375e-07
		273.514	-5.15268e-07
		273.874	-7.04564e-07
		274.234	-9.21177e-07
		274.595	-1.16501e-06
		274.955	-1.43595e-06
		275.315	-1.73388e-06
		275.676	-2.05868e-06
		276.036	-2.4102e-06
		276.396	-2.78828e-06
		276.757	-3.19278e-06
		277.117	-3.62351e-06
		277.477	-4.0803e-06
		277.838	-4.56296e-06
		278.198	-5.07127e-06
		278.559	-5.60503e-06
		278.919	-6.16401e-06
		279.279	-6.74799e-06
		279.64	-7.35671e-06
		280	-7.98992e-06
		280.36	-8.64737e-06
		280.721	-9.32877e-06
		281.081	-1.00339e-05
		281.441	-1.07623e-05
		281.802	-1.15139e-05
		282.162	-1.22882e-05
		282.523	-1.3085e-05
		282.883	-1.39039e-05
		283.243	-1.47446e-05
		283.604	-1.56068e-05
		283.964	-1.649e-05
		284.324	-1.7394e-05
		284.685	-1.83183e-05
		285.045	-1.92626e-05
		285.405	-2.02265e-05
		285.766	-2.12095e-05
		286.126	-2.22114e-05
		286.486	-2.32316e-05
		286.847	-2.42698e-05
		287.207	-2.53256e-05
		287.568	-2.63984e-05
		287.928	-2.74879e-05
		288.288	-2.85936e-05
		288.649	-2.9715e-05
		289.009	-3.08518e-05
		289.369	-3.20034e-05
		289.73	-3.31693e-05
		290	-3.40529e-05
		290.09	-3.43491e-05
		290.45	-3.55423e-05
		290.811	-3.67484e-05
		291.171	-3.79669e-05
		291.532	-3.91973e-05
		291.892	-4.04391e-05
		292.252	-4.16918e-05
		292.613	-4.29548e-05
		292.973	-4.42277e-05
		293.333	-4.55099e-05
		293.694	-4.68009e-05
		294.054	-4.81001e-05
		294.414	-4.94071e-05
		294.775	-5.07212e-05
		295.135	-5.20419e-05
		295.495	-5.33687e-05
		295.856	-5.47011e-05
		296.216	-5.60384e-05
		296.577	-5.73802e-05
		296.937	-5.87257e-05
		297.297	-6.00746e-05
		297.658	-6.14262e-05
		298.018	-6.278e-05
		300	-7.0239e-05
		300.18	-7.09162e-05
		300.541	-7.22692e-05
		300.901	-7.36197e-05
		301.261	-7.49673e-05
		301.622	-7.63113e-05
		301.982	-7.76512e-05
		302.342	-7.89864e-05
		302.703	-8.03163e-05
		303.063	-8.16404e-05
		303.423	-8.29581e-05
		303.784	-8.42688e-05
		304.144	-8.5572e-05
		304.505	-8.68671e-05
		304.865	-8.81535e-05
		305.225	-8.94307e-05
		305.586	-9.06981e-05
		305.946	-9.19552e-05
		306.306	-9.32014e-05
		306.667	-9.44361e-05
		307.027	-9.56589e-05
		307.387	-9.68691e-05
		307.748	-9.80663e-05
		308.108	-9.92499e-05
		308.468	-0.000100419
		308.829	-0.000101574
		309.189	-0.000102714
		309.55	-0.000103838
		309.91	-0.000104946
		310	-0.00010522
		310.27	-0.000106037
		310.631	-0.000107111
		310.991	-0.000108167
		311.351	-0.000109205
		311.712	-0.000110224
		312.072	-0.000111224
		312.432	-0.000112205
		312.793	-0.000113165
		313.153	-0.000114105
		313.514	-0.000115024
		313.874	-0.000115922
		314.234	-0.000116797
		314.595	-0.00011765
		314.955	-0.000118481
		315.315	-0.000119288
		315.676	-0.000120072
		316.036	-0.000120832
		316.396	-0.000121567
		316.757	-0.000122278
		317.117	-0.000122963
		317.477	-0.000123623
		317.838	-0.000124258
		318.198	-0.000124866
		318.559	-0.000125447
		318.919	-0.000126001
		319.279	-0.000126529
		319.64	-0.000127029
		320	-0.0001275
		320.36	-0.000127944
		320.721	-0.000128359
		321.081	-0.000128746
		321.441	-0.000129104
		321.802	-0.000129432
		322.162	-0.000129731
		322.523	-0.00013
		322.883	-0.000130239
		323.243	-0.000130448
		323.604	-0.000130627
		323.964	-0.000130775
		324.324	-0.000130892
		324.685	-0.000130978
		325.045	-0.000131033
		325.405	-0.000131057
		325.766	-0.00013105
		326.126	-0.00013101
		326.486	-0.00013094
		326.847	-0.000130837
		327.207	-0.000130702
		327.568	-0.000130536
		327.928	-0.000130337
		328.288	-0.000130106
		328.649	-0.000129843
		329.009	-0.000129547
		329.369	-0.00012922
		329.73	-0.00012886
		330	-0.000128568
		330.09	-0.000128467
		330.45	-0.000128042
		330.811	-0.000127585
		331.171	-0.000127096
		331.532	-0.000126574
		331.892	-0.00012602
		332.252	-0.000125434
		332.613	-0.000124815
		332.973	-0.000124165
		333.333	-0.000123482
		333.694	-0.000122767
		334.054	-0.000122021
		334.414	-0.000121243
		334.775	-0.000120434
		335.135	-0.000119593
		335.495	-0.00011872
		335.856	-0.000117817
		336.216	-0.000116883
		336.577	-0.000115917
		336.937	-0.000114922
		337.297	-0.000113896
		337.658	-0.000112839
		338.018	-0.000111753
		338.378	-0.000110637
		338.739	-0.000109492
		339.099	-0.000108317
		339.459	-0.000107114
		339.82	-0.000105881
		340	-0.000105255
		340.18	-0.000104621
		340.541	-0.000103332
		340.901	-0.000102015
		341.261	-0.000100671
		341.622	-9.93002e-05
		341.982	-9.79021e-05
		342.342	-9.64776e-05
		342.703	-9.50269e-05
		343.063	-9.35505e-05
		343.423	-9.20486e-05
		343.784	-9.05217e-05
		344.144	-8.89701e-05
		344.505	-8.73942e-05
		344.865	-8.57945e-05
		345.225	-8.41714e-05
		345.586	-8.25252e-05
		345.946	-8.08564e-05
		346.306	-7.91654e-05
		346.667	-7.74527e-05
		347.027	-7.57188e-05
		347.387	-7.3964e-05
		347.748	-7.21888e-05
		348.108	-7.03938e-05
		348.468	-6.85793e-05
		348.829	-6.67459e-05
		349.189	-6.48941e-05
		349.55	-6.30244e-05
		349.91	-6.11372e-05
		350	-6.06627e-05
		350.27	-5.92331e-05
		350.631	-5.73125e-05
		350.991	-5.53761e-05
		351.351	-5.34244e-05
		351.712	-5.14578e-05
		352.072	-4.94769e-05
		352.432	-4.74823e-05
		352.793	-4.54744e-05
		353.153	-4.34539e-05
		353.514	-4.14214e-05
		353.874	-3.93773e-05
		354.234	-3.73222e-05
		354.595	-3.52567e-05
		354.955	-3.31814e-05
		355.315	-3.10969e-05
		355.676	-2.90036e-05
		356.036	-2.69023e-05
		356.396	-2.47935e-05
		356.757	-2.26777e-05
		357.117	-2.05556e-05
		357.477	-1.84278e-05
		357.838	-1.62948e-05
		358.198	-1.41573e-05
		358.559	-1.20158e-05
		358.919	-9.87095e-06
		359.279	-7.72334e-06
		360	-3.42225e-06

## Sheet: Fig. 1c
angle	Vs	angle	fit
0	-4.54851e-07	0	-1.35775e-06
10	5.08207e-06	0.36036	-1.11189e-06
20	8.11574e-06	0.72072	-8.65731e-07
30	1.02859e-05	1.08108	-6.19338e-07
40	1.50246e-05	2.88288	6.13804e-07
50	1.36075e-05	3.24324	8.60202e-07
60	8.2641e-06	3.6036	1.10637e-06
70	4.68233e-06	3.96396	1.35223e-06
80	1.74232e-06	4.32432	1.59774e-06
90	5.01323e-07	4.68468	1.84281e-06
100	1.3447e-06	5.04505	2.08738e-06
110	4.93299e-06	5.40541	2.33139e-06
120	6.99679e-06	5.76577	2.57477e-06
130	1.12702e-05	6.12613	2.81746e-06
140	1.24455e-05	6.48649	3.05939e-06
150	1.24455e-05	6.84685	3.30049e-06
160	1.10381e-05	7.20721	3.5407e-06
170	7.99107e-06	7.56757	3.77996e-06
180	3.8138e-06	7.92793	4.0182e-06
190	-3.70782e-06	8.28829	4.25536e-06
200	-9.60012e-06	8.64865	4.49138e-06
210	-1.34281e-05	9.00901	4.72619e-06
220	-1.29125e-05	9.36937	4.95972e-06
230	-1.33456e-05	9.72973	5.19193e-06
240	-1.02031e-05	10	5.36517e-06
250	-6.08903e-06	10.0901	5.42274e-06
260	-2.36628e-06	10.4505	5.65209e-06
270	6.85418e-07	10.8108	5.87993e-06
280	-9.86093e-07	11.1712	6.10619e-06
290	-4.18746e-06	11.5315	6.33082e-06
300	-9.21884e-06	11.8919	6.55375e-06
310	-1.48528e-05	12.2523	6.77492e-06
320	-1.71243e-05	12.6126	6.99429e-06
330	-1.3689e-05	12.973	7.21178e-06
340	-1.08631e-05	13.3333	7.42735e-06
350	-6.02605e-06	13.6937	7.64094e-06
360	-4.54851e-07	14.0541	7.85248e-06
		14.4144	8.06194e-06
		14.7748	8.26925e-06
		15.1351	8.47436e-06
		15.4955	8.67722e-06
		15.8559	8.87777e-06
		16.2162	9.07597e-06
		16.5766	9.27177e-06
		16.9369	9.4651e-06
		17.2973	9.65594e-06
		17.6577	9.84422e-06
		18.018	1.00299e-05
		18.3784	1.0213e-05
		18.7387	1.03933e-05
		19.0991	1.05709e-05
		19.4595	1.07458e-05
		19.8198	1.09178e-05
		20	1.10027e-05
		20.1802	1.1087e-05
		20.5405	1.12532e-05
		20.9009	1.14165e-05
		21.2613	1.15769e-05
		21.6216	1.17342e-05
		21.982	1.18885e-05
		22.3423	1.20397e-05
		22.7027	1.21878e-05
		23.0631	1.23327e-05
		23.4234	1.24744e-05
		23.7838	1.26129e-05
		24.1441	1.27481e-05
		24.5045	1.28801e-05
		24.8649	1.30088e-05
		25.2252	1.31341e-05
		25.5856	1.32561e-05
		25.9459	1.33747e-05
		26.3063	1.34899e-05
		26.6667	1.36016e-05
		27.027	1.37099e-05
		27.3874	1.38147e-05
		27.7477	1.39161e-05
		28.1081	1.40139e-05
		28.4685	1.41082e-05
		28.8288	1.4199e-05
		29.1892	1.42862e-05
		29.5495	1.43699e-05
		29.9099	1.44499e-05
		30	1.44694e-05
		30.2703	1.45264e-05
		30.6306	1.45993e-05
		30.991	1.46686e-05
		31.3514	1.47343e-05
		31.7117	1.47963e-05
		32.0721	1.48547e-05
		32.4324	1.49095e-05
		32.7928	1.49607e-05
		33.1531	1.50082e-05
		33.5135	1.50521e-05
		33.8739	1.50924e-05
		34.2342	1.5129e-05
		34.5946	1.5162e-05
		34.9549	1.51914e-05
		35.3153	1.52172e-05
		35.6757	1.52394e-05
		36.036	1.5258e-05
		36.3964	1.5273e-05
		36.7568	1.52844e-05
		37.1171	1.52923e-05
		37.4775	1.52966e-05
		37.8378	1.52974e-05
		38.1982	1.52947e-05
		38.5586	1.52884e-05
		38.9189	1.52787e-05
		39.2793	1.52655e-05
		39.6396	1.52488e-05
		40	1.52288e-05
		40.3604	1.52053e-05
		40.7207	1.51785e-05
		41.0811	1.51482e-05
		41.4414	1.51147e-05
		41.8018	1.50779e-05
		42.1622	1.50378e-05
		42.5225	1.49944e-05
		42.8829	1.49478e-05
		43.2432	1.48981e-05
		43.6036	1.48452e-05
		43.964	1.47891e-05
		44.3243	1.473e-05
		44.6847	1.46678e-05
		45.0451	1.46027e-05
		45.4054	1.45345e-05
		45.7658	1.44634e-05
		46.1261	1.43894e-05
		46.4865	1.43125e-05
		46.8469	1.42328e-05
		47.2072	1.41504e-05
		47.5676	1.40651e-05
		47.9279	1.39772e-05
		48.2883	1.38867e-05
		48.6487	1.37935e-05
		49.009	1.36978e-05
		49.3694	1.35996e-05
		49.7297	1.34989e-05
		50	1.34218e-05
		50.0901	1.33958e-05
		50.4504	1.32903e-05
		50.8108	1.31825e-05
		51.1712	1.30724e-05
		51.5315	1.29601e-05
		51.8919	1.28457e-05
		52.2522	1.27291e-05
		52.6126	1.26105e-05
		52.973	1.24898e-05
		53.3333	1.23672e-05
		53.6937	1.22427e-05
		54.054	1.21164e-05
		54.4144	1.19882e-05
		54.7748	1.18584e-05
		55.1351	1.17268e-05
		55.4955	1.15936e-05
		55.8559	1.14589e-05
		56.2162	1.13227e-05
		56.5766	1.1185e-05
		56.9369	1.10459e-05
		57.2973	1.09055e-05
		57.6577	1.07639e-05
		58.018	1.0621e-05
		58.3784	1.0477e-05
		58.7387	1.03319e-05
		59.0991	1.01858e-05
		59.4595	1.00387e-05
		59.8198	9.89065e-06
		60	9.81633e-06
		60.1802	9.74181e-06
		60.5405	9.59217e-06
		60.9009	9.44182e-06
		61.2613	9.29081e-06
		61.6216	9.1392e-06
		61.982	8.98706e-06
		62.3423	8.83444e-06
		62.7027	8.68142e-06
		63.0631	8.52804e-06
		63.4234	8.37438e-06
		63.7838	8.22049e-06
		65.5856	7.44984e-06
		65.9459	7.29589e-06
		66.3063	7.14216e-06
		66.6667	6.98869e-06
		67.027	6.83556e-06
		67.3874	6.68281e-06
		67.7477	6.53051e-06
		68.1081	6.37871e-06
		68.4685	6.22749e-06
		68.8288	6.0769e-06
		69.1892	5.92699e-06
		69.5495	5.77782e-06
		69.9099	5.62947e-06
		70	5.59251e-06
		70.2703	5.48197e-06
		70.6306	5.33539e-06
		70.991	5.18979e-06
		71.3513	5.04521e-06
		71.7117	4.90173e-06
		72.0721	4.75939e-06
		72.4324	4.61825e-06
		72.7928	4.47836e-06
		73.1531	4.33977e-06
		73.5135	4.20255e-06
		73.8739	4.06673e-06
		74.2342	3.93238e-06
		74.5946	3.79955e-06
		74.9549	3.66828e-06
		75.3153	3.53862e-06
		75.6757	3.41063e-06
		76.036	3.28435e-06
		76.3964	3.15983e-06
		76.7568	3.03712e-06
		77.1171	2.91626e-06
		77.4775	2.7973e-06
		77.8378	2.68028e-06
		78.1982	2.56525e-06
		78.5586	2.45225e-06
		78.9189	2.34133e-06
		79.2793	2.23251e-06
		79.6396	2.12585e-06
		80	2.02138e-06
		80.3604	1.91914e-06
		80.7207	1.81917e-06
		81.0811	1.7215e-06
		81.4414	1.62618e-06
		81.8018	1.53323e-06
		82.1622	1.44269e-06
		82.5225	1.35459e-06
		82.8829	1.26897e-06
		83.2432	1.18585e-06
		83.6036	1.10527e-06
		83.964	1.02725e-06
		84.3243	9.51818e-07
		84.6847	8.79006e-07
		85.0451	8.08837e-07
		85.4054	7.41335e-07
		85.7658	6.76524e-07
		86.1261	6.14427e-07
		86.4865	5.55064e-07
		86.8469	4.98456e-07
		87.2072	4.44622e-07
		87.5676	3.9358e-07
		87.9279	3.45347e-07
		88.2883	2.99938e-07
		88.6487	2.57368e-07
		89.009	2.17651e-07
		89.3694	1.80798e-07
		89.7297	1.46822e-07
		90	1.23233e-07
		90.0901	1.15731e-07
		90.4505	8.75357e-08
		90.8108	6.2243e-08
		91.1712	3.98597e-08
		91.5315	2.03912e-08
		91.8919	3.84183e-09
		92.2523	-9.78525e-09
		92.6126	-2.04881e-08
		92.973	-2.82658e-08
		93.3333	-3.31187e-08
		93.6937	-3.50483e-08
		94.0541	-3.40573e-08
		94.4144	-3.01494e-08
		94.7748	-2.33295e-08
		95.1351	-1.36038e-08
		95.4955	-9.79423e-10
		95.8559	1.45352e-08
		96.2162	3.29305e-08
		96.5766	5.4196e-08
		96.9369	7.83197e-08
		97.2973	1.05289e-07
		97.6577	1.35089e-07
		98.018	1.67706e-07
		98.3784	2.03123e-07
		98.7387	2.41322e-07
		99.0991	2.82285e-07
		99.4595	3.25993e-07
		99.8198	3.72425e-07
		100	3.96655e-07
		100.18	4.21559e-07
		100.541	4.73372e-07
		100.901	5.27841e-07
		101.261	5.84941e-07
		101.622	6.44646e-07
		101.982	7.06928e-07
		102.342	7.7176e-07
		102.703	8.39114e-07
		103.063	9.08958e-07
		103.423	9.81262e-07
		103.784	1.05599e-06
		104.144	1.13312e-06
		104.504	1.21261e-06
		104.865	1.29442e-06
		105.225	1.37853e-06
		105.586	1.46489e-06
		105.946	1.55346e-06
		106.306	1.64422e-06
		106.667	1.73711e-06
		107.027	1.8321e-06
		107.387	1.92915e-06
		107.748	2.02822e-06
		108.108	2.12925e-06
		108.468	2.23222e-06
		108.829	2.33707e-06
		109.189	2.44377e-06
		109.55	2.55226e-06
		109.91	2.66249e-06
		110	2.69032e-06
		110.27	2.77443e-06
		110.631	2.88802e-06
		110.991	3.00322e-06
		111.351	3.11997e-06
		111.712	3.23823e-06
		112.072	3.35795e-06
		112.432	3.47906e-06
		112.793	3.60153e-06
		113.153	3.72531e-06
		113.514	3.85033e-06
		113.874	3.97654e-06
		114.234	4.10389e-06
		114.595	4.23233e-06
		114.955	4.36181e-06
		115.315	4.49226e-06
		115.676	4.62363e-06
		116.036	4.75586e-06
		116.396	4.8889e-06
		116.757	5.0227e-06
		117.117	5.15719e-06
		117.477	5.29231e-06
		117.838	5.42802e-06
		118.198	5.56425e-06
		118.559	5.70094e-06
		118.919	5.83803e-06
		119.279	5.97547e-06
		119.64	6.1132e-06
		120	6.25115e-06
		122.162	7.08032e-06
		122.523	7.2182e-06
		122.883	7.35583e-06
		123.243	7.49315e-06
		123.604	7.63011e-06
		123.964	7.76663e-06
		124.324	7.90267e-06
		124.685	8.03816e-06
		125.045	8.17304e-06
		125.405	8.30725e-06
		125.766	8.44075e-06
		126.126	8.57345e-06
		126.486	8.70532e-06
		126.847	8.83628e-06
		127.207	8.96629e-06
		127.568	9.09528e-06
		127.928	9.2232e-06
		128.288	9.34998e-06
		128.649	9.47558e-06
		129.009	9.59993e-06
		129.369	9.72298e-06
		129.73	9.84468e-06
		130	9.93502e-06
		130.09	9.96496e-06
		130.45	1.00838e-05
		130.811	1.02011e-05
		131.171	1.03168e-05
		131.532	1.04309e-05
		131.892	1.05433e-05
		132.252	1.0654e-05
		132.613	1.07629e-05
		132.973	1.08699e-05
		133.333	1.09751e-05
		133.694	1.10784e-05
		134.054	1.11796e-05
		134.414	1.12788e-05
		134.775	1.1376e-05
		135.135	1.1471e-05
		135.495	1.15638e-05
		135.856	1.16544e-05
		136.216	1.17427e-05
		136.577	1.18288e-05
		136.937	1.19124e-05
		137.297	1.19937e-05
		137.658	1.20726e-05
		138.018	1.21489e-05
		138.378	1.22228e-05
		138.739	1.2294e-05
		139.099	1.23627e-05
		139.459	1.24287e-05
		139.82	1.24921e-05
		140	1.25228e-05
		140.18	1.25528e-05
		140.541	1.26107e-05
		140.901	1.26658e-05
		141.261	1.27181e-05
		141.622	1.27676e-05
		141.982	1.28142e-05
		142.342	1.28579e-05
		142.703	1.28987e-05
		143.063	1.29365e-05
		143.423	1.29713e-05
		143.784	1.30031e-05
		144.144	1.30319e-05
		144.505	1.30576e-05
		144.865	1.30802e-05
		145.225	1.30997e-05
		145.586	1.3116e-05
		145.946	1.31293e-05
		146.306	1.31393e-05
		146.667	1.31462e-05
		147.027	1.31498e-05
		147.387	1.31503e-05
		147.748	1.31475e-05
		148.108	1.31414e-05
		148.468	1.31322e-05
		148.829	1.31196e-05
		149.189	1.31037e-05
		149.55	1.30846e-05
		149.91	1.30622e-05
		150	1.30561e-05
		150.27	1.30365e-05
		150.631	1.30074e-05
		150.991	1.29751e-05
		151.351	1.29395e-05
		151.712	1.29005e-05
		152.072	1.28582e-05
		152.432	1.28126e-05
		152.793	1.27637e-05
		153.153	1.27115e-05
		153.514	1.2656e-05
		153.874	1.25971e-05
		154.234	1.2535e-05
		154.595	1.24696e-05
		154.955	1.24009e-05
		155.315	1.2329e-05
		155.676	1.22537e-05
		156.036	1.21753e-05
		156.396	1.20936e-05
		156.757	1.20087e-05
		157.117	1.19206e-05
		157.477	1.18293e-05
		157.838	1.17348e-05
		158.198	1.16372e-05
		158.559	1.15364e-05
		158.919	1.14326e-05
		159.279	1.13256e-05
		159.64	1.12156e-05
		160	1.11026e-05
		160.36	1.09865e-05
		160.721	1.08675e-05
		161.081	1.07454e-05
		161.441	1.06205e-05
		161.802	1.04926e-05
		162.162	1.03619e-05
		162.523	1.02284e-05
		162.883	1.0092e-05
		163.243	9.95284e-06
		163.604	9.81095e-06
		163.964	9.66636e-06
		164.324	9.51909e-06
		164.685	9.36919e-06
		165.045	9.2167e-06
		165.405	9.06166e-06
		165.766	8.90409e-06
		166.126	8.74406e-06
		166.486	8.58159e-06
		166.847	8.41673e-06
		167.207	8.24953e-06
		167.568	8.08002e-06
		167.928	7.90826e-06
		168.288	7.73428e-06
		168.649	7.55814e-06
		169.009	7.37988e-06
		169.369	7.19955e-06
		169.73	7.0172e-06
		170	6.87914e-06
		170.09	6.83288e-06
		170.45	6.64664e-06
		170.811	6.45853e-06
		171.171	6.2686e-06
		171.532	6.07691e-06
		171.892	5.8835e-06
		172.252	5.68843e-06
		172.613	5.49175e-06
		172.973	5.29353e-06
		173.333	5.0938e-06
		173.694	4.89264e-06
		174.054	4.69009e-06
		174.414	4.48622e-06
		174.775	4.28107e-06
		175.135	4.07471e-06
		175.495	3.86719e-06
		175.856	3.65858e-06
		176.216	3.44893e-06
		176.577	3.2383e-06
		176.937	3.02675e-06
		177.297	2.81434e-06
		177.658	2.60113e-06
		178.018	2.38719e-06
		178.378	2.17256e-06
		178.739	1.95732e-06
		179.099	1.74151e-06
		179.459	1.52522e-06
		179.82	1.30849e-06
		180	1.19998e-06
		180.18	1.09138e-06
		180.541	8.7397e-07
		180.901	6.56308e-07
		183.063	-6.51418e-07
		183.423	-8.69086e-07
		183.784	-1.08651e-06
		184.144	-1.30362e-06
		184.505	-1.52036e-06
		184.865	-1.73666e-06
		185.225	-1.95248e-06
		185.586	-2.16773e-06
		185.946	-2.38237e-06
		186.306	-2.59634e-06
		186.667	-2.80956e-06
		187.027	-3.02199e-06
		187.387	-3.23356e-06
		187.748	-3.44421e-06
		188.108	-3.65389e-06
		188.468	-3.86252e-06
		188.829	-4.07006e-06
		189.189	-4.27645e-06
		189.55	-4.48162e-06
		189.91	-4.68553e-06
		190	-4.7363e-06
		190.27	-4.88811e-06
		190.631	-5.0893e-06
		190.991	-5.28906e-06
		191.351	-5.48732e-06
		191.712	-5.68403e-06
		192.072	-5.87914e-06
		192.432	-6.07258e-06
		192.793	-6.26432e-06
		193.153	-6.45429e-06
		193.514	-6.64244e-06
		193.874	-6.82872e-06
		194.234	-7.01309e-06
		194.595	-7.19548e-06
		194.955	-7.37585e-06
		195.315	-7.55416e-06
		195.676	-7.73035e-06
		196.036	-7.90437e-06
		196.396	-8.07619e-06
		196.757	-8.24575e-06
		197.117	-8.413e-06
		197.477	-8.57792e-06
		197.838	-8.74044e-06
		198.198	-8.90053e-06
		198.559	-9.05815e-06
		198.919	-9.21325e-06
		199.279	-9.3658e-06
		199.64	-9.51575e-06
		200	-9.66308e-06
		200.36	-9.80773e-06
		200.721	-9.94968e-06
		201.081	-1.00889e-05
		201.441	-1.02253e-05
		201.802	-1.0359e-05
		202.162	-1.04897e-05
		202.523	-1.06177e-05
		202.883	-1.07427e-05
		203.243	-1.08647e-05
		203.604	-1.09839e-05
		203.964	-1.11e-05
		204.324	-1.12131e-05
		204.685	-1.13232e-05
		205.045	-1.14302e-05
		205.405	-1.15341e-05
		205.766	-1.1635e-05
		206.126	-1.17326e-05
		206.486	-1.18272e-05
		206.847	-1.19186e-05
		207.207	-1.20067e-05
		207.568	-1.20917e-05
		207.928	-1.21735e-05
		208.288	-1.2252e-05
		208.649	-1.23273e-05
		209.009	-1.23993e-05
		209.369	-1.24681e-05
		209.73	-1.25336e-05
		210	-1.25805e-05
		210.09	-1.25958e-05
		210.45	-1.26547e-05
		210.811	-1.27103e-05
		211.171	-1.27626e-05
		211.532	-1.28115e-05
		211.892	-1.28572e-05
		212.252	-1.28996e-05
		212.613	-1.29386e-05
		212.973	-1.29743e-05
		213.333	-1.30068e-05
		213.694	-1.30359e-05
		214.054	-1.30617e-05
		214.414	-1.30842e-05
		214.775	-1.31034e-05
		215.135	-1.31193e-05
		215.495	-1.31319e-05
		215.856	-1.31413e-05
		216.216	-1.31474e-05
		216.577	-1.31502e-05
		216.937	-1.31499e-05
		217.297	-1.31463e-05
		217.658	-1.31395e-05
		218.018	-1.31295e-05
		218.378	-1.31164e-05
		218.739	-1.31001e-05
		219.099	-1.30806e-05
		219.459	-1.30581e-05
		219.82	-1.30325e-05
		220	-1.30185e-05
		220.18	-1.30038e-05
		220.541	-1.29721e-05
		220.901	-1.29373e-05
		221.261	-1.28996e-05
		221.622	-1.28589e-05
		221.982	-1.28152e-05
		222.342	-1.27687e-05
		222.703	-1.27193e-05
		223.063	-1.2667e-05
		223.423	-1.2612e-05
		223.784	-1.25541e-05
		224.144	-1.24935e-05
		224.505	-1.24302e-05
		224.865	-1.23642e-05
		225.225	-1.22956e-05
		225.586	-1.22244e-05
		225.946	-1.21506e-05
		226.306	-1.20743e-05
		226.667	-1.19955e-05
		227.027	-1.19143e-05
		227.387	-1.18307e-05
		227.748	-1.17447e-05
		228.108	-1.16564e-05
		228.468	-1.15659e-05
		228.829	-1.14731e-05
		229.189	-1.13781e-05
		229.55	-1.1281e-05
		229.91	-1.11819e-05
		230	-1.11567e-05
		230.27	-1.10806e-05
		230.631	-1.09775e-05
		230.991	-1.08723e-05
		231.351	-1.07653e-05
		231.712	-1.06564e-05
		232.072	-1.05458e-05
		232.432	-1.04334e-05
		232.793	-1.03194e-05
		233.153	-1.02037e-05
		233.514	-1.00864e-05
		233.874	-9.96764e-06
		234.234	-9.84739e-06
		234.595	-9.72573e-06
		234.955	-9.60271e-06
		235.315	-9.47838e-06
		235.676	-9.35281e-06
		236.036	-9.22605e-06
		236.396	-9.09816e-06
		236.757	-8.9692e-06
		237.117	-8.83921e-06
		237.477	-8.70827e-06
		237.838	-8.57642e-06
		238.198	-8.44373e-06
		238.559	-8.31026e-06
		238.919	-8.17606e-06
		239.279	-8.04119e-06
		239.64	-7.90571e-06
		240	-7.76969e-06
		240.36	-7.63318e-06
		240.721	-7.49623e-06
		241.081	-7.35892e-06
		241.441	-7.22129e-06
		241.802	-7.08342e-06
		243.964	-6.25425e-06
		244.324	-6.11629e-06
		244.685	-5.97856e-06
		245.045	-5.84111e-06
		245.405	-5.70401e-06
		245.766	-5.56731e-06
		246.126	-5.43107e-06
		246.486	-5.29535e-06
		246.847	-5.16021e-06
		247.207	-5.02571e-06
		247.568	-4.8919e-06
		247.928	-4.75884e-06
		248.288	-4.62659e-06
		248.649	-4.4952e-06
		249.009	-4.36472e-06
		249.369	-4.23523e-06
		249.73	-4.10677e-06
		250	-4.01113e-06
		250.09	-3.97939e-06
		250.45	-3.85315e-06
		250.811	-3.7281e-06
		251.171	-3.6043e-06
		251.532	-3.4818e-06
		251.892	-3.36065e-06
		252.252	-3.2409e-06
		252.613	-3.12261e-06
		252.973	-3.00583e-06
		253.333	-2.89059e-06
		253.694	-2.77696e-06
		254.054	-2.66499e-06
		254.414	-2.55471e-06
		254.775	-2.44618e-06
		255.135	-2.33945e-06
		255.495	-2.23455e-06
		255.856	-2.13154e-06
		256.216	-2.03046e-06
		256.577	-1.93135e-06
		256.937	-1.83426e-06
		257.297	-1.73922e-06
		257.658	-1.64628e-06
		258.018	-1.55548e-06
		258.378	-1.46685e-06
		258.739	-1.38044e-06
		259.099	-1.29629e-06
		259.459	-1.21442e-06
		259.82	-1.13488e-06
		260	-1.09599e-06
		260.18	-1.0577e-06
		260.541	-9.82913e-07
		260.901	-9.10554e-07
		261.261	-8.40654e-07
		261.622	-7.73245e-07
		261.982	-7.08356e-07
		262.342	-6.46016e-07
		262.703	-5.86253e-07
		263.063	-5.29095e-07
		263.423	-4.74566e-07
		263.784	-4.22693e-07
		264.144	-3.73498e-07
		264.505	-3.27006e-07
		264.865	-2.83236e-07
		265.225	-2.42211e-07
		265.586	-2.0395e-07
		265.946	-1.6847e-07
		266.306	-1.35791e-07
		266.667	-1.05927e-07
		267.027	-7.8894e-08
		267.387	-5.47063e-08
		267.748	-3.33765e-08
		268.108	-1.49166e-08
		268.468	6.62772e-10
		268.829	1.33521e-08
		269.189	2.3143e-08
		269.55	3.00282e-08
		269.91	3.40015e-08
		270	3.45393e-08
		270.27	3.50581e-08
		270.631	3.31941e-08
		270.991	2.84068e-08
		271.351	2.06948e-08
		271.712	1.00576e-08
		272.072	-3.50379e-09
		272.432	-1.99876e-08
		272.793	-3.93906e-08
		273.153	-6.17085e-08
		273.514	-8.69359e-08
		273.874	-1.15066e-07
		274.234	-1.46092e-07
		274.595	-1.80004e-07
		274.955	-2.16792e-07
		275.315	-2.56445e-07
		275.676	-2.98951e-07
		276.036	-3.44296e-07
		276.396	-3.92467e-07
		276.757	-4.43446e-07
		277.117	-4.97217e-07
		277.477	-5.53763e-07
		277.838	-6.13064e-07
		278.198	-6.751e-07
		278.559	-7.3985e-07
		278.919	-8.07292e-07
		279.279	-8.77401e-07
		279.64	-9.50155e-07
		280	-1.02553e-06
		280.36	-1.10349e-06
		280.721	-1.18402e-06
		281.081	-1.26708e-06
		281.441	-1.35264e-06
		281.802	-1.44069e-06
		282.162	-1.53117e-06
		282.523	-1.62407e-06
		282.883	-1.71934e-06
		283.243	-1.81695e-06
		283.604	-1.91687e-06
		283.964	-2.01906e-06
		284.324	-2.12348e-06
		284.685	-2.23009e-06
		285.045	-2.33886e-06
		285.405	-2.44974e-06
		285.766	-2.56269e-06
		286.126	-2.67768e-06
		286.486	-2.79465e-06
		286.847	-2.91357e-06
		287.207	-3.03439e-06
		287.568	-3.15706e-06
		287.928	-3.28154e-06
		288.288	-3.40778e-06
		288.649	-3.53573e-06
		289.009	-3.66535e-06
		289.369	-3.79658e-06
		289.73	-3.92938e-06
		290	-4.02998e-06
		290.09	-4.0637e-06
		290.45	-4.19948e-06
		290.811	-4.33668e-06
		291.171	-4.47523e-06
		291.532	-4.61509e-06
		291.892	-4.75621e-06
		292.252	-4.89852e-06
		292.613	-5.04198e-06
		292.973	-5.18653e-06
		293.333	-5.33211e-06
		293.694	-5.47867e-06
		294.054	-5.62614e-06
		294.414	-5.77448e-06
		294.775	-5.92363e-06
		295.135	-6.07352e-06
		295.495	-6.2241e-06
		295.856	-6.37531e-06
		296.216	-6.52709e-06
		296.577	-6.67938e-06
		296.937	-6.83212e-06
		297.297	-6.98525e-06
		297.658	-7.13871e-06
		298.018	-7.29244e-06
		298.378	-7.44638e-06
		300	-8.14002e-06
		300.18	-8.21703e-06
		300.541	-8.37092e-06
		300.901	-8.52459e-06
		301.261	-8.67798e-06
		301.622	-8.83101e-06
		301.982	-8.98364e-06
		302.342	-9.13579e-06
		302.703	-9.28741e-06
		303.063	-9.43844e-06
		303.423	-9.58881e-06
		303.784	-9.73845e-06
		304.144	-9.88732e-06
		304.505	-1.00353e-05
		304.865	-1.01825e-05
		305.225	-1.03286e-05
		305.586	-1.04738e-05
		305.946	-1.06178e-05
		306.306	-1.07607e-05
		306.667	-1.09024e-05
		307.027	-1.10428e-05
		307.387	-1.11819e-05
		307.748	-1.13196e-05
		308.108	-1.14559e-05
		308.468	-1.15906e-05
		308.829	-1.17238e-05
		309.189	-1.18554e-05
		309.55	-1.19853e-05
		309.91	-1.21135e-05
		310	-1.21453e-05
		310.27	-1.22399e-05
		310.631	-1.23644e-05
		310.991	-1.24871e-05
		311.351	-1.26078e-05
		311.712	-1.27265e-05
		312.072	-1.28431e-05
		312.432	-1.29576e-05
		312.793	-1.30699e-05
		313.153	-1.31801e-05
		313.514	-1.32879e-05
		313.874	-1.33934e-05
		314.234	-1.34966e-05
		314.595	-1.35974e-05
		314.955	-1.36956e-05
		315.315	-1.37914e-05
		315.676	-1.38846e-05
		316.036	-1.39752e-05
		316.396	-1.40632e-05
		316.757	-1.41485e-05
		317.117	-1.4231e-05
		317.477	-1.43108e-05
		317.838	-1.43877e-05
		318.198	-1.44618e-05
		318.559	-1.45329e-05
		318.919	-1.46012e-05
		319.279	-1.46664e-05
		319.64	-1.47286e-05
		320	-1.47878e-05
		320.36	-1.48439e-05
		320.721	-1.48969e-05
		321.081	-1.49467e-05
		321.441	-1.49934e-05
		321.802	-1.50368e-05
		322.162	-1.5077e-05
		322.523	-1.51139e-05
		322.883	-1.51475e-05
		323.243	-1.51778e-05
		323.604	-1.52047e-05
		323.964	-1.52283e-05
		324.324	-1.52484e-05
		324.685	-1.52652e-05
		325.045	-1.52784e-05
		325.405	-1.52882e-05
		325.766	-1.52946e-05
		326.126	-1.52974e-05
		326.486	-1.52967e-05
		326.847	-1.52924e-05
		327.207	-1.52847e-05
		327.568	-1.52733e-05
		327.928	-1.52584e-05
		328.288	-1.52399e-05
		328.649	-1.52178e-05
		329.009	-1.51921e-05
		329.369	-1.51627e-05
		329.73	-1.51298e-05
		330	-1.51027e-05
		330.09	-1.50932e-05
		330.45	-1.5053e-05
		330.811	-1.50092e-05
		331.171	-1.49618e-05
		331.532	-1.49107e-05
		331.892	-1.4856e-05
		332.252	-1.47976e-05
		332.613	-1.47357e-05
		332.973	-1.46701e-05
		333.333	-1.46009e-05
		333.694	-1.45281e-05
		334.054	-1.44517e-05
		334.414	-1.43717e-05
		334.775	-1.42881e-05
		335.135	-1.4201e-05
		335.495	-1.41103e-05
		335.856	-1.40161e-05
		336.216	-1.39183e-05
		336.577	-1.38171e-05
		336.937	-1.37123e-05
		337.297	-1.36041e-05
		337.658	-1.34924e-05
		338.018	-1.33773e-05
		338.378	-1.32588e-05
		338.739	-1.31369e-05
		339.099	-1.30116e-05
		339.459	-1.2883e-05
		339.82	-1.27511e-05
		340	-1.2684e-05
		340.18	-1.2616e-05
		340.541	-1.24775e-05
		340.901	-1.23359e-05
		341.261	-1.2191e-05
		341.622	-1.2043e-05
		341.982	-1.18919e-05
		342.342	-1.17377e-05
		342.703	-1.15805e-05
		343.063	-1.14202e-05
		343.423	-1.12569e-05
		343.784	-1.10907e-05
		344.144	-1.09216e-05
		344.505	-1.07497e-05
		344.865	-1.05749e-05
		345.225	-1.03973e-05
		345.586	-1.0217e-05
		345.946	-1.00341e-05
		346.306	-9.84842e-06
		346.667	-9.6602e-06
		347.027	-9.46942e-06
		347.387	-9.27613e-06
		347.748	-9.08039e-06
		348.108	-8.88225e-06
		348.468	-8.68175e-06
		348.829	-8.47894e-06
		349.189	-8.27388e-06
		349.55	-8.06662e-06
		349.91	-7.85721e-06
		350	-7.80453e-06
		350.27	-7.64571e-06
		350.631	-7.43217e-06
		350.991	-7.21664e-06
		351.351	-6.99919e-06
		351.712	-6.77987e-06
		352.072	-6.55873e-06
		352.432	-6.33584e-06
		352.793	-6.11125e-06
		353.153	-5.88503e-06
		353.514	-5.65723e-06
		353.874	-5.4279e-06
		354.234	-5.19713e-06
		354.595	-4.96495e-06
		354.955	-4.73144e-06
		355.315	-4.49666e-06
		355.676	-4.26068e-06
		356.036	-4.02354e-06
		356.396	-3.78532e-06
		356.757	-3.54608e-06
		357.117	-3.30589e-06
		357.477	-3.06481e-06
		357.838	-2.8229e-06
		358.198	-2.58023e-06
		358.559	-2.33686e-06
		358.919	-2.09286e-06
		359.279	-1.8483e-06
		359.64	-1.60324e-06
		360	-1.35775e-06

## Sheet: Fig. 1d
angle	VA	angle	fit
0	-2.05434e-06	0	-9.30202e-06
10	4.41327e-05	0.36036	-7.41934e-06
20	8.15565e-05	0.72072	-5.53457e-06
30	0.000100979	2.88288	5.78827e-06
40	0.00011348	3.24324	7.6728e-06
50	0.000113777	3.6036	9.55515e-06
60	8.43591e-05	3.96396	1.14348e-05
70	4.17038e-05	4.32432	1.33112e-05
80	1.30257e-05	4.68468	1.51839e-05
90	5.44983e-07	5.04505	1.70522e-05
100	6.96488e-06	5.40541	1.89157e-05
110	3.11062e-05	5.76577	2.07739e-05
120	6.36987e-05	6.12613	2.26262e-05
130	0.000110409	6.48649	2.44721e-05
140	0.000129826	6.84685	2.63111e-05
150	0.000110783	7.20721	2.81427e-05
160	9.06634e-05	7.56757	2.99663e-05
170	5.71106e-05	7.92793	3.17815e-05
180	1.10679e-05	8.28829	3.35877e-05
190	-3.40725e-05	8.64865	3.53844e-05
200	-7.11134e-05	9.00901	3.71712e-05
210	-9.56945e-05	9.36937	3.89475e-05
220	-0.000137215	9.72973	4.07128e-05
230	-0.000125907	10	4.20293e-05
240	-8.56871e-05	10.0901	4.24667e-05
250	-5.32475e-05	10.4505	4.42086e-05
260	-1.8758e-05	10.8108	4.5938e-05
270	2.03805e-09	11.1712	4.76546e-05
280	-8.39416e-06	11.5315	4.93578e-05
290	-3.38425e-05	11.8919	5.10471e-05
300	-7.12483e-05	12.2523	5.27221e-05
310	-0.000113633	12.6126	5.43824e-05
320	-0.000123684	12.973	5.60274e-05
330	-0.000108854	13.3333	5.76567e-05
340	-8.72105e-05	13.6937	5.92699e-05
350	-4.84895e-05	14.0541	6.08665e-05
360	-2.05434e-06	14.4144	6.24461e-05
		14.7748	6.40083e-05
		15.1351	6.55527e-05
		15.4955	6.70788e-05
		15.8559	6.85862e-05
		16.2162	7.00746e-05
		16.5766	7.15435e-05
		16.9369	7.29926e-05
		17.2973	7.44214e-05
		17.6577	7.58296e-05
		18.018	7.72169e-05
		18.3784	7.85828e-05
		18.7387	7.9927e-05
		19.0991	8.12492e-05
		19.4595	8.25491e-05
		19.8198	8.38262e-05
		20	8.44562e-05
		20.1802	8.50804e-05
		20.5405	8.63112e-05
		20.9009	8.75184e-05
		21.2613	8.87016e-05
		21.6216	8.98607e-05
		21.982	9.09952e-05
		22.3423	9.2105e-05
		22.7027	9.31898e-05
		23.0631	9.42493e-05
		23.4234	9.52832e-05
		23.7838	9.62914e-05
		24.1441	9.72736e-05
		24.5045	9.82296e-05
		24.8649	9.91592e-05
		25.2252	0.000100062
		25.5856	0.000100938
		25.9459	0.000101787
		26.3063	0.000102609
		26.6667	0.000103404
		27.027	0.000104171
		27.3874	0.000104911
		27.7477	0.000105623
		28.1081	0.000106307
		28.4685	0.000106963
		28.8288	0.000107591
		29.1892	0.00010819
		29.5495	0.000108762
		29.9099	0.000109305
		30	0.000109436
		30.2703	0.000109819
		30.6306	0.000110306
		30.991	0.000110763
		31.3514	0.000111192
		31.7117	0.000111593
		32.0721	0.000111965
		32.4324	0.000112308
		32.7928	0.000112623
		33.1531	0.000112909
		33.5135	0.000113167
		33.8739	0.000113396
		34.2342	0.000113596
		34.5946	0.000113768
		34.9549	0.000113912
		35.3153	0.000114028
		35.6757	0.000114115
		36.036	0.000114174
		36.3964	0.000114205
		36.7568	0.000114208
		37.1171	0.000114184
		37.4775	0.000114132
		37.8378	0.000114052
		38.1982	0.000113945
		38.5586	0.000113811
		38.9189	0.000113649
		39.2793	0.000113461
		39.6396	0.000113246
		40	0.000113005
		40.3604	0.000112737
		40.7207	0.000112444
		41.0811	0.000112124
		41.4414	0.000111779
		41.8018	0.000111409
		42.1622	0.000111013
		42.5225	0.000110593
		42.8829	0.000110148
		43.2432	0.000109678
		43.6036	0.000109185
		43.964	0.000108668
		44.3243	0.000108127
		44.6847	0.000107564
		45.0451	0.000106977
		45.4054	0.000106368
		45.7658	0.000105737
		46.1261	0.000105084
		46.4865	0.000104409
		46.8469	0.000103714
		47.2072	0.000102997
		47.5676	0.00010226
		47.9279	0.000101504
		48.2883	0.000100727
		48.6487	9.99312e-05
		49.009	9.91165e-05
		49.3694	9.82833e-05
		49.7297	9.74321e-05
		50	9.6782e-05
		50.0901	9.65632e-05
		50.4504	9.5677e-05
		50.8108	9.4774e-05
		51.1712	9.38546e-05
		51.5315	9.29192e-05
		51.8919	9.19683e-05
		52.2522	9.10023e-05
		52.6126	9.00217e-05
		52.973	8.90268e-05
		53.3333	8.80183e-05
		53.6937	8.69965e-05
		54.054	8.59618e-05
		54.4144	8.49149e-05
		54.7748	8.3856e-05
		55.1351	8.27858e-05
		55.4955	8.17047e-05
		55.8559	8.06132e-05
		56.2162	7.95117e-05
		56.5766	7.84008e-05
		56.9369	7.72809e-05
		57.2973	7.61526e-05
		57.6577	7.50163e-05
		58.018	7.38726e-05
		58.3784	7.27219e-05
		58.7387	7.15648e-05
		59.0991	7.04017e-05
		59.4595	6.92332e-05
		59.8198	6.80597e-05
		60	6.74713e-05
		60.1802	6.68819e-05
		60.5405	6.57001e-05
		60.9009	6.45149e-05
		61.2613	6.33269e-05
		61.6216	6.21365e-05
		61.982	6.09442e-05
		63.7838	5.49728e-05
		64.1441	5.37801e-05
		64.5045	5.25891e-05
		64.8649	5.14004e-05
		65.2252	5.02144e-05
		65.5856	4.90316e-05
		65.9459	4.78525e-05
		66.3063	4.66777e-05
		66.6667	4.55077e-05
		67.027	4.43429e-05
		67.3874	4.31838e-05
		67.7477	4.20309e-05
		68.1081	4.08847e-05
		68.4685	3.97457e-05
		68.8288	3.86144e-05
		69.1892	3.74912e-05
		69.5495	3.63767e-05
		69.9099	3.52713e-05
		70	3.49964e-05
		70.2703	3.41754e-05
		70.6306	3.30895e-05
		70.991	3.20141e-05
		71.3513	3.09497e-05
		71.7117	2.98966e-05
		72.0721	2.88554e-05
		72.4324	2.78264e-05
		72.7928	2.68102e-05
		73.1531	2.5807e-05
		73.5135	2.48174e-05
		73.8739	2.38418e-05
		74.2342	2.28806e-05
		74.5946	2.19341e-05
		74.9549	2.10029e-05
		75.3153	2.00872e-05
		75.6757	1.91875e-05
		76.036	1.83041e-05
		76.3964	1.74374e-05
		76.7568	1.65879e-05
		77.1171	1.57558e-05
		77.4775	1.49415e-05
		77.8378	1.41453e-05
		78.1982	1.33676e-05
		78.5586	1.26088e-05
		78.9189	1.18691e-05
		79.2793	1.11488e-05
		79.6396	1.04483e-05
		80	9.76792e-06
		80.3604	9.10786e-06
		80.7207	8.46845e-06
		81.0811	7.84996e-06
		81.4414	7.25266e-06
		81.8018	6.67681e-06
		82.1622	6.12266e-06
		82.5225	5.59044e-06
		82.8829	5.08041e-06
		83.2432	4.59277e-06
		83.6036	4.12774e-06
		83.964	3.68554e-06
		84.3243	3.26636e-06
		84.6847	2.87039e-06
		85.0451	2.49781e-06
		85.4054	2.14878e-06
		85.7658	1.82348e-06
		86.1261	1.52204e-06
		86.4865	1.24463e-06
		86.8469	9.91353e-07
		87.2072	7.6235e-07
		87.5676	5.5773e-07
		87.9279	3.77597e-07
		88.2883	2.22047e-07
		88.6487	9.11622e-08
		89.009	-1.4981e-08
		89.3694	-9.63179e-08
		89.7297	-1.52793e-07
		90	-1.78806e-07
		90.0901	-1.84361e-07
		90.4505	-1.90987e-07
		90.8108	-1.72643e-07
		91.1712	-1.29315e-07
		91.5315	-6.09963e-08
		91.8919	3.23093e-08
		92.2523	1.50588e-07
		92.6126	2.93817e-07
		92.973	4.61961e-07
		93.3333	6.54979e-07
		93.6937	8.72816e-07
		94.0541	1.11541e-06
		94.4144	1.38269e-06
		94.7748	1.67457e-06
		95.1351	1.99096e-06
		95.4955	2.33175e-06
		95.8559	2.69684e-06
		96.2162	3.08611e-06
		96.5766	3.49941e-06
		96.9369	3.93662e-06
		97.2973	4.39758e-06
		97.6577	4.88213e-06
		98.018	5.39011e-06
		98.3784	5.92133e-06
		98.7387	6.4756e-06
		99.0991	7.05274e-06
		99.4595	7.65253e-06
		99.8198	8.27475e-06
		100	8.59421e-06
		100.18	8.91919e-06
		100.541	9.58561e-06
		100.901	1.02738e-05
		101.261	1.09834e-05
		101.622	1.17143e-05
		101.982	1.24661e-05
		102.342	1.32386e-05
		102.703	1.40315e-05
		103.063	1.48445e-05
		103.423	1.56774e-05
		103.784	1.65297e-05
		104.144	1.74011e-05
		104.504	1.82915e-05
		104.865	1.92003e-05
		105.225	2.01273e-05
		105.586	2.10722e-05
		105.946	2.20345e-05
		106.306	2.30139e-05
		106.667	2.401e-05
		107.027	2.50225e-05
		107.387	2.6051e-05
		107.748	2.70951e-05
		108.108	2.81543e-05
		108.468	2.92283e-05
		108.829	3.03167e-05
		109.189	3.1419e-05
		109.55	3.25349e-05
		109.91	3.36639e-05
		110	3.39481e-05
		110.27	3.48055e-05
		110.631	3.59593e-05
		110.991	3.7125e-05
		111.351	3.83019e-05
		111.712	3.94897e-05
		112.072	4.0688e-05
		112.432	4.18962e-05
		112.793	4.31138e-05
		113.153	4.43405e-05
		113.514	4.55756e-05
		113.874	4.68188e-05
		114.234	4.80696e-05
		114.595	4.93274e-05
		114.955	5.05918e-05
		115.315	5.18622e-05
		115.676	5.31382e-05
		116.036	5.44193e-05
		116.396	5.57049e-05
		116.757	5.69946e-05
		117.117	5.82877e-05
		117.477	5.95839e-05
		117.838	6.08826e-05
		118.198	6.21833e-05
		120	6.86981e-05
		120.36	6.99997e-05
		120.721	7.12996e-05
		121.081	7.25972e-05
		121.441	7.38921e-05
		121.802	7.51838e-05
		122.162	7.64716e-05
		122.523	7.77551e-05
		122.883	7.90337e-05
		123.243	8.0307e-05
		123.604	8.15743e-05
		123.964	8.28352e-05
		124.324	8.40891e-05
		124.685	8.53355e-05
		125.045	8.6574e-05
		125.405	8.78039e-05
		125.766	8.90247e-05
		126.126	9.02361e-05
		126.486	9.14373e-05
		126.847	9.2628e-05
		127.207	9.38076e-05
		127.568	9.49755e-05
		127.928	9.61315e-05
		128.288	9.72748e-05
		128.649	9.8405e-05
		129.009	9.95217e-05
		129.369	0.000100624
		129.73	0.000101712
		130	0.000102519
		130.09	0.000102785
		130.45	0.000103843
		130.811	0.000104884
		131.171	0.00010591
		131.532	0.000106918
		131.892	0.000107909
		132.252	0.000108882
		132.613	0.000109837
		132.973	0.000110773
		133.333	0.00011169
		133.694	0.000112588
		134.054	0.000113465
		134.414	0.000114322
		134.775	0.000115159
		135.135	0.000115974
		135.495	0.000116767
		135.856	0.000117539
		136.216	0.000118288
		136.577	0.000119015
		136.937	0.000119718
		137.297	0.000120398
		137.658	0.000121054
		138.018	0.000121686
		138.378	0.000122294
		138.739	0.000122876
		139.099	0.000123434
		139.459	0.000123966
		139.82	0.000124472
		140	0.000124715
		140.18	0.000124952
		140.541	0.000125406
		140.901	0.000125833
		141.261	0.000126233
		141.622	0.000126606
		141.982	0.000126952
		142.342	0.000127269
		142.703	0.000127559
		143.063	0.000127821
		143.423	0.000128054
		143.784	0.000128259
		144.144	0.000128435
		144.505	0.000128582
		144.865	0.0001287
		145.225	0.000128788
		145.586	0.000128847
		145.946	0.000128877
		146.306	0.000128876
		146.667	0.000128846
		147.027	0.000128785
		147.387	0.000128695
		147.748	0.000128574
		148.108	0.000128423
		148.468	0.000128241
		148.829	0.000128029
		149.189	0.000127786
		149.55	0.000127512
		149.91	0.000127208
		150	0.000127127
		150.27	0.000126873
		150.631	0.000126508
		150.991	0.000126111
		151.351	0.000125684
		151.712	0.000125226
		152.072	0.000124738
		152.432	0.000124218
		152.793	0.000123668
		153.153	0.000123088
		153.514	0.000122476
		153.874	0.000121835
		154.234	0.000121163
		154.595	0.00012046
		154.955	0.000119728
		155.315	0.000118965
		155.676	0.000118172
		156.036	0.00011735
		156.396	0.000116497
		156.757	0.000115615
		157.117	0.000114704
		157.477	0.000113764
		157.838	0.000112794
		158.198	0.000111795
		158.559	0.000110768
		158.919	0.000109713
		159.279	0.000108629
		159.64	0.000107517
		160	0.000106377
		160.36	0.00010521
		160.721	0.000104015
		161.081	0.000102794
		161.441	0.000101545
		161.802	0.000100271
		162.162	9.89695e-05
		162.523	9.76427e-05
		162.883	9.62903e-05
		163.243	9.49126e-05
		163.604	9.35101e-05
		163.964	9.20829e-05
		164.324	9.06315e-05
		164.685	8.91562e-05
		165.045	8.76573e-05
		165.405	8.61353e-05
		165.766	8.45905e-05
		166.126	8.30233e-05
		166.486	8.14341e-05
		166.847	7.98233e-05
		167.207	7.81912e-05
		167.568	7.65384e-05
		167.928	7.48651e-05
		168.288	7.31719e-05
		168.649	7.14592e-05
		169.009	6.97274e-05
		169.369	6.79769e-05
		169.73	6.62083e-05
		170	6.48701e-05
		170.09	6.44219e-05
		170.45	6.26183e-05
		170.811	6.07978e-05
		171.171	5.89611e-05
		171.532	5.71085e-05
		171.892	5.52406e-05
		172.252	5.33578e-05
		172.613	5.14606e-05
		172.973	4.95496e-05
		173.333	4.76253e-05
		173.694	4.56881e-05
		174.054	4.37385e-05
		174.414	4.17772e-05
		174.775	3.98046e-05
		175.135	3.78213e-05
		175.495	3.58277e-05
		175.856	3.38244e-05
		176.216	3.1812e-05
		176.577	2.9791e-05
		176.937	2.77619e-05
		177.297	2.57253e-05
		177.658	2.36817e-05
		178.018	2.16317e-05
		178.378	1.95759e-05
		178.739	1.75147e-05
		179.099	1.54488e-05
		179.459	1.33787e-05
		179.82	1.1305e-05
		180	1.02669e-05
		180.18	9.22819e-06
		180.541	7.1489e-06
		180.901	5.06767e-06
		182.703	-5.3478e-06
		183.063	-7.4288e-06
		183.423	-9.50779e-06
		183.784	-1.15842e-05
		184.144	-1.36575e-05
		184.505	-1.5727e-05
		184.865	-1.77923e-05
		185.225	-1.98528e-05
		185.586	-2.19079e-05
		185.946	-2.39571e-05
		186.306	-2.59997e-05
		186.667	-2.80353e-05
		187.027	-3.00634e-05
		187.387	-3.20833e-05
		187.748	-3.40945e-05
		188.108	-3.60965e-05
		188.468	-3.80887e-05
		188.829	-4.00707e-05
		189.189	-4.20418e-05
		189.55	-4.40016e-05
		189.91	-4.59495e-05
		190	-4.64345e-05
		190.27	-4.7885e-05
		190.631	-4.98075e-05
		190.991	-5.17167e-05
		191.351	-5.3612e-05
		191.712	-5.54928e-05
		192.072	-5.73587e-05
		192.432	-5.92092e-05
		192.793	-6.10437e-05
		193.153	-6.28619e-05
		193.514	-6.46633e-05
		193.874	-6.64473e-05
		194.234	-6.82135e-05
		194.595	-6.99615e-05
		194.955	-7.16907e-05
		195.315	-7.34009e-05
		195.676	-7.50914e-05
		196.036	-7.67619e-05
		196.396	-7.8412e-05
		196.757	-8.00413e-05
		197.117	-8.16492e-05
		197.477	-8.32355e-05
		197.838	-8.47997e-05
		198.198	-8.63415e-05
		198.559	-8.78604e-05
		198.919	-8.93561e-05
		199.279	-9.08282e-05
		199.64	-9.22763e-05
		200	-9.37002e-05
		200.36	-9.50995e-05
		200.721	-9.64737e-05
		201.081	-9.78227e-05
		201.441	-9.91461e-05
		201.802	-0.000100444
		202.162	-0.000101715
		202.523	-0.00010296
		202.883	-0.000104178
		203.243	-0.000105368
		203.604	-0.000106532
		203.964	-0.000107668
		204.324	-0.000108776
		204.685	-0.000109856
		205.045	-0.000110908
		205.405	-0.000111931
		205.766	-0.000112926
		206.126	-0.000113892
		206.486	-0.000114828
		206.847	-0.000115736
		207.207	-0.000116614
		207.568	-0.000117462
		207.928	-0.000118281
		208.288	-0.000119069
		208.649	-0.000119828
		209.009	-0.000120557
		209.369	-0.000121255
		209.73	-0.000121923
		210	-0.000122404
		210.09	-0.00012256
		210.45	-0.000123167
		210.811	-0.000123744
		211.171	-0.00012429
		211.532	-0.000124805
		211.892	-0.00012529
		212.252	-0.000125743
		212.613	-0.000126166
		212.973	-0.000126559
		213.333	-0.00012692
		213.694	-0.000127251
		214.054	-0.000127551
		214.414	-0.00012782
		214.775	-0.000128059
		215.135	-0.000128267
		215.495	-0.000128445
		215.856	-0.000128592
		216.216	-0.000128709
		216.577	-0.000128795
		216.937	-0.000128852
		217.297	-0.000128878
		217.658	-0.000128874
		218.018	-0.000128841
		218.378	-0.000128778
		218.739	-0.000128686
		219.099	-0.000128564
		219.459	-0.000128413
		219.82	-0.000128233
		220	-0.000128133
		220.18	-0.000128025
		220.541	-0.000127787
		220.901	-0.000127522
		221.261	-0.000127228
		221.622	-0.000126907
		221.982	-0.000126557
		222.342	-0.000126181
		222.703	-0.000125777
		223.063	-0.000125346
		223.423	-0.000124889
		223.784	-0.000124405
		224.144	-0.000123896
		224.505	-0.00012336
		224.865	-0.000122799
		225.225	-0.000122214
		225.586	-0.000121603
		225.946	-0.000120968
		226.306	-0.000120308
		226.667	-0.000119625
		227.027	-0.000118918
		227.387	-0.000118189
		227.748	-0.000117437
		228.108	-0.000116662
		228.468	-0.000115865
		228.829	-0.000115047
		229.189	-0.000114208
		229.55	-0.000113348
		229.91	-0.000112468
		230	-0.000112245
		230.27	-0.000111568
		230.631	-0.000110648
		230.991	-0.000109709
		231.351	-0.000108752
		231.712	-0.000107776
		232.072	-0.000106783
		232.432	-0.000105773
		232.793	-0.000104745
		233.153	-0.000103702
		233.514	-0.000102642
		233.874	-0.000101567
		234.234	-0.000100477
		234.595	-9.93722e-05
		234.955	-9.82537e-05
		235.315	-9.71217e-05
		235.676	-9.59766e-05
		236.036	-9.48191e-05
		236.396	-9.36495e-05
		236.757	-9.24684e-05
		237.117	-9.12763e-05
		237.477	-9.00736e-05
		237.838	-8.8861e-05
		238.198	-8.76389e-05
		238.559	-8.64078e-05
		238.919	-8.51683e-05
		239.279	-8.39208e-05
		239.64	-8.26659e-05
		240	-8.14041e-05
		240.36	-8.0136e-05
		240.721	-7.8862e-05
		241.081	-7.75827e-05
		241.441	-7.62986e-05
		241.802	-7.50102e-05
		242.162	-7.37181e-05
		242.523	-7.24228e-05
		242.883	-7.11248e-05
		243.243	-6.98247e-05
		245.405	-6.20082e-05
		245.766	-6.07078e-05
		246.126	-5.94094e-05
		246.486	-5.81136e-05
		246.847	-5.68208e-05
		247.207	-5.55317e-05
		247.568	-5.42466e-05
		247.928	-5.29662e-05
		248.288	-5.16909e-05
		248.649	-5.04213e-05
		249.009	-4.91578e-05
		249.369	-4.79009e-05
		249.73	-4.66511e-05
		250	-4.57187e-05
		250.09	-4.54089e-05
		250.45	-4.41749e-05
		250.811	-4.29494e-05
		251.171	-4.1733e-05
		251.532	-4.05262e-05
		251.892	-3.93293e-05
		252.252	-3.81429e-05
		252.613	-3.69675e-05
		252.973	-3.58034e-05
		253.333	-3.46512e-05
		253.694	-3.35112e-05
		254.054	-3.2384e-05
		254.414	-3.12699e-05
		254.775	-3.01694e-05
		255.135	-2.9083e-05
		255.495	-2.80109e-05
		255.856	-2.69537e-05
		256.216	-2.59117e-05
		256.577	-2.48854e-05
		256.937	-2.3875e-05
		257.297	-2.28811e-05
		257.658	-2.1904e-05
		258.018	-2.0944e-05
		258.378	-2.00016e-05
		258.739	-1.9077e-05
		259.099	-1.81706e-05
		259.459	-1.72828e-05
		259.82	-1.64139e-05
		260	-1.59866e-05
		260.18	-1.55642e-05
		260.541	-1.4734e-05
		260.901	-1.39237e-05
		261.261	-1.31335e-05
		261.622	-1.23637e-05
		261.982	-1.16147e-05
		262.342	-1.08867e-05
		262.703	-1.01799e-05
		263.063	-9.49467e-06
		263.423	-8.8312e-06
		263.784	-8.18973e-06
		264.144	-7.57051e-06
		264.505	-6.97376e-06
		264.865	-6.39969e-06
		265.225	-5.8485e-06
		265.586	-5.3204e-06
		265.946	-4.81557e-06
		266.306	-4.33418e-06
		266.667	-3.87641e-06
		267.027	-3.44241e-06
		267.387	-3.03233e-06
		267.748	-2.64631e-06
		268.108	-2.28448e-06
		268.468	-1.94696e-06
		268.829	-1.63387e-06
		269.189	-1.34529e-06
		269.55	-1.08133e-06
		269.91	-8.42063e-07
		270	-7.86113e-07
		270.27	-6.27561e-07
		270.631	-4.37888e-07
		270.991	-2.73093e-07
		271.351	-1.3322e-07
		271.712	-1.83003e-08
		272.072	7.16439e-08
		272.432	1.366e-07
		272.793	1.76566e-07
		273.153	1.91548e-07
		273.514	1.81565e-07
		273.874	1.46644e-07
		274.234	8.68202e-08
		274.595	2.14209e-09
		274.955	-1.07334e-07
		275.315	-2.41542e-07
		275.676	-4.00406e-07
		276.036	-5.83839e-07
		276.396	-7.91745e-07
		276.757	-1.02402e-06
		277.117	-1.28055e-06
		277.477	-1.56121e-06
		277.838	-1.86586e-06
		278.198	-2.19437e-06
		278.559	-2.54657e-06
		278.919	-2.92231e-06
		279.279	-3.32142e-06
		279.64	-3.74371e-06
		280	-4.18899e-06
		280.36	-4.65707e-06
		280.721	-5.14773e-06
		281.081	-5.66077e-06
		281.441	-6.19595e-06
		281.802	-6.75303e-06
		282.162	-7.33179e-06
		282.523	-7.93195e-06
		282.883	-8.55327e-06
		283.243	-9.19548e-06
		283.604	-9.85829e-06
		283.964	-1.05414e-05
		284.324	-1.12446e-05
		284.685	-1.19675e-05
		285.045	-1.27098e-05
		285.405	-1.34712e-05
		285.766	-1.42514e-05
		286.126	-1.505e-05
		286.486	-1.58667e-05
		286.847	-1.67012e-05
		287.207	-1.75531e-05
		287.568	-1.8422e-05
		287.928	-1.93076e-05
		288.288	-2.02095e-05
		288.649	-2.11273e-05
		289.009	-2.20606e-05
		289.369	-2.30091e-05
		289.73	-2.39723e-05
		290	-2.47041e-05
		290.09	-2.49498e-05
		290.45	-2.59412e-05
		290.811	-2.69461e-05
		291.171	-2.79642e-05
		291.532	-2.89948e-05
		291.892	-3.00376e-05
		292.252	-3.10923e-05
		292.613	-3.21582e-05
		292.973	-3.3235e-05
		293.333	-3.43223e-05
		293.694	-3.54195e-05
		294.054	-3.65262e-05
		294.414	-3.76419e-05
		294.775	-3.87662e-05
		295.135	-3.98985e-05
		295.495	-4.10385e-05
		295.856	-4.21856e-05
		296.216	-4.33394e-05
		296.577	-4.44993e-05
		296.937	-4.56648e-05
		297.297	-4.68356e-05
		297.658	-4.80109e-05
		298.018	-4.91905e-05
		298.378	-5.03738e-05
		298.739	-5.15602e-05
		299.099	-5.27492e-05
		299.459	-5.39405e-05
		300	-5.57303e-05
		301.622	-6.11047e-05
		301.982	-6.22968e-05
		302.342	-6.34869e-05
		302.703	-6.46746e-05
		303.063	-6.58593e-05
		303.423	-6.70406e-05
		303.784	-6.82179e-05
		304.144	-6.93907e-05
		304.505	-7.05585e-05
		304.865	-7.17208e-05
		305.225	-7.28771e-05
		305.586	-7.40269e-05
		305.946	-7.51697e-05
		306.306	-7.63049e-05
		306.667	-7.74321e-05
		307.027	-7.85508e-05
		307.387	-7.96605e-05
		307.748	-8.07606e-05
		308.108	-8.18508e-05
		308.468	-8.29305e-05
		308.829	-8.39992e-05
		309.189	-8.50564e-05
		309.55	-8.61018e-05
		309.91	-8.71347e-05
		310	-8.73909e-05
		310.27	-8.81548e-05
		310.631	-8.91615e-05
		310.991	-9.01544e-05
		311.351	-9.11331e-05
		311.712	-9.20971e-05
		312.072	-9.3046e-05
		312.432	-9.39792e-05
		312.793	-9.48964e-05
		313.153	-9.57972e-05
		313.514	-9.66811e-05
		313.874	-9.75476e-05
		314.234	-9.83965e-05
		314.595	-9.92272e-05
		314.955	-0.000100039
		315.315	-0.000100833
		315.676	-0.000101607
		316.036	-0.000102361
		316.396	-0.000103095
		316.757	-0.000103808
		317.117	-0.000104501
		317.477	-0.000105173
		317.838	-0.000105823
		318.198	-0.000106451
		318.559	-0.000107057
		318.919	-0.000107641
		319.279	-0.000108201
		319.64	-0.000108739
		320	-0.000109253
		320.36	-0.000109743
		320.721	-0.000110209
		321.081	-0.000110651
		321.441	-0.000111068
		321.802	-0.00011146
		322.162	-0.000111827
		322.523	-0.000112169
		322.883	-0.000112485
		323.243	-0.000112775
		323.604	-0.000113039
		323.964	-0.000113277
		324.324	-0.000113488
		324.685	-0.000113673
		325.045	-0.00011383
		325.405	-0.000113961
		325.766	-0.000114064
		326.126	-0.00011414
		326.486	-0.000114189
		326.847	-0.00011421
		327.207	-0.000114203
		327.568	-0.000114168
		327.928	-0.000114105
		328.288	-0.000114014
		328.649	-0.000113894
		329.009	-0.000113747
		329.369	-0.000113571
		329.73	-0.000113366
		330	-0.000113194
		330.09	-0.000113134
		330.45	-0.000112872
		330.811	-0.000112582
		331.171	-0.000112264
		331.532	-0.000111916
		331.892	-0.000111541
		332.252	-0.000111136
		332.613	-0.000110703
		332.973	-0.000110242
		333.333	-0.000109752
		333.694	-0.000109233
		334.054	-0.000108686
		334.414	-0.000108111
		334.775	-0.000107508
		335.135	-0.000106876
		335.495	-0.000106216
		335.856	-0.000105529
		336.216	-0.000104813
		336.577	-0.00010407
		336.937	-0.000103299
		337.297	-0.0001025
		337.658	-0.000101675
		338.018	-0.000100822
		338.378	-9.99422e-05
		338.739	-9.90356e-05
		339.099	-9.81025e-05
		339.459	-9.7143e-05
		339.82	-9.61573e-05
		340	-9.56547e-05
		340.18	-9.51456e-05
		340.541	-9.41082e-05
		340.901	-9.30453e-05
		341.261	-9.19572e-05
		341.622	-9.0844e-05
		341.982	-8.97062e-05
		342.342	-8.85438e-05
		342.703	-8.73573e-05
		343.063	-8.61469e-05
		343.423	-8.4913e-05
		343.784	-8.36557e-05
		344.144	-8.23755e-05
		344.505	-8.10726e-05
		344.865	-7.97474e-05
		345.225	-7.84002e-05
		345.586	-7.70314e-05
		345.946	-7.56413e-05
		346.306	-7.42303e-05
		346.667	-7.27987e-05
		347.027	-7.1347e-05
		347.387	-6.98754e-05
		347.748	-6.83845e-05
		348.108	-6.68745e-05
		348.468	-6.53459e-05
		348.829	-6.37991e-05
		349.189	-6.22346e-05
		349.55	-6.06526e-05
		349.91	-5.90538e-05
		350	-5.86514e-05
		350.27	-5.74384e-05
		350.631	-5.58069e-05
		350.991	-5.41598e-05
		351.351	-5.24976e-05
		351.712	-5.08206e-05
		352.072	-4.91294e-05
		352.432	-4.74244e-05
		352.793	-4.57061e-05
		353.153	-4.39749e-05
		353.514	-4.22313e-05
		353.874	-4.04759e-05
		354.234	-3.87091e-05
		354.595	-3.69314e-05
		354.955	-3.51433e-05
		355.315	-3.33452e-05
		355.676	-3.15378e-05
		356.036	-2.97214e-05
		356.396	-2.78967e-05
		356.757	-2.60641e-05
		357.117	-2.42242e-05
		357.477	-2.23773e-05
		357.838	-2.05242e-05
		358.198	-1.86653e-05
		358.559	-1.68011e-05
		358.919	-1.49321e-05
		359.279	-1.30589e-05
		359.64	-1.11821e-05
		360	-9.30202e-06
