# Supplementary material for: Generation of out-of-plane polarized spin current by spin swapping
Source: Nat Commun. 2023 Jul 28;14:4549. doi: 10.1038/s41467-023-39884-6 (PMC10382594; doi:10.1038/s41467-023-39884-6)
Supplement: Supplementary file 3 — Source data file [file 41467_2023_39884_MOESM3_ESM.zip › Source data file/Fig 4 data.xlsx]

## Sheet: Fig. 1a
	y,DL/y,FL
Cu	0.0165663
Ru	0.0690589
3	0.122437
6	0.11118
9	0.111184
12	0.168033
Re	0.29646
Pt	0.393035

## Sheet: Fig. 1b
	z,DL/y,FL
Cu	0.0134639
Ru	0.0214557
3	0.0273697
6	0.0264596
9	0.0297368
12	0.022541
Re	0.0185497
Pt	0.0157214

## Sheet: Fig. 1c
	z,FL/y,FL
Cu	0.00945783
Ru	0.00434191
3	0.0103361
6	0.00701863
9	0.00763158
12	0.00977049
Re	0.00683382
Pt	0.00947761

## Sheet: Fig. 1d
T	y,AD/y,FL	error	z,AD/y,FL	error	z,FL/y,FL	error
295	1	0.04	1	0.06	1	0.06
325	0.875	0.06	0.86667	0.08	0.88889	0.08
350	0.625	0.05	0.93333	0.06	0.84444	0.06
375	0.51667	0.06	0.86667	0.08	0.88889	0.08
400	0.41667	0.06	0.93333	0.1	0.88889	0.1

## Sheet: Fig. 1e
	yAD/Z,AD
1	1.23043	Cu/Al2O3
1	29.3467	Cu/Si
2	3.21868	Ru
3	4.47344	Mn3Sn
3	4.20188	Mn3Sn
3	3.73894	Mn3Sn
3	7.45455	Mn3Sn
5	15.982	Re
7	25	Pt/Al2O3
7	45.2871	Pt/Si

## Sheet: Fig. 1f
	y,AD/z,FL
1	10.7516	Cu/Al2O3
1	95.8949	Cu/Si
2	15.9052	Ru
3	11.8455	Mn3Sn
3	15.8407	Mn3Sn
3	14.569	Mn3Sn
3	17.198	Mn3Sn
5	43.3813	Re
7	41.4698	Pt/Al2O3
7	398.952	Pt/Si
